# Supplementary material for: Reprogramming of Trypanosoma cruzi metabolism triggered by parasite interaction with the host cell extracellular matrix
Source: PLoS Negl Trop Dis. 2019 Feb 6;13(2):e0007103. doi: 10.1371/journal.pntd.0007103 (PMC6380580; doi:10.1371/journal.pntd.0007103)
Supplement: S4 Table — Phosphopeptides identified with significant differences between Ty and MTy extracts (T-Student Test, p < 0.05 for TMT normalized quantification (PCN manual values)). The putative kinase family able to phosphorylate each substrate and the peptide sequence surrounding the phosphorylation site are represented. Only the upper score calculated by GPS algorithm for each phosphopeptide was selected. (XLSX) [file pntd.0007103.s008.xlsx]

## Sheet: tab04
Peptide	E-value	Mass	Defline	Protein Name	Chromossome location	Length	p-value	Average Ty	Average MTy	Ratio (MTy/Ty)	p-value	log neg p-value	Defline	Phosphosite position	Residue	Kinase family	Putative phosphopeptide	Score
sVFGVDFGNLNSTVAITR	0.126029	1975.93	TcCLB.507831.60	heat shock protein 110; putative	TcChr40-S:1044569-1047067(+)	832	1.08e-05	1442.1	8738.53	6.0596	0.0022034	2.59922	TcCLB.507831.60	1	S	AGC	*******SVFGVDFG	1.279
sVFGVDFGNLNSTVAITR	0.126029	1975.93	TcCLB.507831.60	heat shock protein 110; putative	TcChr40-S:1044569-1047067(+)	832	1.08e-05	1442.1	8738.53	6.0596	0.0022034	2.59922	TcCLB.507831.60	1	S	CK1	*******SVFGVDFG	7.074
sVFGVDFGNLNSTVAITR	0.126029	1975.93	TcCLB.507831.60	heat shock protein 110; putative	TcChr40-S:1044569-1047067(+)	832	1.08e-05	1442.1	8738.53	6.0596	0.0022034	2.59922	TcCLB.507831.60	1	S	AGC/GRK	*******SVFGVDFG	7.991
sVFGVDFGNLNSTVAITR	0.126029	1975.93	TcCLB.507831.60	heat shock protein 110; putative	TcChr40-S:1044569-1047067(+)	832	1.08e-05	1442.1	8738.53	6.0596	0.0022034	2.59922	TcCLB.507831.60	1	S	CAMK/MAPKAPK	*******SVFGVDFG	8.972
sVFGVDFGNLNSTVAITR	0.126029	1975.93	TcCLB.507831.60	heat shock protein 110; putative	TcChr40-S:1044569-1047067(+)	832	1.08e-05	1442.1	8738.53	6.0596	0.0022034	2.59922	TcCLB.507831.60	1	S	CAMK/MLCK	*******SVFGVDFG	1.779
sVFGVDFGNLNSTVAITR	0.126029	1975.93	TcCLB.507831.60	heat shock protein 110; putative	TcChr40-S:1044569-1047067(+)	832	1.08e-05	1442.1	8738.53	6.0596	0.0022034	2.59922	TcCLB.507831.60	1	S	CAMK/PHK	*******SVFGVDFG	3.785
sVFGVDFGNLNSTVAITR	0.126029	1975.93	TcCLB.507831.60	heat shock protein 110; putative	TcChr40-S:1044569-1047067(+)	832	1.08e-05	1442.1	8738.53	6.0596	0.0022034	2.59922	TcCLB.507831.60	1	S	CK1/CK1	*******SVFGVDFG	3.998
sVFGVDFGNLNSTVAITR	0.126029	1975.93	TcCLB.507831.60	heat shock protein 110; putative	TcChr40-S:1044569-1047067(+)	832	1.08e-05	1442.1	8738.53	6.0596	0.0022034	2.59922	TcCLB.507831.60	1	S	CK1/VRK	*******SVFGVDFG	0.977
sVFGVDFGNLNSTVAITR	0.126029	1975.93	TcCLB.507831.60	heat shock protein 110; putative	TcChr40-S:1044569-1047067(+)	832	1.08e-05	1442.1	8738.53	6.0596	0.0022034	2.59922	TcCLB.507831.60	1	S	Other/IKK	*******SVFGVDFG	6.349
sVFGVDFGNLNSTVAITR	0.126029	1975.93	TcCLB.507831.60	heat shock protein 110; putative	TcChr40-S:1044569-1047067(+)	832	1.08e-05	1442.1	8738.53	6.0596	0.0022034	2.59922	TcCLB.507831.60	1	S	Other/PLK	*******SVFGVDFG	10.591
sVFGVDFGNLNSTVAITR	0.126029	1975.93	TcCLB.507831.60	heat shock protein 110; putative	TcChr40-S:1044569-1047067(+)	832	1.08e-05	1442.1	8738.53	6.0596	0.0022034	2.59922	TcCLB.507831.60	1	S	STE/STE7	*******SVFGVDFG	0.289
sVFGVDFGNLNSTVAITR	0.126029	1975.93	TcCLB.507831.60	heat shock protein 110; putative	TcChr40-S:1044569-1047067(+)	832	1.08e-05	1442.1	8738.53	6.0596	0.0022034	2.59922	TcCLB.507831.60	1	S	AGC/GRK/BARK	*******SVFGVDFG	4.78
sVFGVDFGNLNSTVAITR	0.126029	1975.93	TcCLB.507831.60	heat shock protein 110; putative	TcChr40-S:1044569-1047067(+)	832	1.08e-05	1442.1	8738.53	6.0596	0.0022034	2.59922	TcCLB.507831.60	1	S	CK1/VRK/VRK2	*******SVFGVDFG	5.225
sVFGVDFGNLNSTVAITR	0.126029	1975.93	TcCLB.507831.60	heat shock protein 110; putative	TcChr40-S:1044569-1047067(+)	832	1.08e-05	1442.1	8738.53	6.0596	0.0022034	2.59922	TcCLB.507831.60	1	S	Other/IKK/TBK1	*******SVFGVDFG	3.365
sVFGVDFGNLNSTVAITR	0.126029	1975.93	TcCLB.507831.60	heat shock protein 110; putative	TcChr40-S:1044569-1047067(+)	832	1.08e-05	1442.1	8738.53	6.0596	0.0022034	2.59922	TcCLB.507831.60	1	S	Other/NEK/NEK11	*******SVFGVDFG	12.967
sVFGVDFGNLNSTVAITR	0.126029	1975.93	TcCLB.507831.60	heat shock protein 110; putative	TcChr40-S:1044569-1047067(+)	832	1.08e-05	1442.1	8738.53	6.0596	0.0022034	2.59922	TcCLB.507831.60	1	S	TKL/MLK/MLK	*******SVFGVDFG	1.5
sVFGVDFGNLNSTVAITR	0.126029	1975.93	TcCLB.507831.60	heat shock protein 110; putative	TcChr40-S:1044569-1047067(+)	832	1.08e-05	1442.1	8738.53	6.0596	0.0022034	2.59922	TcCLB.507831.60	1	S	AGC/GRK/BARK/BARK1	*******SVFGVDFG	5.269
sVFGVDFGNLNSTVAITR	0.126029	1975.93	TcCLB.507831.60	heat shock protein 110; putative	TcChr40-S:1044569-1047067(+)	832	1.08e-05	1442.1	8738.53	6.0596	0.0022034	2.59922	TcCLB.507831.60	1	S	AGC/GRK/BARK/BARK2	*******SVFGVDFG	3.58
sVFGVDFGNLNSTVAITR	0.126029	1975.93	TcCLB.507831.60	heat shock protein 110; putative	TcChr40-S:1044569-1047067(+)	832	1.08e-05	1442.1	8738.53	6.0596	0.0022034	2.59922	TcCLB.507831.60	1	S	AGC/PKC/PKCa/PRKCA	*******SVFGVDFG	7.372
sVFGVDFGNLNSTVAITR	0.126029	1975.93	TcCLB.507831.60	heat shock protein 110; putative	TcChr40-S:1044569-1047067(+)	832	1.08e-05	1442.1	8738.53	6.0596	0.0022034	2.59922	TcCLB.507831.60	1	S	AGC/RSK/RSKp70/RPS6KB1	*******SVFGVDFG	2.548
sVFGVDFGNLNSTVAITR	0.126029	1975.93	TcCLB.507831.60	heat shock protein 110; putative	TcChr40-S:1044569-1047067(+)	832	1.08e-05	1442.1	8738.53	6.0596	0.0022034	2.59922	TcCLB.507831.60	1	S	CAMK/CAMKL/QIK/SIK1	*******SVFGVDFG	4.074
sVFGVDFGNLNSTVAITR	0.126029	1975.93	TcCLB.507831.60	heat shock protein 110; putative	TcChr40-S:1044569-1047067(+)	832	1.08e-05	1442.1	8738.53	6.0596	0.0022034	2.59922	TcCLB.507831.60	1	S	CAMK/MAPKAPK/MNK/MNK1	*******SVFGVDFG	10.35
sVFGVDFGNLNSTVAITR	0.126029	1975.93	TcCLB.507831.60	heat shock protein 110; putative	TcChr40-S:1044569-1047067(+)	832	1.08e-05	1442.1	8738.53	6.0596	0.0022034	2.59922	TcCLB.507831.60	1	S	CMGC/DYRK/DYRK2/DYRK2	*******SVFGVDFG	2.282
eQVqTLQALLQGsPQR	0.101111	2105.07	TcCLB.506677.30	hypothetical protein; conserved	TcChr20-S:121373-122128(+)	251	7.77e-06	12395.4	40717.5	3.28488	0.0131992	1.71584	TcCLB.506677.30	13	S	CMGC/CDK/CDK5/CDK5	LQALLQGSPQR****	15.952
eQVqTLQALLQGsPQR	0.101111	2105.07	TcCLB.506677.30	hypothetical protein; conserved	TcChr20-S:121373-122128(+)	251	7.77e-06	12395.4	40717.5	3.28488	0.0131992	1.71584	TcCLB.506677.30	13	S	AGC/PKC/PKCa/PRKCA	LQALLQGSPQR****	7.372
eQVqTLQALLQGsPQR	0.101111	2105.07	TcCLB.506677.30	hypothetical protein; conserved	TcChr20-S:121373-122128(+)	251	7.77e-06	12395.4	40717.5	3.28488	0.0131992	1.71584	TcCLB.506677.30	13	S	CMGC/CDK/CDC2/CDK1	LQALLQGSPQR****	8.98
eQVqTLQALLQGsPQR	0.101111	2105.07	TcCLB.506677.30	hypothetical protein; conserved	TcChr20-S:121373-122128(+)	251	7.77e-06	12395.4	40717.5	3.28488	0.0131992	1.71584	TcCLB.506677.30	13	S	AGC/GRK/BARK/BARK1	LQALLQGSPQR****	5.269
eQVqTLQALLQGsPQR	0.101111	2105.07	TcCLB.506677.30	hypothetical protein; conserved	TcChr20-S:121373-122128(+)	251	7.77e-06	12395.4	40717.5	3.28488	0.0131992	1.71584	TcCLB.506677.30	13	S	CMGC/CDK/CDK2/CDK2	LQALLQGSPQR****	12.788
eQVqTLQALLQGsPQR	0.101111	2105.07	TcCLB.506677.30	hypothetical protein; conserved	TcChr20-S:121373-122128(+)	251	7.77e-06	12395.4	40717.5	3.28488	0.0131992	1.71584	TcCLB.506677.30	13	S	CMGC/CDK/CDK2/CDC28	LQALLQGSPQR****	13.343
eQVqTLQALLQGsPQR	0.101111	2105.07	TcCLB.506677.30	hypothetical protein; conserved	TcChr20-S:121373-122128(+)	251	7.77e-06	12395.4	40717.5	3.28488	0.0131992	1.71584	TcCLB.506677.30	13	S	CK1/VRK/VRK2	LQALLQGSPQR****	5.225
eQVqTLQALLQGsPQR	0.101111	2105.07	TcCLB.506677.30	hypothetical protein; conserved	TcChr20-S:121373-122128(+)	251	7.77e-06	12395.4	40717.5	3.28488	0.0131992	1.71584	TcCLB.506677.30	13	S	CMGC/CDK/CDK4/CDK6	LQALLQGSPQR****	6.758
eQVqTLQALLQGsPQR	0.101111	2105.07	TcCLB.506677.30	hypothetical protein; conserved	TcChr20-S:121373-122128(+)	251	7.77e-06	12395.4	40717.5	3.28488	0.0131992	1.71584	TcCLB.506677.30	13	S	AGC/GRK	LQALLQGSPQR****	7.991
eQVqTLQALLQGsPQR	0.101111	2105.07	TcCLB.506677.30	hypothetical protein; conserved	TcChr20-S:121373-122128(+)	251	7.77e-06	12395.4	40717.5	3.28488	0.0131992	1.71584	TcCLB.506677.30	13	S	CMGC/CDK/CDC2	LQALLQGSPQR****	8.778
eQVqTLQALLQGsPQR	0.101111	2105.07	TcCLB.506677.30	hypothetical protein; conserved	TcChr20-S:121373-122128(+)	251	7.77e-06	12395.4	40717.5	3.28488	0.0131992	1.71584	TcCLB.506677.30	13	S	CK1/TTBK/TTBK1	LQALLQGSPQR****	9.433
eQVqTLQALLQGsPQR	0.101111	2105.07	TcCLB.506677.30	hypothetical protein; conserved	TcChr20-S:121373-122128(+)	251	7.77e-06	12395.4	40717.5	3.28488	0.0131992	1.71584	TcCLB.506677.30	13	S	CMGC/DYRK/HIPK	LQALLQGSPQR****	2.013
eQVqTLQALLQGsPQR	0.101111	2105.07	TcCLB.506677.30	hypothetical protein; conserved	TcChr20-S:121373-122128(+)	251	7.77e-06	12395.4	40717.5	3.28488	0.0131992	1.71584	TcCLB.506677.30	13	S	CMGC/MAPK/ERK/Erk2	LQALLQGSPQR****	10.451
eQVqTLQALLQGsPQR	0.101111	2105.07	TcCLB.506677.30	hypothetical protein; conserved	TcChr20-S:121373-122128(+)	251	7.77e-06	12395.4	40717.5	3.28488	0.0131992	1.71584	TcCLB.506677.30	13	S	AGC/PKC/PKCa/PRKCB	LQALLQGSPQR****	10.858
eQVqTLQALLQGsPQR	0.101111	2105.07	TcCLB.506677.30	hypothetical protein; conserved	TcChr20-S:121373-122128(+)	251	7.77e-06	12395.4	40717.5	3.28488	0.0131992	1.71584	TcCLB.506677.30	13	S	Other/PLK	LQALLQGSPQR****	10.591
eQVqTLQALLQGsPQR	0.101111	2105.07	TcCLB.506677.30	hypothetical protein; conserved	TcChr20-S:121373-122128(+)	251	7.77e-06	12395.4	40717.5	3.28488	0.0131992	1.71584	TcCLB.506677.30	13	S	Other/Other-Unique/KIS	LQALLQGSPQR****	7.667
eQVqTLQALLQGsPQR	0.101111	2105.07	TcCLB.506677.30	hypothetical protein; conserved	TcChr20-S:121373-122128(+)	251	7.77e-06	12395.4	40717.5	3.28488	0.0131992	1.71584	TcCLB.506677.30	13	S	CMGC/DYRK/DYRK1/DYRK1B	LQALLQGSPQR****	7.575
eQVqTLQALLQGsPQR	0.101111	2105.07	TcCLB.506677.30	hypothetical protein; conserved	TcChr20-S:121373-122128(+)	251	7.77e-06	12395.4	40717.5	3.28488	0.0131992	1.71584	TcCLB.506677.30	13	S	CMGC/MAPK/ERK/Erk5	LQALLQGSPQR****	7.382
eQVqTLQALLQGsPQR	0.101111	2105.07	TcCLB.506677.30	hypothetical protein; conserved	TcChr20-S:121373-122128(+)	251	7.77e-06	12395.4	40717.5	3.28488	0.0131992	1.71584	TcCLB.506677.30	13	S	CMGC/MAPK/ERK/FUS3	LQALLQGSPQR****	10.133
eQVqTLQALLQGsPQR	0.101111	2105.07	TcCLB.506677.30	hypothetical protein; conserved	TcChr20-S:121373-122128(+)	251	7.77e-06	12395.4	40717.5	3.28488	0.0131992	1.71584	TcCLB.506677.30	13	S	CMGC/MAPK	LQALLQGSPQR****	9.723
eQVqTLQALLQGsPQR	0.101111	2105.07	TcCLB.506677.30	hypothetical protein; conserved	TcChr20-S:121373-122128(+)	251	7.77e-06	12395.4	40717.5	3.28488	0.0131992	1.71584	TcCLB.506677.30	13	S	Other/PEK	LQALLQGSPQR****	4.722
eQVqTLQALLQGsPQR	0.101111	2105.07	TcCLB.506677.30	hypothetical protein; conserved	TcChr20-S:121373-122128(+)	251	7.77e-06	12395.4	40717.5	3.28488	0.0131992	1.71584	TcCLB.506677.30	13	S	AGC/PKC/PKCi	LQALLQGSPQR****	10.233
eQVqTLQALLQGsPQR	0.101111	2105.07	TcCLB.506677.30	hypothetical protein; conserved	TcChr20-S:121373-122128(+)	251	7.77e-06	12395.4	40717.5	3.28488	0.0131992	1.71584	TcCLB.506677.30	13	S	AGC/GRK/BARK	LQALLQGSPQR****	4.78
eQVqTLQALLQGsPQR	0.101111	2105.07	TcCLB.506677.30	hypothetical protein; conserved	TcChr20-S:121373-122128(+)	251	7.77e-06	12395.4	40717.5	3.28488	0.0131992	1.71584	TcCLB.506677.30	13	S	Other/IKK	LQALLQGSPQR****	6.349
eQVqTLQALLQGsPQR	0.101111	2105.07	TcCLB.506677.30	hypothetical protein; conserved	TcChr20-S:121373-122128(+)	251	7.77e-06	12395.4	40717.5	3.28488	0.0131992	1.71584	TcCLB.506677.30	13	S	CMGC/MAPK/ERK/Erk4	LQALLQGSPQR****	9
eQVqTLQALLQGsPQR	0.101111	2105.07	TcCLB.506677.30	hypothetical protein; conserved	TcChr20-S:121373-122128(+)	251	7.77e-06	12395.4	40717.5	3.28488	0.0131992	1.71584	TcCLB.506677.30	13	S	CMGC/CDK/CRK7	LQALLQGSPQR****	9.736
eQVqTLQALLQGsPQR	0.101111	2105.07	TcCLB.506677.30	hypothetical protein; conserved	TcChr20-S:121373-122128(+)	251	7.77e-06	12395.4	40717.5	3.28488	0.0131992	1.71584	TcCLB.506677.30	13	S	CMGC/CDK/CRK7/CRK7	LQALLQGSPQR****	9.736
eQVqTLQALLQGsPQR	0.101111	2105.07	TcCLB.506677.30	hypothetical protein; conserved	TcChr20-S:121373-122128(+)	251	7.77e-06	12395.4	40717.5	3.28488	0.0131992	1.71584	TcCLB.506677.30	13	S	AGC/PKC/PKCa	LQALLQGSPQR****	4.803
eQVqTLQALLQGsPQR	0.101111	2105.07	TcCLB.506677.30	hypothetical protein; conserved	TcChr20-S:121373-122128(+)	251	7.77e-06	12395.4	40717.5	3.28488	0.0131992	1.71584	TcCLB.506677.30	13	S	CMGC/MAPK/p38	LQALLQGSPQR****	7.633
eQVqTLQALLQGsPQR	0.101111	2105.07	TcCLB.506677.30	hypothetical protein; conserved	TcChr20-S:121373-122128(+)	251	7.77e-06	12395.4	40717.5	3.28488	0.0131992	1.71584	TcCLB.506677.30	13	S	CAMK/CAMKL/MARK/MARK1	LQALLQGSPQR****	7.433
eQVqTLQALLQGsPQR	0.101111	2105.07	TcCLB.506677.30	hypothetical protein; conserved	TcChr20-S:121373-122128(+)	251	7.77e-06	12395.4	40717.5	3.28488	0.0131992	1.71584	TcCLB.506677.30	13	S	CMGC/DYRK	LQALLQGSPQR****	6.791
eQVqTLQALLQGsPQR	0.101111	2105.07	TcCLB.506677.30	hypothetical protein; conserved	TcChr20-S:121373-122128(+)	251	7.77e-06	12395.4	40717.5	3.28488	0.0131992	1.71584	TcCLB.506677.30	13	S	CK1	LQALLQGSPQR****	7.074
eQVqTLQALLQGsPQR	0.101111	2105.07	TcCLB.506677.30	hypothetical protein; conserved	TcChr20-S:121373-122128(+)	251	7.77e-06	12395.4	40717.5	3.28488	0.0131992	1.71584	TcCLB.506677.30	13	S	CMGC/DYRK/DYRK1/DYRK1A	LQALLQGSPQR****	6.152
eQVqTLQALLQGsPQR	0.101111	2105.07	TcCLB.506677.30	hypothetical protein; conserved	TcChr20-S:121373-122128(+)	251	7.77e-06	12395.4	40717.5	3.28488	0.0131992	1.71584	TcCLB.506677.30	13	S	CK1/TTBK	LQALLQGSPQR****	6.136
eQVqTLQALLQGsPQR	0.101111	2105.07	TcCLB.506677.30	hypothetical protein; conserved	TcChr20-S:121373-122128(+)	251	7.77e-06	12395.4	40717.5	3.28488	0.0131992	1.71584	TcCLB.506677.30	13	S	CMGC/CDK	LQALLQGSPQR****	5.994
eQVqTLQALLQGsPQR	0.101111	2105.07	TcCLB.506677.30	hypothetical protein; conserved	TcChr20-S:121373-122128(+)	251	7.77e-06	12395.4	40717.5	3.28488	0.0131992	1.71584	TcCLB.506677.30	13	S	AGC/PKA/PKACB	LQALLQGSPQR****	6.283
eQVqTLQALLQGsPQR	0.101111	2105.07	TcCLB.506677.30	hypothetical protein; conserved	TcChr20-S:121373-122128(+)	251	7.77e-06	12395.4	40717.5	3.28488	0.0131992	1.71584	TcCLB.506677.30	13	S	Atypical/PIKK/FRAP/MTOR	LQALLQGSPQR****	4.258
eQVqTLQALLQGsPQR	0.101111	2105.07	TcCLB.506677.30	hypothetical protein; conserved	TcChr20-S:121373-122128(+)	251	7.77e-06	12395.4	40717.5	3.28488	0.0131992	1.71584	TcCLB.506677.30	13	S	AGC/PDK1	LQALLQGSPQR****	2.39
eQVqTLQALLQGsPQR	0.101111	2105.07	TcCLB.506677.30	hypothetical protein; conserved	TcChr20-S:121373-122128(+)	251	7.77e-06	12395.4	40717.5	3.28488	0.0131992	1.71584	TcCLB.506677.30	13	S	CMGC/CDK/CDK2/CDK3	LQALLQGSPQR****	3.34
eQVqTLQALLQGsPQR	0.101111	2105.07	TcCLB.506677.30	hypothetical protein; conserved	TcChr20-S:121373-122128(+)	251	7.77e-06	12395.4	40717.5	3.28488	0.0131992	1.71584	TcCLB.506677.30	13	S	CMGC/CDK/CDK4/CDK4	LQALLQGSPQR****	4.74
eQVqTLQALLQGsPQR	0.101111	2105.07	TcCLB.506677.30	hypothetical protein; conserved	TcChr20-S:121373-122128(+)	251	7.77e-06	12395.4	40717.5	3.28488	0.0131992	1.71584	TcCLB.506677.30	13	S	CMGC/CDK/CDK7	LQALLQGSPQR****	4.112
eQVqTLQALLQGsPQR	0.101111	2105.07	TcCLB.506677.30	hypothetical protein; conserved	TcChr20-S:121373-122128(+)	251	7.77e-06	12395.4	40717.5	3.28488	0.0131992	1.71584	TcCLB.506677.30	13	S	CMGC/GSK/GSK3A	LQALLQGSPQR****	4.488
eQVqTLQALLQGsPQR	0.101111	2105.07	TcCLB.506677.30	hypothetical protein; conserved	TcChr20-S:121373-122128(+)	251	7.77e-06	12395.4	40717.5	3.28488	0.0131992	1.71584	TcCLB.506677.30	13	S	CMGC/GSK/GSK3	LQALLQGSPQR****	4.33
eQVqTLQALLQGsPQR	0.101111	2105.07	TcCLB.506677.30	hypothetical protein; conserved	TcChr20-S:121373-122128(+)	251	7.77e-06	12395.4	40717.5	3.28488	0.0131992	1.71584	TcCLB.506677.30	13	S	CMGC/MAPK/JNK/JNK1	LQALLQGSPQR****	3.02
eQVqTLQALLQGsPQR	0.101111	2105.07	TcCLB.506677.30	hypothetical protein; conserved	TcChr20-S:121373-122128(+)	251	7.77e-06	12395.4	40717.5	3.28488	0.0131992	1.71584	TcCLB.506677.30	13	S	AGC/DMPK/GEK/MRCKa	LQALLQGSPQR****	4.22
eQVqTLQALLQGsPQR	0.101111	2105.07	TcCLB.506677.30	hypothetical protein; conserved	TcChr20-S:121373-122128(+)	251	7.77e-06	12395.4	40717.5	3.28488	0.0131992	1.71584	TcCLB.506677.30	13	S	CMGC/CDK/CDK2	LQALLQGSPQR****	2.692
eQVqTLQALLQGsPQR	0.101111	2105.07	TcCLB.506677.30	hypothetical protein; conserved	TcChr20-S:121373-122128(+)	251	7.77e-06	12395.4	40717.5	3.28488	0.0131992	1.71584	TcCLB.506677.30	13	S	CMGC	LQALLQGSPQR****	2.953
eQVqTLQALLQGsPQR	0.101111	2105.07	TcCLB.506677.30	hypothetical protein; conserved	TcChr20-S:121373-122128(+)	251	7.77e-06	12395.4	40717.5	3.28488	0.0131992	1.71584	TcCLB.506677.30	13	S	TKL/IRAK/IRAK1	LQALLQGSPQR****	2.8
eQVqTLQALLQGsPQR	0.101111	2105.07	TcCLB.506677.30	hypothetical protein; conserved	TcChr20-S:121373-122128(+)	251	7.77e-06	12395.4	40717.5	3.28488	0.0131992	1.71584	TcCLB.506677.30	13	S	AGC/DMPK	LQALLQGSPQR****	2.427
eQVqTLQALLQGsPQR	0.101111	2105.07	TcCLB.506677.30	hypothetical protein; conserved	TcChr20-S:121373-122128(+)	251	7.77e-06	12395.4	40717.5	3.28488	0.0131992	1.71584	TcCLB.506677.30	13	S	CMGC/DYRK/HIPK/HIPK2	LQALLQGSPQR****	1.841
eQVqTLQALLQGsPQR	0.101111	2105.07	TcCLB.506677.30	hypothetical protein; conserved	TcChr20-S:121373-122128(+)	251	7.77e-06	12395.4	40717.5	3.28488	0.0131992	1.71584	TcCLB.506677.30	13	S	CK1/VRK	LQALLQGSPQR****	0.977
eQVqTLQALLQGsPQR	0.101111	2105.07	TcCLB.506677.30	hypothetical protein; conserved	TcChr20-S:121373-122128(+)	251	7.77e-06	12395.4	40717.5	3.28488	0.0131992	1.71584	TcCLB.506677.30	13	S	TKL/IRAK	LQALLQGSPQR****	2.088
eQVqTLQALLQGsPQR	0.101111	2105.07	TcCLB.506677.30	hypothetical protein; conserved	TcChr20-S:121373-122128(+)	251	7.77e-06	12395.4	40717.5	3.28488	0.0131992	1.71584	TcCLB.506677.30	13	S	AGC/PKC	LQALLQGSPQR****	1.416
eQVqTLQALLQGsPQR	0.101111	2105.07	TcCLB.506677.30	hypothetical protein; conserved	TcChr20-S:121373-122128(+)	251	7.77e-06	12395.4	40717.5	3.28488	0.0131992	1.71584	TcCLB.506677.30	13	S	CAMK/CAMKL/MELK	LQALLQGSPQR****	1.36
eQVqTLQALLQGsPQR	0.101111	2105.07	TcCLB.506677.30	hypothetical protein; conserved	TcChr20-S:121373-122128(+)	251	7.77e-06	12395.4	40717.5	3.28488	0.0131992	1.71584	TcCLB.506677.30	13	S	CMGC/CDK/CDK7/CDK7	LQALLQGSPQR****	0.406
lFSIVHAPEEPsTPVK	0.00872257	2288.22	TcCLB.507677.150	CYC2-like cyclin; putative;G1 cyclin CycE4; putative	TcChr37-S:928733-931858(+)	1041	7.48e-07	51604.1	156530	3.03329	0.0233921	1.60088	TcCLB.507677.150	12	S	AGC/DMPK	VHAPEEPSTPVK***	2.427
lFSIVHAPEEPsTPVK	0.00872257	2288.22	TcCLB.507677.150	CYC2-like cyclin; putative;G1 cyclin CycE4; putative	TcChr37-S:928733-931858(+)	1041	7.48e-07	51604.1	156530	3.03329	0.0233921	1.60088	TcCLB.507677.150	12	S	AGC/GRK	VHAPEEPSTPVK***	7.991
lFSIVHAPEEPsTPVK	0.00872257	2288.22	TcCLB.507677.150	CYC2-like cyclin; putative;G1 cyclin CycE4; putative	TcChr37-S:928733-931858(+)	1041	7.48e-07	51604.1	156530	3.03329	0.0233921	1.60088	TcCLB.507677.150	12	S	CAMK/CASK	VHAPEEPSTPVK***	5.333
lFSIVHAPEEPsTPVK	0.00872257	2288.22	TcCLB.507677.150	CYC2-like cyclin; putative;G1 cyclin CycE4; putative	TcChr37-S:928733-931858(+)	1041	7.48e-07	51604.1	156530	3.03329	0.0233921	1.60088	TcCLB.507677.150	12	S	CK1/CK1	VHAPEEPSTPVK***	3.998
lFSIVHAPEEPsTPVK	0.00872257	2288.22	TcCLB.507677.150	CYC2-like cyclin; putative;G1 cyclin CycE4; putative	TcChr37-S:928733-931858(+)	1041	7.48e-07	51604.1	156530	3.03329	0.0233921	1.60088	TcCLB.507677.150	12	S	CK1/VRK	VHAPEEPSTPVK***	0.977
lFSIVHAPEEPsTPVK	0.00872257	2288.22	TcCLB.507677.150	CYC2-like cyclin; putative;G1 cyclin CycE4; putative	TcChr37-S:928733-931858(+)	1041	7.48e-07	51604.1	156530	3.03329	0.0233921	1.60088	TcCLB.507677.150	12	S	Other/IKK	VHAPEEPSTPVK***	6.349
lFSIVHAPEEPsTPVK	0.00872257	2288.22	TcCLB.507677.150	CYC2-like cyclin; putative;G1 cyclin CycE4; putative	TcChr37-S:928733-931858(+)	1041	7.48e-07	51604.1	156530	3.03329	0.0233921	1.60088	TcCLB.507677.150	12	S	Other/PEK	VHAPEEPSTPVK***	4.722
lFSIVHAPEEPsTPVK	0.00872257	2288.22	TcCLB.507677.150	CYC2-like cyclin; putative;G1 cyclin CycE4; putative	TcChr37-S:928733-931858(+)	1041	7.48e-07	51604.1	156530	3.03329	0.0233921	1.60088	TcCLB.507677.150	12	S	Other/PLK	VHAPEEPSTPVK***	10.591
lFSIVHAPEEPsTPVK	0.00872257	2288.22	TcCLB.507677.150	CYC2-like cyclin; putative;G1 cyclin CycE4; putative	TcChr37-S:928733-931858(+)	1041	7.48e-07	51604.1	156530	3.03329	0.0233921	1.60088	TcCLB.507677.150	12	S	AGC/GRK/BARK	VHAPEEPSTPVK***	4.78
lFSIVHAPEEPsTPVK	0.00872257	2288.22	TcCLB.507677.150	CYC2-like cyclin; putative;G1 cyclin CycE4; putative	TcChr37-S:928733-931858(+)	1041	7.48e-07	51604.1	156530	3.03329	0.0233921	1.60088	TcCLB.507677.150	12	S	AGC/PKC/PKCa	VHAPEEPSTPVK***	4.803
lFSIVHAPEEPsTPVK	0.00872257	2288.22	TcCLB.507677.150	CYC2-like cyclin; putative;G1 cyclin CycE4; putative	TcChr37-S:928733-931858(+)	1041	7.48e-07	51604.1	156530	3.03329	0.0233921	1.60088	TcCLB.507677.150	12	S	CAMK/CASK/CASK	VHAPEEPSTPVK***	5.333
lFSIVHAPEEPsTPVK	0.00872257	2288.22	TcCLB.507677.150	CYC2-like cyclin; putative;G1 cyclin CycE4; putative	TcChr37-S:928733-931858(+)	1041	7.48e-07	51604.1	156530	3.03329	0.0233921	1.60088	TcCLB.507677.150	12	S	CK1/VRK/VRK2	VHAPEEPSTPVK***	5.225
lFSIVHAPEEPsTPVK	0.00872257	2288.22	TcCLB.507677.150	CYC2-like cyclin; putative;G1 cyclin CycE4; putative	TcChr37-S:928733-931858(+)	1041	7.48e-07	51604.1	156530	3.03329	0.0233921	1.60088	TcCLB.507677.150	12	S	CMGC/CDK/CDK7	VHAPEEPSTPVK***	4.112
lFSIVHAPEEPsTPVK	0.00872257	2288.22	TcCLB.507677.150	CYC2-like cyclin; putative;G1 cyclin CycE4; putative	TcChr37-S:928733-931858(+)	1041	7.48e-07	51604.1	156530	3.03329	0.0233921	1.60088	TcCLB.507677.150	12	S	AGC/GRK/BARK/BARK1	VHAPEEPSTPVK***	5.269
lFSIVHAPEEPsTPVK	0.00872257	2288.22	TcCLB.507677.150	CYC2-like cyclin; putative;G1 cyclin CycE4; putative	TcChr37-S:928733-931858(+)	1041	7.48e-07	51604.1	156530	3.03329	0.0233921	1.60088	TcCLB.507677.150	12	S	AGC/GRK/GRK/GRK	VHAPEEPSTPVK***	9.35
lFSIVHAPEEPsTPVK	0.00872257	2288.22	TcCLB.507677.150	CYC2-like cyclin; putative;G1 cyclin CycE4; putative	TcChr37-S:928733-931858(+)	1041	7.48e-07	51604.1	156530	3.03329	0.0233921	1.60088	TcCLB.507677.150	12	S	AGC/PKC/PKCa/PRKCA	VHAPEEPSTPVK***	7.372
lFSIVHAPEEPsTPVK	0.00872257	2288.22	TcCLB.507677.150	CYC2-like cyclin; putative;G1 cyclin CycE4; putative	TcChr37-S:928733-931858(+)	1041	7.48e-07	51604.1	156530	3.03329	0.0233921	1.60088	TcCLB.507677.150	12	S	AGC/PKC/PKCa/PRKCB	VHAPEEPSTPVK***	10.858
lFSIVHAPEEPsTPVK	0.00872257	2288.22	TcCLB.507677.150	CYC2-like cyclin; putative;G1 cyclin CycE4; putative	TcChr37-S:928733-931858(+)	1041	7.48e-07	51604.1	156530	3.03329	0.0233921	1.60088	TcCLB.507677.150	12	S	AGC/RSK/MSK/RPS6KA4	VHAPEEPSTPVK***	7.684
lFSIVHAPEEPsTPVK	0.00872257	2288.22	TcCLB.507677.150	CYC2-like cyclin; putative;G1 cyclin CycE4; putative	TcChr37-S:928733-931858(+)	1041	7.48e-07	51604.1	156530	3.03329	0.0233921	1.60088	TcCLB.507677.150	12	S	CK1/CK1/CK1-A/CSNK1A1	VHAPEEPSTPVK***	2.971
lFSIVHAPEEPsTPVK	0.00872257	2288.22	TcCLB.507677.150	CYC2-like cyclin; putative;G1 cyclin CycE4; putative	TcChr37-S:928733-931858(+)	1041	7.48e-07	51604.1	156530	3.03329	0.0233921	1.60088	TcCLB.507677.150	12	S	CMGC/CDK/CDK7/CDK7	VHAPEEPSTPVK***	0.406
lFSIVHAPEEPsTPVK	0.00872257	2288.22	TcCLB.507677.150	CYC2-like cyclin; putative;G1 cyclin CycE4; putative	TcChr37-S:928733-931858(+)	1041	7.48e-07	51604.1	156530	3.03329	0.0233921	1.60088	TcCLB.507677.150	12	S	CMGC/DYRK/HIPK/HIPK2	VHAPEEPSTPVK***	1.841
fLHVVTDAAGsPVNsIVGEVSPNSTSR	2.57e-06	3128.47	TcCLB.510297.10	hypothetical protein; conserved	TcChr20-S:148692-149315(+)	207	7.58e-11	16301	47822.6	2.93372	0.00602704	1.55273	TcCLB.510297.10	11	S	CMGC/MAPK/JNK/JNK2	VVTDAAGSPVNSIVG	31.509
fLHVVTDAAGsPVNsIVGEVSPNSTSR	2.57e-06	3128.47	TcCLB.510297.10	hypothetical protein; conserved	TcChr20-S:148692-149315(+)	207	7.58e-11	16301	47822.6	2.93372	0.00602704	1.55273	TcCLB.510297.10	11	S	CMGC/CDK/CDK5	VVTDAAGSPVNSIVG	12.789
fLHVVTDAAGsPVNsIVGEVSPNSTSR	2.57e-06	3128.47	TcCLB.510297.10	hypothetical protein; conserved	TcChr20-S:148692-149315(+)	207	7.58e-11	16301	47822.6	2.93372	0.00602704	1.55273	TcCLB.510297.10	11	S	CMGC/MAPK/ERK/Erk2	VVTDAAGSPVNSIVG	10.451
fLHVVTDAAGsPVNsIVGEVSPNSTSR	2.57e-06	3128.47	TcCLB.510297.10	hypothetical protein; conserved	TcChr20-S:148692-149315(+)	207	7.58e-11	16301	47822.6	2.93372	0.00602704	1.55273	TcCLB.510297.10	11	S	CMGC/CDK/CDK2/CDK2	VVTDAAGSPVNSIVG	12.788
fLHVVTDAAGsPVNsIVGEVSPNSTSR	2.57e-06	3128.47	TcCLB.510297.10	hypothetical protein; conserved	TcChr20-S:148692-149315(+)	207	7.58e-11	16301	47822.6	2.93372	0.00602704	1.55273	TcCLB.510297.10	11	S	CMGC/DYRK/DYRK2	VVTDAAGSPVNSIVG	11.395
fLHVVTDAAGsPVNsIVGEVSPNSTSR	2.57e-06	3128.47	TcCLB.510297.10	hypothetical protein; conserved	TcChr20-S:148692-149315(+)	207	7.58e-11	16301	47822.6	2.93372	0.00602704	1.55273	TcCLB.510297.10	11	S	Other/Other-Unique/KIS	VVTDAAGSPVNSIVG	7.667
fLHVVTDAAGsPVNsIVGEVSPNSTSR	2.57e-06	3128.47	TcCLB.510297.10	hypothetical protein; conserved	TcChr20-S:148692-149315(+)	207	7.58e-11	16301	47822.6	2.93372	0.00602704	1.55273	TcCLB.510297.10	11	S	CK1/VRK/VRK2	VVTDAAGSPVNSIVG	5.225
fLHVVTDAAGsPVNsIVGEVSPNSTSR	2.57e-06	3128.47	TcCLB.510297.10	hypothetical protein; conserved	TcChr20-S:148692-149315(+)	207	7.58e-11	16301	47822.6	2.93372	0.00602704	1.55273	TcCLB.510297.10	11	S	CMGC/MAPK/ERK/FUS3	VVTDAAGSPVNSIVG	10.133
fLHVVTDAAGsPVNsIVGEVSPNSTSR	2.57e-06	3128.47	TcCLB.510297.10	hypothetical protein; conserved	TcChr20-S:148692-149315(+)	207	7.58e-11	16301	47822.6	2.93372	0.00602704	1.55273	TcCLB.510297.10	11	S	CMGC/MAPK	VVTDAAGSPVNSIVG	9.723
fLHVVTDAAGsPVNsIVGEVSPNSTSR	2.57e-06	3128.47	TcCLB.510297.10	hypothetical protein; conserved	TcChr20-S:148692-149315(+)	207	7.58e-11	16301	47822.6	2.93372	0.00602704	1.55273	TcCLB.510297.10	11	S	CMGC/MAPK/ERK/Erk5	VVTDAAGSPVNSIVG	7.382
fLHVVTDAAGsPVNsIVGEVSPNSTSR	2.57e-06	3128.47	TcCLB.510297.10	hypothetical protein; conserved	TcChr20-S:148692-149315(+)	207	7.58e-11	16301	47822.6	2.93372	0.00602704	1.55273	TcCLB.510297.10	11	S	CMGC/CDK/CRK7	VVTDAAGSPVNSIVG	9.736
fLHVVTDAAGsPVNsIVGEVSPNSTSR	2.57e-06	3128.47	TcCLB.510297.10	hypothetical protein; conserved	TcChr20-S:148692-149315(+)	207	7.58e-11	16301	47822.6	2.93372	0.00602704	1.55273	TcCLB.510297.10	11	S	CMGC/CDK/CRK7/CRK7	VVTDAAGSPVNSIVG	9.736
fLHVVTDAAGsPVNsIVGEVSPNSTSR	2.57e-06	3128.47	TcCLB.510297.10	hypothetical protein; conserved	TcChr20-S:148692-149315(+)	207	7.58e-11	16301	47822.6	2.93372	0.00602704	1.55273	TcCLB.510297.10	11	S	CMGC/DYRK/DYRK1/DYRK1B	VVTDAAGSPVNSIVG	7.575
fLHVVTDAAGsPVNsIVGEVSPNSTSR	2.57e-06	3128.47	TcCLB.510297.10	hypothetical protein; conserved	TcChr20-S:148692-149315(+)	207	7.58e-11	16301	47822.6	2.93372	0.00602704	1.55273	TcCLB.510297.10	11	S	AGC/PKC/PKCa/PRKCA	VVTDAAGSPVNSIVG	7.372
fLHVVTDAAGsPVNsIVGEVSPNSTSR	2.57e-06	3128.47	TcCLB.510297.10	hypothetical protein; conserved	TcChr20-S:148692-149315(+)	207	7.58e-11	16301	47822.6	2.93372	0.00602704	1.55273	TcCLB.510297.10	11	S	CMGC/CDK/CCRK/CDK20	VVTDAAGSPVNSIVG	8.506
fLHVVTDAAGsPVNsIVGEVSPNSTSR	2.57e-06	3128.47	TcCLB.510297.10	hypothetical protein; conserved	TcChr20-S:148692-149315(+)	207	7.58e-11	16301	47822.6	2.93372	0.00602704	1.55273	TcCLB.510297.10	11	S	AGC/GRK	VVTDAAGSPVNSIVG	7.991
fLHVVTDAAGsPVNsIVGEVSPNSTSR	2.57e-06	3128.47	TcCLB.510297.10	hypothetical protein; conserved	TcChr20-S:148692-149315(+)	207	7.58e-11	16301	47822.6	2.93372	0.00602704	1.55273	TcCLB.510297.10	11	S	CMGC/CLK	VVTDAAGSPVNSIVG	5.806
fLHVVTDAAGsPVNsIVGEVSPNSTSR	2.57e-06	3128.47	TcCLB.510297.10	hypothetical protein; conserved	TcChr20-S:148692-149315(+)	207	7.58e-11	16301	47822.6	2.93372	0.00602704	1.55273	TcCLB.510297.10	11	S	Other/IKK/IKKb	VVTDAAGSPVNSIVG	5.523
fLHVVTDAAGsPVNsIVGEVSPNSTSR	2.57e-06	3128.47	TcCLB.510297.10	hypothetical protein; conserved	TcChr20-S:148692-149315(+)	207	7.58e-11	16301	47822.6	2.93372	0.00602704	1.55273	TcCLB.510297.10	11	S	CMGC/MAPK/p38	VVTDAAGSPVNSIVG	7.633
fLHVVTDAAGsPVNsIVGEVSPNSTSR	2.57e-06	3128.47	TcCLB.510297.10	hypothetical protein; conserved	TcChr20-S:148692-149315(+)	207	7.58e-11	16301	47822.6	2.93372	0.00602704	1.55273	TcCLB.510297.10	11	S	CMGC/MAPK/p38/MAPK12	VVTDAAGSPVNSIVG	6.293
fLHVVTDAAGsPVNsIVGEVSPNSTSR	2.57e-06	3128.47	TcCLB.510297.10	hypothetical protein; conserved	TcChr20-S:148692-149315(+)	207	7.58e-11	16301	47822.6	2.93372	0.00602704	1.55273	TcCLB.510297.10	11	S	CMGC/CDK/CCRK	VVTDAAGSPVNSIVG	7.094
fLHVVTDAAGsPVNsIVGEVSPNSTSR	2.57e-06	3128.47	TcCLB.510297.10	hypothetical protein; conserved	TcChr20-S:148692-149315(+)	207	7.58e-11	16301	47822.6	2.93372	0.00602704	1.55273	TcCLB.510297.10	11	S	STE/STE-Unique	VVTDAAGSPVNSIVG	5.7
fLHVVTDAAGsPVNsIVGEVSPNSTSR	2.57e-06	3128.47	TcCLB.510297.10	hypothetical protein; conserved	TcChr20-S:148692-149315(+)	207	7.58e-11	16301	47822.6	2.93372	0.00602704	1.55273	TcCLB.510297.10	11	S	CMGC/CDK	VVTDAAGSPVNSIVG	5.994
fLHVVTDAAGsPVNsIVGEVSPNSTSR	2.57e-06	3128.47	TcCLB.510297.10	hypothetical protein; conserved	TcChr20-S:148692-149315(+)	207	7.58e-11	16301	47822.6	2.93372	0.00602704	1.55273	TcCLB.510297.10	11	S	AGC/PKA/PKACB	VVTDAAGSPVNSIVG	6.283
fLHVVTDAAGsPVNsIVGEVSPNSTSR	2.57e-06	3128.47	TcCLB.510297.10	hypothetical protein; conserved	TcChr20-S:148692-149315(+)	207	7.58e-11	16301	47822.6	2.93372	0.00602704	1.55273	TcCLB.510297.10	11	S	CMGC/DYRK/DYRK1/DYRK1A	VVTDAAGSPVNSIVG	6.152
fLHVVTDAAGsPVNsIVGEVSPNSTSR	2.57e-06	3128.47	TcCLB.510297.10	hypothetical protein; conserved	TcChr20-S:148692-149315(+)	207	7.58e-11	16301	47822.6	2.93372	0.00602704	1.55273	TcCLB.510297.10	11	S	Other/PEK/PKR	VVTDAAGSPVNSIVG	5.013
fLHVVTDAAGsPVNsIVGEVSPNSTSR	2.57e-06	3128.47	TcCLB.510297.10	hypothetical protein; conserved	TcChr20-S:148692-149315(+)	207	7.58e-11	16301	47822.6	2.93372	0.00602704	1.55273	TcCLB.510297.10	11	S	CMGC/MAPK/p38/MAPK13	VVTDAAGSPVNSIVG	4.706
fLHVVTDAAGsPVNsIVGEVSPNSTSR	2.57e-06	3128.47	TcCLB.510297.10	hypothetical protein; conserved	TcChr20-S:148692-149315(+)	207	7.58e-11	16301	47822.6	2.93372	0.00602704	1.55273	TcCLB.510297.10	11	S	AGC/PDK1	VVTDAAGSPVNSIVG	2.39
fLHVVTDAAGsPVNsIVGEVSPNSTSR	2.57e-06	3128.47	TcCLB.510297.10	hypothetical protein; conserved	TcChr20-S:148692-149315(+)	207	7.58e-11	16301	47822.6	2.93372	0.00602704	1.55273	TcCLB.510297.10	11	S	Atypical/PDHK/PDHK/PDK1	VVTDAAGSPVNSIVG	4.74
fLHVVTDAAGsPVNsIVGEVSPNSTSR	2.57e-06	3128.47	TcCLB.510297.10	hypothetical protein; conserved	TcChr20-S:148692-149315(+)	207	7.58e-11	16301	47822.6	2.93372	0.00602704	1.55273	TcCLB.510297.10	11	S	Atypical/PIKK/FRAP/MTOR	VVTDAAGSPVNSIVG	4.258
fLHVVTDAAGsPVNsIVGEVSPNSTSR	2.57e-06	3128.47	TcCLB.510297.10	hypothetical protein; conserved	TcChr20-S:148692-149315(+)	207	7.58e-11	16301	47822.6	2.93372	0.00602704	1.55273	TcCLB.510297.10	11	S	AGC/GRK/BARK	VVTDAAGSPVNSIVG	4.78
fLHVVTDAAGsPVNsIVGEVSPNSTSR	2.57e-06	3128.47	TcCLB.510297.10	hypothetical protein; conserved	TcChr20-S:148692-149315(+)	207	7.58e-11	16301	47822.6	2.93372	0.00602704	1.55273	TcCLB.510297.10	11	S	CMGC/DYRK/HIPK	VVTDAAGSPVNSIVG	2.013
fLHVVTDAAGsPVNsIVGEVSPNSTSR	2.57e-06	3128.47	TcCLB.510297.10	hypothetical protein; conserved	TcChr20-S:148692-149315(+)	207	7.58e-11	16301	47822.6	2.93372	0.00602704	1.55273	TcCLB.510297.10	11	S	Atypical/PIKK/FRAP/TOR2	VVTDAAGSPVNSIVG	4.986
fLHVVTDAAGsPVNsIVGEVSPNSTSR	2.57e-06	3128.47	TcCLB.510297.10	hypothetical protein; conserved	TcChr20-S:148692-149315(+)	207	7.58e-11	16301	47822.6	2.93372	0.00602704	1.55273	TcCLB.510297.10	11	S	AGC/DMPK/GEK/MRCKa	VVTDAAGSPVNSIVG	4.22
fLHVVTDAAGsPVNsIVGEVSPNSTSR	2.57e-06	3128.47	TcCLB.510297.10	hypothetical protein; conserved	TcChr20-S:148692-149315(+)	207	7.58e-11	16301	47822.6	2.93372	0.00602704	1.55273	TcCLB.510297.10	11	S	CMGC/MAPK/JNK/JNK1	VVTDAAGSPVNSIVG	3.02
fLHVVTDAAGsPVNsIVGEVSPNSTSR	2.57e-06	3128.47	TcCLB.510297.10	hypothetical protein; conserved	TcChr20-S:148692-149315(+)	207	7.58e-11	16301	47822.6	2.93372	0.00602704	1.55273	TcCLB.510297.10	11	S	CMGC/CDK/CDK2	VVTDAAGSPVNSIVG	2.692
fLHVVTDAAGsPVNsIVGEVSPNSTSR	2.57e-06	3128.47	TcCLB.510297.10	hypothetical protein; conserved	TcChr20-S:148692-149315(+)	207	7.58e-11	16301	47822.6	2.93372	0.00602704	1.55273	TcCLB.510297.10	11	S	CMGC/MAPK/ERK	VVTDAAGSPVNSIVG	2.734
fLHVVTDAAGsPVNsIVGEVSPNSTSR	2.57e-06	3128.47	TcCLB.510297.10	hypothetical protein; conserved	TcChr20-S:148692-149315(+)	207	7.58e-11	16301	47822.6	2.93372	0.00602704	1.55273	TcCLB.510297.10	11	S	STE/STE7/MEK1	VVTDAAGSPVNSIVG	1.141
fLHVVTDAAGsPVNsIVGEVSPNSTSR	2.57e-06	3128.47	TcCLB.510297.10	hypothetical protein; conserved	TcChr20-S:148692-149315(+)	207	7.58e-11	16301	47822.6	2.93372	0.00602704	1.55273	TcCLB.510297.10	11	S	STE/STE7/MEK1/MAP2K1	VVTDAAGSPVNSIVG	1.141
fLHVVTDAAGsPVNsIVGEVSPNSTSR	2.57e-06	3128.47	TcCLB.510297.10	hypothetical protein; conserved	TcChr20-S:148692-149315(+)	207	7.58e-11	16301	47822.6	2.93372	0.00602704	1.55273	TcCLB.510297.10	11	S	TKL/STKR/STKR2	VVTDAAGSPVNSIVG	1.344
fLHVVTDAAGsPVNsIVGEVSPNSTSR	2.57e-06	3128.47	TcCLB.510297.10	hypothetical protein; conserved	TcChr20-S:148692-149315(+)	207	7.58e-11	16301	47822.6	2.93372	0.00602704	1.55273	TcCLB.510297.10	11	S	TKL/STKR/STKR2/TGFbR2	VVTDAAGSPVNSIVG	1.344
fLHVVTDAAGsPVNsIVGEVSPNSTSR	2.57e-06	3128.47	TcCLB.510297.10	hypothetical protein; conserved	TcChr20-S:148692-149315(+)	207	7.58e-11	16301	47822.6	2.93372	0.00602704	1.55273	TcCLB.510297.10	11	S	CMGC/MAPK/JNK/JNK2	VVTDAAGSPVNSIVG	31.509
fLHVVTDAAGsPVNsIVGEVSPNSTSR	2.57e-06	3128.47	TcCLB.510297.10	hypothetical protein; conserved	TcChr20-S:148692-149315(+)	207	7.58e-11	16301	47822.6	2.93372	0.00602704	1.55273	TcCLB.510297.10	11	S	CMGC/CDK/CDK5	VVTDAAGSPVNSIVG	12.789
fLHVVTDAAGsPVNsIVGEVSPNSTSR	2.57e-06	3128.47	TcCLB.510297.10	hypothetical protein; conserved	TcChr20-S:148692-149315(+)	207	7.58e-11	16301	47822.6	2.93372	0.00602704	1.55273	TcCLB.510297.10	11	S	CMGC/MAPK/ERK/Erk2	VVTDAAGSPVNSIVG	10.451
fLHVVTDAAGsPVNsIVGEVSPNSTSR	2.57e-06	3128.47	TcCLB.510297.10	hypothetical protein; conserved	TcChr20-S:148692-149315(+)	207	7.58e-11	16301	47822.6	2.93372	0.00602704	1.55273	TcCLB.510297.10	11	S	CMGC/CDK/CDK2/CDK2	VVTDAAGSPVNSIVG	12.788
fLHVVTDAAGsPVNsIVGEVSPNSTSR	2.57e-06	3128.47	TcCLB.510297.10	hypothetical protein; conserved	TcChr20-S:148692-149315(+)	207	7.58e-11	16301	47822.6	2.93372	0.00602704	1.55273	TcCLB.510297.10	11	S	CMGC/DYRK/DYRK2	VVTDAAGSPVNSIVG	11.395
fLHVVTDAAGsPVNsIVGEVSPNSTSR	2.57e-06	3128.47	TcCLB.510297.10	hypothetical protein; conserved	TcChr20-S:148692-149315(+)	207	7.58e-11	16301	47822.6	2.93372	0.00602704	1.55273	TcCLB.510297.10	11	S	Other/Other-Unique/KIS	VVTDAAGSPVNSIVG	7.667
fLHVVTDAAGsPVNsIVGEVSPNSTSR	2.57e-06	3128.47	TcCLB.510297.10	hypothetical protein; conserved	TcChr20-S:148692-149315(+)	207	7.58e-11	16301	47822.6	2.93372	0.00602704	1.55273	TcCLB.510297.10	11	S	CK1/VRK/VRK2	VVTDAAGSPVNSIVG	5.225
fLHVVTDAAGsPVNsIVGEVSPNSTSR	2.57e-06	3128.47	TcCLB.510297.10	hypothetical protein; conserved	TcChr20-S:148692-149315(+)	207	7.58e-11	16301	47822.6	2.93372	0.00602704	1.55273	TcCLB.510297.10	11	S	CMGC/MAPK/ERK/FUS3	VVTDAAGSPVNSIVG	10.133
fLHVVTDAAGsPVNsIVGEVSPNSTSR	2.57e-06	3128.47	TcCLB.510297.10	hypothetical protein; conserved	TcChr20-S:148692-149315(+)	207	7.58e-11	16301	47822.6	2.93372	0.00602704	1.55273	TcCLB.510297.10	11	S	CMGC/MAPK	VVTDAAGSPVNSIVG	9.723
fLHVVTDAAGsPVNsIVGEVSPNSTSR	2.57e-06	3128.47	TcCLB.510297.10	hypothetical protein; conserved	TcChr20-S:148692-149315(+)	207	7.58e-11	16301	47822.6	2.93372	0.00602704	1.55273	TcCLB.510297.10	11	S	CMGC/MAPK/ERK/Erk5	VVTDAAGSPVNSIVG	7.382
fLHVVTDAAGsPVNsIVGEVSPNSTSR	2.57e-06	3128.47	TcCLB.510297.10	hypothetical protein; conserved	TcChr20-S:148692-149315(+)	207	7.58e-11	16301	47822.6	2.93372	0.00602704	1.55273	TcCLB.510297.10	11	S	CMGC/CDK/CRK7	VVTDAAGSPVNSIVG	9.736
fLHVVTDAAGsPVNsIVGEVSPNSTSR	2.57e-06	3128.47	TcCLB.510297.10	hypothetical protein; conserved	TcChr20-S:148692-149315(+)	207	7.58e-11	16301	47822.6	2.93372	0.00602704	1.55273	TcCLB.510297.10	11	S	CMGC/CDK/CRK7/CRK7	VVTDAAGSPVNSIVG	9.736
fLHVVTDAAGsPVNsIVGEVSPNSTSR	2.57e-06	3128.47	TcCLB.510297.10	hypothetical protein; conserved	TcChr20-S:148692-149315(+)	207	7.58e-11	16301	47822.6	2.93372	0.00602704	1.55273	TcCLB.510297.10	11	S	CMGC/DYRK/DYRK1/DYRK1B	VVTDAAGSPVNSIVG	7.575
fLHVVTDAAGsPVNsIVGEVSPNSTSR	2.57e-06	3128.47	TcCLB.510297.10	hypothetical protein; conserved	TcChr20-S:148692-149315(+)	207	7.58e-11	16301	47822.6	2.93372	0.00602704	1.55273	TcCLB.510297.10	11	S	CMGC/CDK/CCRK/CDK20	VVTDAAGSPVNSIVG	8.506
fLHVVTDAAGsPVNsIVGEVSPNSTSR	2.57e-06	3128.47	TcCLB.510297.10	hypothetical protein; conserved	TcChr20-S:148692-149315(+)	207	7.58e-11	16301	47822.6	2.93372	0.00602704	1.55273	TcCLB.510297.10	11	S	CMGC/CLK	VVTDAAGSPVNSIVG	5.806
fLHVVTDAAGsPVNsIVGEVSPNSTSR	2.57e-06	3128.47	TcCLB.510297.10	hypothetical protein; conserved	TcChr20-S:148692-149315(+)	207	7.58e-11	16301	47822.6	2.93372	0.00602704	1.55273	TcCLB.510297.10	11	S	CMGC/MAPK/p38	VVTDAAGSPVNSIVG	7.633
fLHVVTDAAGsPVNsIVGEVSPNSTSR	2.57e-06	3128.47	TcCLB.510297.10	hypothetical protein; conserved	TcChr20-S:148692-149315(+)	207	7.58e-11	16301	47822.6	2.93372	0.00602704	1.55273	TcCLB.510297.10	11	S	CMGC/MAPK/p38/MAPK12	VVTDAAGSPVNSIVG	6.293
fLHVVTDAAGsPVNsIVGEVSPNSTSR	2.57e-06	3128.47	TcCLB.510297.10	hypothetical protein; conserved	TcChr20-S:148692-149315(+)	207	7.58e-11	16301	47822.6	2.93372	0.00602704	1.55273	TcCLB.510297.10	11	S	CMGC/CDK/CCRK	VVTDAAGSPVNSIVG	7.094
fLHVVTDAAGsPVNsIVGEVSPNSTSR	2.57e-06	3128.47	TcCLB.510297.10	hypothetical protein; conserved	TcChr20-S:148692-149315(+)	207	7.58e-11	16301	47822.6	2.93372	0.00602704	1.55273	TcCLB.510297.10	11	S	STE/STE-Unique	VVTDAAGSPVNSIVG	5.7
fLHVVTDAAGsPVNsIVGEVSPNSTSR	2.57e-06	3128.47	TcCLB.510297.10	hypothetical protein; conserved	TcChr20-S:148692-149315(+)	207	7.58e-11	16301	47822.6	2.93372	0.00602704	1.55273	TcCLB.510297.10	11	S	CMGC/CDK	VVTDAAGSPVNSIVG	5.994
fLHVVTDAAGsPVNsIVGEVSPNSTSR	2.57e-06	3128.47	TcCLB.510297.10	hypothetical protein; conserved	TcChr20-S:148692-149315(+)	207	7.58e-11	16301	47822.6	2.93372	0.00602704	1.55273	TcCLB.510297.10	11	S	AGC/PKA/PKACB	VVTDAAGSPVNSIVG	6.283
fLHVVTDAAGsPVNsIVGEVSPNSTSR	2.57e-06	3128.47	TcCLB.510297.10	hypothetical protein; conserved	TcChr20-S:148692-149315(+)	207	7.58e-11	16301	47822.6	2.93372	0.00602704	1.55273	TcCLB.510297.10	11	S	CMGC/DYRK/DYRK1/DYRK1A	VVTDAAGSPVNSIVG	6.152
fLHVVTDAAGsPVNsIVGEVSPNSTSR	2.57e-06	3128.47	TcCLB.510297.10	hypothetical protein; conserved	TcChr20-S:148692-149315(+)	207	7.58e-11	16301	47822.6	2.93372	0.00602704	1.55273	TcCLB.510297.10	11	S	Other/PEK/PKR	VVTDAAGSPVNSIVG	5.013
fLHVVTDAAGsPVNsIVGEVSPNSTSR	2.57e-06	3128.47	TcCLB.510297.10	hypothetical protein; conserved	TcChr20-S:148692-149315(+)	207	7.58e-11	16301	47822.6	2.93372	0.00602704	1.55273	TcCLB.510297.10	11	S	CMGC/MAPK/p38/MAPK13	VVTDAAGSPVNSIVG	4.706
fLHVVTDAAGsPVNsIVGEVSPNSTSR	2.57e-06	3128.47	TcCLB.510297.10	hypothetical protein; conserved	TcChr20-S:148692-149315(+)	207	7.58e-11	16301	47822.6	2.93372	0.00602704	1.55273	TcCLB.510297.10	11	S	Atypical/PIKK/FRAP/MTOR	VVTDAAGSPVNSIVG	4.258
fLHVVTDAAGsPVNsIVGEVSPNSTSR	2.57e-06	3128.47	TcCLB.510297.10	hypothetical protein; conserved	TcChr20-S:148692-149315(+)	207	7.58e-11	16301	47822.6	2.93372	0.00602704	1.55273	TcCLB.510297.10	11	S	Atypical/PDHK/PDHK/PDK1	VVTDAAGSPVNSIVG	4.74
fLHVVTDAAGsPVNsIVGEVSPNSTSR	2.57e-06	3128.47	TcCLB.510297.10	hypothetical protein; conserved	TcChr20-S:148692-149315(+)	207	7.58e-11	16301	47822.6	2.93372	0.00602704	1.55273	TcCLB.510297.10	11	S	Atypical/PIKK/FRAP/TOR2	VVTDAAGSPVNSIVG	4.986
fLHVVTDAAGsPVNsIVGEVSPNSTSR	2.57e-06	3128.47	TcCLB.510297.10	hypothetical protein; conserved	TcChr20-S:148692-149315(+)	207	7.58e-11	16301	47822.6	2.93372	0.00602704	1.55273	TcCLB.510297.10	11	S	AGC/PDK1	VVTDAAGSPVNSIVG	2.39
fLHVVTDAAGsPVNsIVGEVSPNSTSR	2.57e-06	3128.47	TcCLB.510297.10	hypothetical protein; conserved	TcChr20-S:148692-149315(+)	207	7.58e-11	16301	47822.6	2.93372	0.00602704	1.55273	TcCLB.510297.10	11	S	AGC/DMPK/GEK/MRCKa	VVTDAAGSPVNSIVG	4.22
fLHVVTDAAGsPVNsIVGEVSPNSTSR	2.57e-06	3128.47	TcCLB.510297.10	hypothetical protein; conserved	TcChr20-S:148692-149315(+)	207	7.58e-11	16301	47822.6	2.93372	0.00602704	1.55273	TcCLB.510297.10	11	S	CMGC/MAPK/JNK/JNK1	VVTDAAGSPVNSIVG	3.02
fLHVVTDAAGsPVNsIVGEVSPNSTSR	2.57e-06	3128.47	TcCLB.510297.10	hypothetical protein; conserved	TcChr20-S:148692-149315(+)	207	7.58e-11	16301	47822.6	2.93372	0.00602704	1.55273	TcCLB.510297.10	11	S	CMGC/DYRK/HIPK	VVTDAAGSPVNSIVG	2.013
fLHVVTDAAGsPVNsIVGEVSPNSTSR	2.57e-06	3128.47	TcCLB.510297.10	hypothetical protein; conserved	TcChr20-S:148692-149315(+)	207	7.58e-11	16301	47822.6	2.93372	0.00602704	1.55273	TcCLB.510297.10	11	S	CMGC/CDK/CDK2	VVTDAAGSPVNSIVG	2.692
fLHVVTDAAGsPVNsIVGEVSPNSTSR	2.57e-06	3128.47	TcCLB.510297.10	hypothetical protein; conserved	TcChr20-S:148692-149315(+)	207	7.58e-11	16301	47822.6	2.93372	0.00602704	1.55273	TcCLB.510297.10	11	S	CMGC/MAPK/ERK	VVTDAAGSPVNSIVG	2.734
fLHVVTDAAGsPVNsIVGEVSPNSTSR	2.57e-06	3128.47	TcCLB.510297.10	hypothetical protein; conserved	TcChr20-S:148692-149315(+)	207	7.58e-11	16301	47822.6	2.93372	0.00602704	1.55273	TcCLB.510297.10	11	S	STE/STE7/MEK1	VVTDAAGSPVNSIVG	1.141
fLHVVTDAAGsPVNsIVGEVSPNSTSR	2.57e-06	3128.47	TcCLB.510297.10	hypothetical protein; conserved	TcChr20-S:148692-149315(+)	207	7.58e-11	16301	47822.6	2.93372	0.00602704	1.55273	TcCLB.510297.10	11	S	STE/STE7/MEK1/MAP2K1	VVTDAAGSPVNSIVG	1.141
fLHVVTDAAGsPVNsIVGEVSPNSTSR	2.57e-06	3128.47	TcCLB.510297.10	hypothetical protein; conserved	TcChr20-S:148692-149315(+)	207	7.58e-11	16301	47822.6	2.93372	0.00602704	1.55273	TcCLB.510297.10	11	S	TKL/STKR/STKR2	VVTDAAGSPVNSIVG	1.344
fLHVVTDAAGsPVNsIVGEVSPNSTSR	2.57e-06	3128.47	TcCLB.510297.10	hypothetical protein; conserved	TcChr20-S:148692-149315(+)	207	7.58e-11	16301	47822.6	2.93372	0.00602704	1.55273	TcCLB.510297.10	11	S	TKL/STKR/STKR2/TGFbR2	VVTDAAGSPVNSIVG	1.344
fLHVVTDAAGsPVNsIVGEVSPNSTSR	2.57e-06	3128.47	TcCLB.510297.10	hypothetical protein; conserved	TcChr20-S:148692-149315(+)	207	7.58e-11	16301	47822.6	2.93372	0.00602704	1.55273	TcCLB.510297.10	11	S	CMGC/MAPK/JNK/JNK2	VVTDAAGSPVNSIVG	31.509
fLHVVTDAAGsPVNsIVGEVSPNSTSR	2.57e-06	3128.47	TcCLB.510297.10	hypothetical protein; conserved	TcChr20-S:148692-149315(+)	207	7.58e-11	16301	47822.6	2.93372	0.00602704	1.55273	TcCLB.510297.10	11	S	CMGC/CDK/CDK5	VVTDAAGSPVNSIVG	12.789
fLHVVTDAAGsPVNsIVGEVSPNSTSR	2.57e-06	3128.47	TcCLB.510297.10	hypothetical protein; conserved	TcChr20-S:148692-149315(+)	207	7.58e-11	16301	47822.6	2.93372	0.00602704	1.55273	TcCLB.510297.10	11	S	CMGC/MAPK/ERK/Erk2	VVTDAAGSPVNSIVG	10.451
fLHVVTDAAGsPVNsIVGEVSPNSTSR	2.57e-06	3128.47	TcCLB.510297.10	hypothetical protein; conserved	TcChr20-S:148692-149315(+)	207	7.58e-11	16301	47822.6	2.93372	0.00602704	1.55273	TcCLB.510297.10	11	S	CMGC/CDK/CDK2/CDK2	VVTDAAGSPVNSIVG	12.788
fLHVVTDAAGsPVNsIVGEVSPNSTSR	2.57e-06	3128.47	TcCLB.510297.10	hypothetical protein; conserved	TcChr20-S:148692-149315(+)	207	7.58e-11	16301	47822.6	2.93372	0.00602704	1.55273	TcCLB.510297.10	11	S	CMGC/DYRK/DYRK2	VVTDAAGSPVNSIVG	11.395
fLHVVTDAAGsPVNsIVGEVSPNSTSR	2.57e-06	3128.47	TcCLB.510297.10	hypothetical protein; conserved	TcChr20-S:148692-149315(+)	207	7.58e-11	16301	47822.6	2.93372	0.00602704	1.55273	TcCLB.510297.10	11	S	Other/Other-Unique/KIS	VVTDAAGSPVNSIVG	7.667
fLHVVTDAAGsPVNsIVGEVSPNSTSR	2.57e-06	3128.47	TcCLB.510297.10	hypothetical protein; conserved	TcChr20-S:148692-149315(+)	207	7.58e-11	16301	47822.6	2.93372	0.00602704	1.55273	TcCLB.510297.10	11	S	CK1/VRK/VRK2	VVTDAAGSPVNSIVG	5.225
fLHVVTDAAGsPVNsIVGEVSPNSTSR	2.57e-06	3128.47	TcCLB.510297.10	hypothetical protein; conserved	TcChr20-S:148692-149315(+)	207	7.58e-11	16301	47822.6	2.93372	0.00602704	1.55273	TcCLB.510297.10	11	S	CMGC/MAPK/ERK/FUS3	VVTDAAGSPVNSIVG	10.133
fLHVVTDAAGsPVNsIVGEVSPNSTSR	2.57e-06	3128.47	TcCLB.510297.10	hypothetical protein; conserved	TcChr20-S:148692-149315(+)	207	7.58e-11	16301	47822.6	2.93372	0.00602704	1.55273	TcCLB.510297.10	11	S	CMGC/MAPK	VVTDAAGSPVNSIVG	9.723
fLHVVTDAAGsPVNsIVGEVSPNSTSR	2.57e-06	3128.47	TcCLB.510297.10	hypothetical protein; conserved	TcChr20-S:148692-149315(+)	207	7.58e-11	16301	47822.6	2.93372	0.00602704	1.55273	TcCLB.510297.10	11	S	CMGC/MAPK/ERK/Erk5	VVTDAAGSPVNSIVG	7.382
fLHVVTDAAGsPVNsIVGEVSPNSTSR	2.57e-06	3128.47	TcCLB.510297.10	hypothetical protein; conserved	TcChr20-S:148692-149315(+)	207	7.58e-11	16301	47822.6	2.93372	0.00602704	1.55273	TcCLB.510297.10	11	S	CMGC/CDK/CRK7	VVTDAAGSPVNSIVG	9.736
fLHVVTDAAGsPVNsIVGEVSPNSTSR	2.57e-06	3128.47	TcCLB.510297.10	hypothetical protein; conserved	TcChr20-S:148692-149315(+)	207	7.58e-11	16301	47822.6	2.93372	0.00602704	1.55273	TcCLB.510297.10	11	S	CMGC/CDK/CRK7/CRK7	VVTDAAGSPVNSIVG	9.736
fLHVVTDAAGsPVNsIVGEVSPNSTSR	2.57e-06	3128.47	TcCLB.510297.10	hypothetical protein; conserved	TcChr20-S:148692-149315(+)	207	7.58e-11	16301	47822.6	2.93372	0.00602704	1.55273	TcCLB.510297.10	11	S	CMGC/DYRK/DYRK1/DYRK1B	VVTDAAGSPVNSIVG	7.575
fLHVVTDAAGsPVNsIVGEVSPNSTSR	2.57e-06	3128.47	TcCLB.510297.10	hypothetical protein; conserved	TcChr20-S:148692-149315(+)	207	7.58e-11	16301	47822.6	2.93372	0.00602704	1.55273	TcCLB.510297.10	11	S	CMGC/CDK/CCRK/CDK20	VVTDAAGSPVNSIVG	8.506
fLHVVTDAAGsPVNsIVGEVSPNSTSR	2.57e-06	3128.47	TcCLB.510297.10	hypothetical protein; conserved	TcChr20-S:148692-149315(+)	207	7.58e-11	16301	47822.6	2.93372	0.00602704	1.55273	TcCLB.510297.10	11	S	CMGC/CLK	VVTDAAGSPVNSIVG	5.806
fLHVVTDAAGsPVNsIVGEVSPNSTSR	2.57e-06	3128.47	TcCLB.510297.10	hypothetical protein; conserved	TcChr20-S:148692-149315(+)	207	7.58e-11	16301	47822.6	2.93372	0.00602704	1.55273	TcCLB.510297.10	11	S	CMGC/MAPK/p38	VVTDAAGSPVNSIVG	7.633
fLHVVTDAAGsPVNsIVGEVSPNSTSR	2.57e-06	3128.47	TcCLB.510297.10	hypothetical protein; conserved	TcChr20-S:148692-149315(+)	207	7.58e-11	16301	47822.6	2.93372	0.00602704	1.55273	TcCLB.510297.10	11	S	CMGC/MAPK/p38/MAPK12	VVTDAAGSPVNSIVG	6.293
fLHVVTDAAGsPVNsIVGEVSPNSTSR	2.57e-06	3128.47	TcCLB.510297.10	hypothetical protein; conserved	TcChr20-S:148692-149315(+)	207	7.58e-11	16301	47822.6	2.93372	0.00602704	1.55273	TcCLB.510297.10	11	S	CMGC/CDK/CCRK	VVTDAAGSPVNSIVG	7.094
fLHVVTDAAGsPVNsIVGEVSPNSTSR	2.57e-06	3128.47	TcCLB.510297.10	hypothetical protein; conserved	TcChr20-S:148692-149315(+)	207	7.58e-11	16301	47822.6	2.93372	0.00602704	1.55273	TcCLB.510297.10	11	S	STE/STE-Unique	VVTDAAGSPVNSIVG	5.7
fLHVVTDAAGsPVNsIVGEVSPNSTSR	2.57e-06	3128.47	TcCLB.510297.10	hypothetical protein; conserved	TcChr20-S:148692-149315(+)	207	7.58e-11	16301	47822.6	2.93372	0.00602704	1.55273	TcCLB.510297.10	11	S	CMGC/CDK	VVTDAAGSPVNSIVG	5.994
fLHVVTDAAGsPVNsIVGEVSPNSTSR	2.57e-06	3128.47	TcCLB.510297.10	hypothetical protein; conserved	TcChr20-S:148692-149315(+)	207	7.58e-11	16301	47822.6	2.93372	0.00602704	1.55273	TcCLB.510297.10	11	S	AGC/PKA/PKACB	VVTDAAGSPVNSIVG	6.283
fLHVVTDAAGsPVNsIVGEVSPNSTSR	2.57e-06	3128.47	TcCLB.510297.10	hypothetical protein; conserved	TcChr20-S:148692-149315(+)	207	7.58e-11	16301	47822.6	2.93372	0.00602704	1.55273	TcCLB.510297.10	11	S	CMGC/DYRK/DYRK1/DYRK1A	VVTDAAGSPVNSIVG	6.152
fLHVVTDAAGsPVNsIVGEVSPNSTSR	2.57e-06	3128.47	TcCLB.510297.10	hypothetical protein; conserved	TcChr20-S:148692-149315(+)	207	7.58e-11	16301	47822.6	2.93372	0.00602704	1.55273	TcCLB.510297.10	11	S	Other/PEK/PKR	VVTDAAGSPVNSIVG	5.013
fLHVVTDAAGsPVNsIVGEVSPNSTSR	2.57e-06	3128.47	TcCLB.510297.10	hypothetical protein; conserved	TcChr20-S:148692-149315(+)	207	7.58e-11	16301	47822.6	2.93372	0.00602704	1.55273	TcCLB.510297.10	11	S	CMGC/MAPK/p38/MAPK13	VVTDAAGSPVNSIVG	4.706
fLHVVTDAAGsPVNsIVGEVSPNSTSR	2.57e-06	3128.47	TcCLB.510297.10	hypothetical protein; conserved	TcChr20-S:148692-149315(+)	207	7.58e-11	16301	47822.6	2.93372	0.00602704	1.55273	TcCLB.510297.10	11	S	Atypical/PIKK/FRAP/MTOR	VVTDAAGSPVNSIVG	4.258
fLHVVTDAAGsPVNsIVGEVSPNSTSR	2.57e-06	3128.47	TcCLB.510297.10	hypothetical protein; conserved	TcChr20-S:148692-149315(+)	207	7.58e-11	16301	47822.6	2.93372	0.00602704	1.55273	TcCLB.510297.10	11	S	Atypical/PDHK/PDHK/PDK1	VVTDAAGSPVNSIVG	4.74
fLHVVTDAAGsPVNsIVGEVSPNSTSR	2.57e-06	3128.47	TcCLB.510297.10	hypothetical protein; conserved	TcChr20-S:148692-149315(+)	207	7.58e-11	16301	47822.6	2.93372	0.00602704	1.55273	TcCLB.510297.10	11	S	Atypical/PIKK/FRAP/TOR2	VVTDAAGSPVNSIVG	4.986
fLHVVTDAAGsPVNsIVGEVSPNSTSR	2.57e-06	3128.47	TcCLB.510297.10	hypothetical protein; conserved	TcChr20-S:148692-149315(+)	207	7.58e-11	16301	47822.6	2.93372	0.00602704	1.55273	TcCLB.510297.10	11	S	AGC/PDK1	VVTDAAGSPVNSIVG	2.39
fLHVVTDAAGsPVNsIVGEVSPNSTSR	2.57e-06	3128.47	TcCLB.510297.10	hypothetical protein; conserved	TcChr20-S:148692-149315(+)	207	7.58e-11	16301	47822.6	2.93372	0.00602704	1.55273	TcCLB.510297.10	11	S	AGC/DMPK/GEK/MRCKa	VVTDAAGSPVNSIVG	4.22
fLHVVTDAAGsPVNsIVGEVSPNSTSR	2.57e-06	3128.47	TcCLB.510297.10	hypothetical protein; conserved	TcChr20-S:148692-149315(+)	207	7.58e-11	16301	47822.6	2.93372	0.00602704	1.55273	TcCLB.510297.10	11	S	CMGC/MAPK/JNK/JNK1	VVTDAAGSPVNSIVG	3.02
fLHVVTDAAGsPVNsIVGEVSPNSTSR	2.57e-06	3128.47	TcCLB.510297.10	hypothetical protein; conserved	TcChr20-S:148692-149315(+)	207	7.58e-11	16301	47822.6	2.93372	0.00602704	1.55273	TcCLB.510297.10	11	S	CMGC/DYRK/HIPK	VVTDAAGSPVNSIVG	2.013
fLHVVTDAAGsPVNsIVGEVSPNSTSR	2.57e-06	3128.47	TcCLB.510297.10	hypothetical protein; conserved	TcChr20-S:148692-149315(+)	207	7.58e-11	16301	47822.6	2.93372	0.00602704	1.55273	TcCLB.510297.10	11	S	CMGC/CDK/CDK2	VVTDAAGSPVNSIVG	2.692
fLHVVTDAAGsPVNsIVGEVSPNSTSR	2.57e-06	3128.47	TcCLB.510297.10	hypothetical protein; conserved	TcChr20-S:148692-149315(+)	207	7.58e-11	16301	47822.6	2.93372	0.00602704	1.55273	TcCLB.510297.10	11	S	CMGC/MAPK/ERK	VVTDAAGSPVNSIVG	2.734
fLHVVTDAAGsPVNsIVGEVSPNSTSR	2.57e-06	3128.47	TcCLB.510297.10	hypothetical protein; conserved	TcChr20-S:148692-149315(+)	207	7.58e-11	16301	47822.6	2.93372	0.00602704	1.55273	TcCLB.510297.10	11	S	STE/STE7/MEK1	VVTDAAGSPVNSIVG	1.141
fLHVVTDAAGsPVNsIVGEVSPNSTSR	2.57e-06	3128.47	TcCLB.510297.10	hypothetical protein; conserved	TcChr20-S:148692-149315(+)	207	7.58e-11	16301	47822.6	2.93372	0.00602704	1.55273	TcCLB.510297.10	11	S	STE/STE7/MEK1/MAP2K1	VVTDAAGSPVNSIVG	1.141
fLHVVTDAAGsPVNsIVGEVSPNSTSR	2.57e-06	3128.47	TcCLB.510297.10	hypothetical protein; conserved	TcChr20-S:148692-149315(+)	207	7.58e-11	16301	47822.6	2.93372	0.00602704	1.55273	TcCLB.510297.10	11	S	TKL/STKR/STKR2	VVTDAAGSPVNSIVG	1.344
fLHVVTDAAGsPVNsIVGEVSPNSTSR	2.57e-06	3128.47	TcCLB.510297.10	hypothetical protein; conserved	TcChr20-S:148692-149315(+)	207	7.58e-11	16301	47822.6	2.93372	0.00602704	1.55273	TcCLB.510297.10	11	S	TKL/STKR/STKR2/TGFbR2	VVTDAAGSPVNSIVG	1.344
fLHVVTDAAGsPVNsIVGEVSPNSTSR	2.57e-06	3128.47	TcCLB.510297.10	hypothetical protein; conserved	TcChr20-S:148692-149315(+)	207	7.58e-11	16301	47822.6	2.93372	0.00602704	1.55273	TcCLB.510297.10	15	S	AGC/GRK/BARK/BARK1	AAGSPVNSIVGEVSP	5.269
fLHVVTDAAGsPVNsIVGEVSPNSTSR	2.57e-06	3128.47	TcCLB.510297.10	hypothetical protein; conserved	TcChr20-S:148692-149315(+)	207	7.58e-11	16301	47822.6	2.93372	0.00602704	1.55273	TcCLB.510297.10	15	S	AGC/PKC/PKCa/PRKCA	AAGSPVNSIVGEVSP	7.372
fLHVVTDAAGsPVNsIVGEVSPNSTSR	2.57e-06	3128.47	TcCLB.510297.10	hypothetical protein; conserved	TcChr20-S:148692-149315(+)	207	7.58e-11	16301	47822.6	2.93372	0.00602704	1.55273	TcCLB.510297.10	15	S	Other/NEK/NEK9	AAGSPVNSIVGEVSP	7.983
fLHVVTDAAGsPVNsIVGEVSPNSTSR	2.57e-06	3128.47	TcCLB.510297.10	hypothetical protein; conserved	TcChr20-S:148692-149315(+)	207	7.58e-11	16301	47822.6	2.93372	0.00602704	1.55273	TcCLB.510297.10	15	S	Other/NEK/NEK9/NEK9	AAGSPVNSIVGEVSP	7.983
fLHVVTDAAGsPVNsIVGEVSPNSTSR	2.57e-06	3128.47	TcCLB.510297.10	hypothetical protein; conserved	TcChr20-S:148692-149315(+)	207	7.58e-11	16301	47822.6	2.93372	0.00602704	1.55273	TcCLB.510297.10	15	S	STE/STE-Unique	AAGSPVNSIVGEVSP	5.7
fLHVVTDAAGsPVNsIVGEVSPNSTSR	2.57e-06	3128.47	TcCLB.510297.10	hypothetical protein; conserved	TcChr20-S:148692-149315(+)	207	7.58e-11	16301	47822.6	2.93372	0.00602704	1.55273	TcCLB.510297.10	15	S	AGC/PDK1/PKH1	AAGSPVNSIVGEVSP	6.883
fLHVVTDAAGsPVNsIVGEVSPNSTSR	2.57e-06	3128.47	TcCLB.510297.10	hypothetical protein; conserved	TcChr20-S:148692-149315(+)	207	7.58e-11	16301	47822.6	2.93372	0.00602704	1.55273	TcCLB.510297.10	15	S	CK1/VRK/VRK2	AAGSPVNSIVGEVSP	5.225
fLHVVTDAAGsPVNsIVGEVSPNSTSR	2.57e-06	3128.47	TcCLB.510297.10	hypothetical protein; conserved	TcChr20-S:148692-149315(+)	207	7.58e-11	16301	47822.6	2.93372	0.00602704	1.55273	TcCLB.510297.10	15	S	STE/STE-Unique/COT	AAGSPVNSIVGEVSP	7.475
fLHVVTDAAGsPVNsIVGEVSPNSTSR	2.57e-06	3128.47	TcCLB.510297.10	hypothetical protein; conserved	TcChr20-S:148692-149315(+)	207	7.58e-11	16301	47822.6	2.93372	0.00602704	1.55273	TcCLB.510297.10	15	S	AGC/GRK/BARK	AAGSPVNSIVGEVSP	4.78
fLHVVTDAAGsPVNsIVGEVSPNSTSR	2.57e-06	3128.47	TcCLB.510297.10	hypothetical protein; conserved	TcChr20-S:148692-149315(+)	207	7.58e-11	16301	47822.6	2.93372	0.00602704	1.55273	TcCLB.510297.10	15	S	CAMK/RAD53/RAD53	AAGSPVNSIVGEVSP	5.467
fLHVVTDAAGsPVNsIVGEVSPNSTSR	2.57e-06	3128.47	TcCLB.510297.10	hypothetical protein; conserved	TcChr20-S:148692-149315(+)	207	7.58e-11	16301	47822.6	2.93372	0.00602704	1.55273	TcCLB.510297.10	15	S	AGC/GRK/GRK/GPRK6	AAGSPVNSIVGEVSP	3.086
fLHVVTDAAGsPVNsIVGEVSPNSTSR	2.57e-06	3128.47	TcCLB.510297.10	hypothetical protein; conserved	TcChr20-S:148692-149315(+)	207	7.58e-11	16301	47822.6	2.93372	0.00602704	1.55273	TcCLB.510297.10	15	S	CAMK/RAD53	AAGSPVNSIVGEVSP	5.343
fLHVVTDAAGsPVNsIVGEVSPNSTSR	2.57e-06	3128.47	TcCLB.510297.10	hypothetical protein; conserved	TcChr20-S:148692-149315(+)	207	7.58e-11	16301	47822.6	2.93372	0.00602704	1.55273	TcCLB.510297.10	15	S	STE/STE11/MEKK1	AAGSPVNSIVGEVSP	3.817
fLHVVTDAAGsPVNsIVGEVSPNSTSR	2.57e-06	3128.47	TcCLB.510297.10	hypothetical protein; conserved	TcChr20-S:148692-149315(+)	207	7.58e-11	16301	47822.6	2.93372	0.00602704	1.55273	TcCLB.510297.10	15	S	CK1/CK1/CK1-D	AAGSPVNSIVGEVSP	4.344
fLHVVTDAAGsPVNsIVGEVSPNSTSR	2.57e-06	3128.47	TcCLB.510297.10	hypothetical protein; conserved	TcChr20-S:148692-149315(+)	207	7.58e-11	16301	47822.6	2.93372	0.00602704	1.55273	TcCLB.510297.10	15	S	Atypical/PIKK/FRAP/TOR2	AAGSPVNSIVGEVSP	4.986
fLHVVTDAAGsPVNsIVGEVSPNSTSR	2.57e-06	3128.47	TcCLB.510297.10	hypothetical protein; conserved	TcChr20-S:148692-149315(+)	207	7.58e-11	16301	47822.6	2.93372	0.00602704	1.55273	TcCLB.510297.10	15	S	STE/STE11	AAGSPVNSIVGEVSP	2.896
fLHVVTDAAGsPVNsIVGEVSPNSTSR	2.57e-06	3128.47	TcCLB.510297.10	hypothetical protein; conserved	TcChr20-S:148692-149315(+)	207	7.58e-11	16301	47822.6	2.93372	0.00602704	1.55273	TcCLB.510297.10	15	S	CAMK/PHK	AAGSPVNSIVGEVSP	3.785
fLHVVTDAAGsPVNsIVGEVSPNSTSR	2.57e-06	3128.47	TcCLB.510297.10	hypothetical protein; conserved	TcChr20-S:148692-149315(+)	207	7.58e-11	16301	47822.6	2.93372	0.00602704	1.55273	TcCLB.510297.10	15	S	STE/STE11/MEKK1/MAP3K1	AAGSPVNSIVGEVSP	3.517
fLHVVTDAAGsPVNsIVGEVSPNSTSR	2.57e-06	3128.47	TcCLB.510297.10	hypothetical protein; conserved	TcChr20-S:148692-149315(+)	207	7.58e-11	16301	47822.6	2.93372	0.00602704	1.55273	TcCLB.510297.10	15	S	AGC/PKC/PKCa/PRKCG	AAGSPVNSIVGEVSP	2.788
fLHVVTDAAGsPVNsIVGEVSPNSTSR	2.57e-06	3128.47	TcCLB.510297.10	hypothetical protein; conserved	TcChr20-S:148692-149315(+)	207	7.58e-11	16301	47822.6	2.93372	0.00602704	1.55273	TcCLB.510297.10	15	S	Other/IKK/TBK1	AAGSPVNSIVGEVSP	3.365
fLHVVTDAAGsPVNsIVGEVSPNSTSR	2.57e-06	3128.47	TcCLB.510297.10	hypothetical protein; conserved	TcChr20-S:148692-149315(+)	207	7.58e-11	16301	47822.6	2.93372	0.00602704	1.55273	TcCLB.510297.10	15	S	Other/NEK/NEK9	AAGSPVNSIVGEVSP	7.983
fLHVVTDAAGsPVNsIVGEVSPNSTSR	2.57e-06	3128.47	TcCLB.510297.10	hypothetical protein; conserved	TcChr20-S:148692-149315(+)	207	7.58e-11	16301	47822.6	2.93372	0.00602704	1.55273	TcCLB.510297.10	15	S	Other/NEK/NEK9/NEK9	AAGSPVNSIVGEVSP	7.983
fLHVVTDAAGsPVNsIVGEVSPNSTSR	2.57e-06	3128.47	TcCLB.510297.10	hypothetical protein; conserved	TcChr20-S:148692-149315(+)	207	7.58e-11	16301	47822.6	2.93372	0.00602704	1.55273	TcCLB.510297.10	15	S	STE/STE-Unique	AAGSPVNSIVGEVSP	5.7
fLHVVTDAAGsPVNsIVGEVSPNSTSR	2.57e-06	3128.47	TcCLB.510297.10	hypothetical protein; conserved	TcChr20-S:148692-149315(+)	207	7.58e-11	16301	47822.6	2.93372	0.00602704	1.55273	TcCLB.510297.10	15	S	AGC/PDK1/PKH1	AAGSPVNSIVGEVSP	6.883
fLHVVTDAAGsPVNsIVGEVSPNSTSR	2.57e-06	3128.47	TcCLB.510297.10	hypothetical protein; conserved	TcChr20-S:148692-149315(+)	207	7.58e-11	16301	47822.6	2.93372	0.00602704	1.55273	TcCLB.510297.10	15	S	CK1/VRK/VRK2	AAGSPVNSIVGEVSP	5.225
fLHVVTDAAGsPVNsIVGEVSPNSTSR	2.57e-06	3128.47	TcCLB.510297.10	hypothetical protein; conserved	TcChr20-S:148692-149315(+)	207	7.58e-11	16301	47822.6	2.93372	0.00602704	1.55273	TcCLB.510297.10	15	S	STE/STE-Unique/COT	AAGSPVNSIVGEVSP	7.475
fLHVVTDAAGsPVNsIVGEVSPNSTSR	2.57e-06	3128.47	TcCLB.510297.10	hypothetical protein; conserved	TcChr20-S:148692-149315(+)	207	7.58e-11	16301	47822.6	2.93372	0.00602704	1.55273	TcCLB.510297.10	15	S	CAMK/RAD53/RAD53	AAGSPVNSIVGEVSP	5.467
fLHVVTDAAGsPVNsIVGEVSPNSTSR	2.57e-06	3128.47	TcCLB.510297.10	hypothetical protein; conserved	TcChr20-S:148692-149315(+)	207	7.58e-11	16301	47822.6	2.93372	0.00602704	1.55273	TcCLB.510297.10	15	S	CAMK/RAD53	AAGSPVNSIVGEVSP	5.343
fLHVVTDAAGsPVNsIVGEVSPNSTSR	2.57e-06	3128.47	TcCLB.510297.10	hypothetical protein; conserved	TcChr20-S:148692-149315(+)	207	7.58e-11	16301	47822.6	2.93372	0.00602704	1.55273	TcCLB.510297.10	15	S	STE/STE11/MEKK1	AAGSPVNSIVGEVSP	3.817
fLHVVTDAAGsPVNsIVGEVSPNSTSR	2.57e-06	3128.47	TcCLB.510297.10	hypothetical protein; conserved	TcChr20-S:148692-149315(+)	207	7.58e-11	16301	47822.6	2.93372	0.00602704	1.55273	TcCLB.510297.10	15	S	CK1/CK1/CK1-D	AAGSPVNSIVGEVSP	4.344
fLHVVTDAAGsPVNsIVGEVSPNSTSR	2.57e-06	3128.47	TcCLB.510297.10	hypothetical protein; conserved	TcChr20-S:148692-149315(+)	207	7.58e-11	16301	47822.6	2.93372	0.00602704	1.55273	TcCLB.510297.10	15	S	Atypical/PIKK/FRAP/TOR2	AAGSPVNSIVGEVSP	4.986
fLHVVTDAAGsPVNsIVGEVSPNSTSR	2.57e-06	3128.47	TcCLB.510297.10	hypothetical protein; conserved	TcChr20-S:148692-149315(+)	207	7.58e-11	16301	47822.6	2.93372	0.00602704	1.55273	TcCLB.510297.10	15	S	STE/STE11	AAGSPVNSIVGEVSP	2.896
fLHVVTDAAGsPVNsIVGEVSPNSTSR	2.57e-06	3128.47	TcCLB.510297.10	hypothetical protein; conserved	TcChr20-S:148692-149315(+)	207	7.58e-11	16301	47822.6	2.93372	0.00602704	1.55273	TcCLB.510297.10	15	S	AGC/GRK/GRK/GPRK6	AAGSPVNSIVGEVSP	3.086
fLHVVTDAAGsPVNsIVGEVSPNSTSR	2.57e-06	3128.47	TcCLB.510297.10	hypothetical protein; conserved	TcChr20-S:148692-149315(+)	207	7.58e-11	16301	47822.6	2.93372	0.00602704	1.55273	TcCLB.510297.10	15	S	CAMK/PHK	AAGSPVNSIVGEVSP	3.785
fLHVVTDAAGsPVNsIVGEVSPNSTSR	2.57e-06	3128.47	TcCLB.510297.10	hypothetical protein; conserved	TcChr20-S:148692-149315(+)	207	7.58e-11	16301	47822.6	2.93372	0.00602704	1.55273	TcCLB.510297.10	15	S	STE/STE11/MEKK1/MAP3K1	AAGSPVNSIVGEVSP	3.517
fLHVVTDAAGsPVNsIVGEVSPNSTSR	2.57e-06	3128.47	TcCLB.510297.10	hypothetical protein; conserved	TcChr20-S:148692-149315(+)	207	7.58e-11	16301	47822.6	2.93372	0.00602704	1.55273	TcCLB.510297.10	15	S	AGC/PKC/PKCa/PRKCG	AAGSPVNSIVGEVSP	2.788
fLHVVTDAAGsPVNsIVGEVSPNSTSR	2.57e-06	3128.47	TcCLB.510297.10	hypothetical protein; conserved	TcChr20-S:148692-149315(+)	207	7.58e-11	16301	47822.6	2.93372	0.00602704	1.55273	TcCLB.510297.10	15	S	Other/IKK/TBK1	AAGSPVNSIVGEVSP	3.365
fLHVVTDAAGsPVNsIVGEVSPNSTSR	2.57e-06	3128.47	TcCLB.510297.10	hypothetical protein; conserved	TcChr20-S:148692-149315(+)	207	7.58e-11	16301	47822.6	2.93372	0.00602704	1.55273	TcCLB.510297.10	15	S	Other/NEK/NEK9	AAGSPVNSIVGEVSP	7.983
fLHVVTDAAGsPVNsIVGEVSPNSTSR	2.57e-06	3128.47	TcCLB.510297.10	hypothetical protein; conserved	TcChr20-S:148692-149315(+)	207	7.58e-11	16301	47822.6	2.93372	0.00602704	1.55273	TcCLB.510297.10	15	S	Other/NEK/NEK9/NEK9	AAGSPVNSIVGEVSP	7.983
fLHVVTDAAGsPVNsIVGEVSPNSTSR	2.57e-06	3128.47	TcCLB.510297.10	hypothetical protein; conserved	TcChr20-S:148692-149315(+)	207	7.58e-11	16301	47822.6	2.93372	0.00602704	1.55273	TcCLB.510297.10	15	S	STE/STE-Unique	AAGSPVNSIVGEVSP	5.7
fLHVVTDAAGsPVNsIVGEVSPNSTSR	2.57e-06	3128.47	TcCLB.510297.10	hypothetical protein; conserved	TcChr20-S:148692-149315(+)	207	7.58e-11	16301	47822.6	2.93372	0.00602704	1.55273	TcCLB.510297.10	15	S	AGC/PDK1/PKH1	AAGSPVNSIVGEVSP	6.883
fLHVVTDAAGsPVNsIVGEVSPNSTSR	2.57e-06	3128.47	TcCLB.510297.10	hypothetical protein; conserved	TcChr20-S:148692-149315(+)	207	7.58e-11	16301	47822.6	2.93372	0.00602704	1.55273	TcCLB.510297.10	15	S	CK1/VRK/VRK2	AAGSPVNSIVGEVSP	5.225
fLHVVTDAAGsPVNsIVGEVSPNSTSR	2.57e-06	3128.47	TcCLB.510297.10	hypothetical protein; conserved	TcChr20-S:148692-149315(+)	207	7.58e-11	16301	47822.6	2.93372	0.00602704	1.55273	TcCLB.510297.10	15	S	STE/STE-Unique/COT	AAGSPVNSIVGEVSP	7.475
fLHVVTDAAGsPVNsIVGEVSPNSTSR	2.57e-06	3128.47	TcCLB.510297.10	hypothetical protein; conserved	TcChr20-S:148692-149315(+)	207	7.58e-11	16301	47822.6	2.93372	0.00602704	1.55273	TcCLB.510297.10	15	S	CAMK/RAD53/RAD53	AAGSPVNSIVGEVSP	5.467
fLHVVTDAAGsPVNsIVGEVSPNSTSR	2.57e-06	3128.47	TcCLB.510297.10	hypothetical protein; conserved	TcChr20-S:148692-149315(+)	207	7.58e-11	16301	47822.6	2.93372	0.00602704	1.55273	TcCLB.510297.10	15	S	CAMK/RAD53	AAGSPVNSIVGEVSP	5.343
fLHVVTDAAGsPVNsIVGEVSPNSTSR	2.57e-06	3128.47	TcCLB.510297.10	hypothetical protein; conserved	TcChr20-S:148692-149315(+)	207	7.58e-11	16301	47822.6	2.93372	0.00602704	1.55273	TcCLB.510297.10	15	S	STE/STE11/MEKK1	AAGSPVNSIVGEVSP	3.817
fLHVVTDAAGsPVNsIVGEVSPNSTSR	2.57e-06	3128.47	TcCLB.510297.10	hypothetical protein; conserved	TcChr20-S:148692-149315(+)	207	7.58e-11	16301	47822.6	2.93372	0.00602704	1.55273	TcCLB.510297.10	15	S	CK1/CK1/CK1-D	AAGSPVNSIVGEVSP	4.344
fLHVVTDAAGsPVNsIVGEVSPNSTSR	2.57e-06	3128.47	TcCLB.510297.10	hypothetical protein; conserved	TcChr20-S:148692-149315(+)	207	7.58e-11	16301	47822.6	2.93372	0.00602704	1.55273	TcCLB.510297.10	15	S	Atypical/PIKK/FRAP/TOR2	AAGSPVNSIVGEVSP	4.986
fLHVVTDAAGsPVNsIVGEVSPNSTSR	2.57e-06	3128.47	TcCLB.510297.10	hypothetical protein; conserved	TcChr20-S:148692-149315(+)	207	7.58e-11	16301	47822.6	2.93372	0.00602704	1.55273	TcCLB.510297.10	15	S	STE/STE11	AAGSPVNSIVGEVSP	2.896
fLHVVTDAAGsPVNsIVGEVSPNSTSR	2.57e-06	3128.47	TcCLB.510297.10	hypothetical protein; conserved	TcChr20-S:148692-149315(+)	207	7.58e-11	16301	47822.6	2.93372	0.00602704	1.55273	TcCLB.510297.10	15	S	AGC/GRK/GRK/GPRK6	AAGSPVNSIVGEVSP	3.086
fLHVVTDAAGsPVNsIVGEVSPNSTSR	2.57e-06	3128.47	TcCLB.510297.10	hypothetical protein; conserved	TcChr20-S:148692-149315(+)	207	7.58e-11	16301	47822.6	2.93372	0.00602704	1.55273	TcCLB.510297.10	15	S	CAMK/PHK	AAGSPVNSIVGEVSP	3.785
fLHVVTDAAGsPVNsIVGEVSPNSTSR	2.57e-06	3128.47	TcCLB.510297.10	hypothetical protein; conserved	TcChr20-S:148692-149315(+)	207	7.58e-11	16301	47822.6	2.93372	0.00602704	1.55273	TcCLB.510297.10	15	S	STE/STE11/MEKK1/MAP3K1	AAGSPVNSIVGEVSP	3.517
fLHVVTDAAGsPVNsIVGEVSPNSTSR	2.57e-06	3128.47	TcCLB.510297.10	hypothetical protein; conserved	TcChr20-S:148692-149315(+)	207	7.58e-11	16301	47822.6	2.93372	0.00602704	1.55273	TcCLB.510297.10	15	S	AGC/PKC/PKCa/PRKCG	AAGSPVNSIVGEVSP	2.788
fLHVVTDAAGsPVNsIVGEVSPNSTSR	2.57e-06	3128.47	TcCLB.510297.10	hypothetical protein; conserved	TcChr20-S:148692-149315(+)	207	7.58e-11	16301	47822.6	2.93372	0.00602704	1.55273	TcCLB.510297.10	15	S	Other/IKK/TBK1	AAGSPVNSIVGEVSP	3.365
iDDLEVKICRTLEGVSAVMEsTQLPR	0.180753	3564.84	TcCLB.511313.30	formin; putative	TcChr17-S:349575-353111(-)	1178	5.48e-06	10959.3	30811.3	2.81142	0.0051694	1.4913	TcCLB.511313.30	21	S	AGC/GRK	GVSAVMESTQLPR**	7.991
iDDLEVKICRTLEGVSAVMEsTQLPR	0.180753	3564.84	TcCLB.511313.30	formin; putative	TcChr17-S:349575-353111(-)	1178	5.48e-06	10959.3	30811.3	2.81142	0.0051694	1.4913	TcCLB.511313.30	21	S	Other/PLK	GVSAVMESTQLPR**	10.591
iDDLEVKICRTLEGVSAVMEsTQLPR	0.180753	3564.84	TcCLB.511313.30	formin; putative	TcChr17-S:349575-353111(-)	1178	5.48e-06	10959.3	30811.3	2.81142	0.0051694	1.4913	TcCLB.511313.30	21	S	AGC/GRK/BARK	GVSAVMESTQLPR**	4.78
iDDLEVKICRTLEGVSAVMEsTQLPR	0.180753	3564.84	TcCLB.511313.30	formin; putative	TcChr17-S:349575-353111(-)	1178	5.48e-06	10959.3	30811.3	2.81142	0.0051694	1.4913	TcCLB.511313.30	21	S	AGC/PKC/PKCa	GVSAVMESTQLPR**	4.803
iDDLEVKICRTLEGVSAVMEsTQLPR	0.180753	3564.84	TcCLB.511313.30	formin; putative	TcChr17-S:349575-353111(-)	1178	5.48e-06	10959.3	30811.3	2.81142	0.0051694	1.4913	TcCLB.511313.30	21	S	CK1/VRK/VRK2	GVSAVMESTQLPR**	5.225
iDDLEVKICRTLEGVSAVMEsTQLPR	0.180753	3564.84	TcCLB.511313.30	formin; putative	TcChr17-S:349575-353111(-)	1178	5.48e-06	10959.3	30811.3	2.81142	0.0051694	1.4913	TcCLB.511313.30	21	S	CMGC/GSK/GSK3	GVSAVMESTQLPR**	4.33
iDDLEVKICRTLEGVSAVMEsTQLPR	0.180753	3564.84	TcCLB.511313.30	formin; putative	TcChr17-S:349575-353111(-)	1178	5.48e-06	10959.3	30811.3	2.81142	0.0051694	1.4913	TcCLB.511313.30	21	S	AGC/GRK/BARK/BARK1	GVSAVMESTQLPR**	5.269
iDDLEVKICRTLEGVSAVMEsTQLPR	0.180753	3564.84	TcCLB.511313.30	formin; putative	TcChr17-S:349575-353111(-)	1178	5.48e-06	10959.3	30811.3	2.81142	0.0051694	1.4913	TcCLB.511313.30	21	S	AGC/PKC/PKCa/PRKCA	GVSAVMESTQLPR**	7.372
iDDLEVKICRTLEGVSAVMEsTQLPR	0.180753	3564.84	TcCLB.511313.30	formin; putative	TcChr17-S:349575-353111(-)	1178	5.48e-06	10959.3	30811.3	2.81142	0.0051694	1.4913	TcCLB.511313.30	21	S	AGC/PKC/PKCa/PRKCB	GVSAVMESTQLPR**	10.858
iDDLEVKICRTLEGVSAVMEsTQLPR	0.180753	3564.84	TcCLB.511313.30	formin; putative	TcChr17-S:349575-353111(-)	1178	5.48e-06	10959.3	30811.3	2.81142	0.0051694	1.4913	TcCLB.511313.30	21	S	CMGC/CDK/CDK7/CDK7	GVSAVMESTQLPR**	0.406
nSTVsEDPILVSLACWK	0.00441613	2524.27	TcCLB.506147.110	hypothetical protein; conserved	TcChr39-S:1165030-1168236(-)	1068	2.07e-07	147549	397691	2.69531	0.0246036	1.43045	TcCLB.506147.110	5	S	CK1	***NSTVSEDPILVS	7.074
nSTVsEDPILVSLACWK	0.00441613	2524.27	TcCLB.506147.110	hypothetical protein; conserved	TcChr39-S:1165030-1168236(-)	1068	2.07e-07	147549	397691	2.69531	0.0246036	1.43045	TcCLB.506147.110	5	S	AGC/GRK	***NSTVSEDPILVS	7.991
nSTVsEDPILVSLACWK	0.00441613	2524.27	TcCLB.506147.110	hypothetical protein; conserved	TcChr39-S:1165030-1168236(-)	1068	2.07e-07	147549	397691	2.69531	0.0246036	1.43045	TcCLB.506147.110	5	S	Atypical/TAF1	***NSTVSEDPILVS	4.681
nSTVsEDPILVSLACWK	0.00441613	2524.27	TcCLB.506147.110	hypothetical protein; conserved	TcChr39-S:1165030-1168236(-)	1068	2.07e-07	147549	397691	2.69531	0.0246036	1.43045	TcCLB.506147.110	5	S	CAMK/PHK	***NSTVSEDPILVS	3.785
nSTVsEDPILVSLACWK	0.00441613	2524.27	TcCLB.506147.110	hypothetical protein; conserved	TcChr39-S:1165030-1168236(-)	1068	2.07e-07	147549	397691	2.69531	0.0246036	1.43045	TcCLB.506147.110	5	S	CK1/CK1	***NSTVSEDPILVS	3.998
nSTVsEDPILVSLACWK	0.00441613	2524.27	TcCLB.506147.110	hypothetical protein; conserved	TcChr39-S:1165030-1168236(-)	1068	2.07e-07	147549	397691	2.69531	0.0246036	1.43045	TcCLB.506147.110	5	S	CK1/VRK	***NSTVSEDPILVS	0.977
nSTVsEDPILVSLACWK	0.00441613	2524.27	TcCLB.506147.110	hypothetical protein; conserved	TcChr39-S:1165030-1168236(-)	1068	2.07e-07	147549	397691	2.69531	0.0246036	1.43045	TcCLB.506147.110	5	S	AGC/GRK/BARK	***NSTVSEDPILVS	4.78
nSTVsEDPILVSLACWK	0.00441613	2524.27	TcCLB.506147.110	hypothetical protein; conserved	TcChr39-S:1165030-1168236(-)	1068	2.07e-07	147549	397691	2.69531	0.0246036	1.43045	TcCLB.506147.110	5	S	Atypical/TAF1/TAF1	***NSTVSEDPILVS	4.681
nSTVsEDPILVSLACWK	0.00441613	2524.27	TcCLB.506147.110	hypothetical protein; conserved	TcChr39-S:1165030-1168236(-)	1068	2.07e-07	147549	397691	2.69531	0.0246036	1.43045	TcCLB.506147.110	5	S	CAMK/CAMK1/CAMK4	***NSTVSEDPILVS	2.206
nSTVsEDPILVSLACWK	0.00441613	2524.27	TcCLB.506147.110	hypothetical protein; conserved	TcChr39-S:1165030-1168236(-)	1068	2.07e-07	147549	397691	2.69531	0.0246036	1.43045	TcCLB.506147.110	5	S	CAMK/CAMKL/AMPK	***NSTVSEDPILVS	1.777
nSTVsEDPILVSLACWK	0.00441613	2524.27	TcCLB.506147.110	hypothetical protein; conserved	TcChr39-S:1165030-1168236(-)	1068	2.07e-07	147549	397691	2.69531	0.0246036	1.43045	TcCLB.506147.110	5	S	CAMK/CAMKL/MARK	***NSTVSEDPILVS	3.089
nSTVsEDPILVSLACWK	0.00441613	2524.27	TcCLB.506147.110	hypothetical protein; conserved	TcChr39-S:1165030-1168236(-)	1068	2.07e-07	147549	397691	2.69531	0.0246036	1.43045	TcCLB.506147.110	5	S	CAMK/CAMKL/QIK	***NSTVSEDPILVS	6.868
nSTVsEDPILVSLACWK	0.00441613	2524.27	TcCLB.506147.110	hypothetical protein; conserved	TcChr39-S:1165030-1168236(-)	1068	2.07e-07	147549	397691	2.69531	0.0246036	1.43045	TcCLB.506147.110	5	S	CAMK/PKD/PRKD1	***NSTVSEDPILVS	1.5
nSTVsEDPILVSLACWK	0.00441613	2524.27	TcCLB.506147.110	hypothetical protein; conserved	TcChr39-S:1165030-1168236(-)	1068	2.07e-07	147549	397691	2.69531	0.0246036	1.43045	TcCLB.506147.110	5	S	CK1/VRK/VRK2	***NSTVSEDPILVS	5.225
nSTVsEDPILVSLACWK	0.00441613	2524.27	TcCLB.506147.110	hypothetical protein; conserved	TcChr39-S:1165030-1168236(-)	1068	2.07e-07	147549	397691	2.69531	0.0246036	1.43045	TcCLB.506147.110	5	S	Other/NEK/NEK6	***NSTVSEDPILVS	2.494
nSTVsEDPILVSLACWK	0.00441613	2524.27	TcCLB.506147.110	hypothetical protein; conserved	TcChr39-S:1165030-1168236(-)	1068	2.07e-07	147549	397691	2.69531	0.0246036	1.43045	TcCLB.506147.110	5	S	TKL/STKR/STKR2	***NSTVSEDPILVS	1.344
nSTVsEDPILVSLACWK	0.00441613	2524.27	TcCLB.506147.110	hypothetical protein; conserved	TcChr39-S:1165030-1168236(-)	1068	2.07e-07	147549	397691	2.69531	0.0246036	1.43045	TcCLB.506147.110	5	S	AGC/GRK/BARK/BARK1	***NSTVSEDPILVS	5.269
nSTVsEDPILVSLACWK	0.00441613	2524.27	TcCLB.506147.110	hypothetical protein; conserved	TcChr39-S:1165030-1168236(-)	1068	2.07e-07	147549	397691	2.69531	0.0246036	1.43045	TcCLB.506147.110	5	S	AGC/GRK/GRK/GPRK4	***NSTVSEDPILVS	3.317
nSTVsEDPILVSLACWK	0.00441613	2524.27	TcCLB.506147.110	hypothetical protein; conserved	TcChr39-S:1165030-1168236(-)	1068	2.07e-07	147549	397691	2.69531	0.0246036	1.43045	TcCLB.506147.110	5	S	AGC/RSK/RSKp70/RPS6KB1	***NSTVSEDPILVS	2.548
nSTVsEDPILVSLACWK	0.00441613	2524.27	TcCLB.506147.110	hypothetical protein; conserved	TcChr39-S:1165030-1168236(-)	1068	2.07e-07	147549	397691	2.69531	0.0246036	1.43045	TcCLB.506147.110	5	S	CAMK/CAMKL/QIK/SIK1	***NSTVSEDPILVS	4.074
nSTVsEDPILVSLACWK	0.00441613	2524.27	TcCLB.506147.110	hypothetical protein; conserved	TcChr39-S:1165030-1168236(-)	1068	2.07e-07	147549	397691	2.69531	0.0246036	1.43045	TcCLB.506147.110	5	S	Other/PEK/HRI/EIF2AK1	***NSTVSEDPILVS	4.658
nSTVsEDPILVSLACWK	0.00441613	2524.27	TcCLB.506147.110	hypothetical protein; conserved	TcChr39-S:1165030-1168236(-)	1068	2.07e-07	147549	397691	2.69531	0.0246036	1.43045	TcCLB.506147.110	5	S	TKL/STKR/STKR2/TGFbR2	***NSTVSEDPILVS	1.344
nSTVsEDPILVSLACWK	0.00441613	2524.27	TcCLB.506147.110	hypothetical protein; conserved	TcChr39-S:1165030-1168236(-)	1068	2.07e-07	147549	397691	2.69531	0.0246036	1.43045	TcCLB.506147.110	5	S	CK1	***NSTVSEDPILVS	7.074
nSTVsEDPILVSLACWK	0.00441613	2524.27	TcCLB.506147.110	hypothetical protein; conserved	TcChr39-S:1165030-1168236(-)	1068	2.07e-07	147549	397691	2.69531	0.0246036	1.43045	TcCLB.506147.110	5	S	AGC/GRK	***NSTVSEDPILVS	7.991
nSTVsEDPILVSLACWK	0.00441613	2524.27	TcCLB.506147.110	hypothetical protein; conserved	TcChr39-S:1165030-1168236(-)	1068	2.07e-07	147549	397691	2.69531	0.0246036	1.43045	TcCLB.506147.110	5	S	Atypical/TAF1	***NSTVSEDPILVS	4.681
nSTVsEDPILVSLACWK	0.00441613	2524.27	TcCLB.506147.110	hypothetical protein; conserved	TcChr39-S:1165030-1168236(-)	1068	2.07e-07	147549	397691	2.69531	0.0246036	1.43045	TcCLB.506147.110	5	S	CAMK/PHK	***NSTVSEDPILVS	3.785
nSTVsEDPILVSLACWK	0.00441613	2524.27	TcCLB.506147.110	hypothetical protein; conserved	TcChr39-S:1165030-1168236(-)	1068	2.07e-07	147549	397691	2.69531	0.0246036	1.43045	TcCLB.506147.110	5	S	CK1/CK1	***NSTVSEDPILVS	3.998
nSTVsEDPILVSLACWK	0.00441613	2524.27	TcCLB.506147.110	hypothetical protein; conserved	TcChr39-S:1165030-1168236(-)	1068	2.07e-07	147549	397691	2.69531	0.0246036	1.43045	TcCLB.506147.110	5	S	CK1/VRK	***NSTVSEDPILVS	0.977
nSTVsEDPILVSLACWK	0.00441613	2524.27	TcCLB.506147.110	hypothetical protein; conserved	TcChr39-S:1165030-1168236(-)	1068	2.07e-07	147549	397691	2.69531	0.0246036	1.43045	TcCLB.506147.110	5	S	AGC/GRK/BARK	***NSTVSEDPILVS	4.78
nSTVsEDPILVSLACWK	0.00441613	2524.27	TcCLB.506147.110	hypothetical protein; conserved	TcChr39-S:1165030-1168236(-)	1068	2.07e-07	147549	397691	2.69531	0.0246036	1.43045	TcCLB.506147.110	5	S	Atypical/TAF1/TAF1	***NSTVSEDPILVS	4.681
nSTVsEDPILVSLACWK	0.00441613	2524.27	TcCLB.506147.110	hypothetical protein; conserved	TcChr39-S:1165030-1168236(-)	1068	2.07e-07	147549	397691	2.69531	0.0246036	1.43045	TcCLB.506147.110	5	S	CAMK/CAMK1/CAMK4	***NSTVSEDPILVS	2.206
nSTVsEDPILVSLACWK	0.00441613	2524.27	TcCLB.506147.110	hypothetical protein; conserved	TcChr39-S:1165030-1168236(-)	1068	2.07e-07	147549	397691	2.69531	0.0246036	1.43045	TcCLB.506147.110	5	S	CAMK/CAMKL/AMPK	***NSTVSEDPILVS	1.777
nSTVsEDPILVSLACWK	0.00441613	2524.27	TcCLB.506147.110	hypothetical protein; conserved	TcChr39-S:1165030-1168236(-)	1068	2.07e-07	147549	397691	2.69531	0.0246036	1.43045	TcCLB.506147.110	5	S	CAMK/CAMKL/MARK	***NSTVSEDPILVS	3.089
nSTVsEDPILVSLACWK	0.00441613	2524.27	TcCLB.506147.110	hypothetical protein; conserved	TcChr39-S:1165030-1168236(-)	1068	2.07e-07	147549	397691	2.69531	0.0246036	1.43045	TcCLB.506147.110	5	S	CAMK/CAMKL/QIK	***NSTVSEDPILVS	6.868
nSTVsEDPILVSLACWK	0.00441613	2524.27	TcCLB.506147.110	hypothetical protein; conserved	TcChr39-S:1165030-1168236(-)	1068	2.07e-07	147549	397691	2.69531	0.0246036	1.43045	TcCLB.506147.110	5	S	CAMK/PKD/PRKD1	***NSTVSEDPILVS	1.5
nSTVsEDPILVSLACWK	0.00441613	2524.27	TcCLB.506147.110	hypothetical protein; conserved	TcChr39-S:1165030-1168236(-)	1068	2.07e-07	147549	397691	2.69531	0.0246036	1.43045	TcCLB.506147.110	5	S	CK1/VRK/VRK2	***NSTVSEDPILVS	5.225
nSTVsEDPILVSLACWK	0.00441613	2524.27	TcCLB.506147.110	hypothetical protein; conserved	TcChr39-S:1165030-1168236(-)	1068	2.07e-07	147549	397691	2.69531	0.0246036	1.43045	TcCLB.506147.110	5	S	Other/NEK/NEK6	***NSTVSEDPILVS	2.494
nSTVsEDPILVSLACWK	0.00441613	2524.27	TcCLB.506147.110	hypothetical protein; conserved	TcChr39-S:1165030-1168236(-)	1068	2.07e-07	147549	397691	2.69531	0.0246036	1.43045	TcCLB.506147.110	5	S	TKL/STKR/STKR2	***NSTVSEDPILVS	1.344
nSTVsEDPILVSLACWK	0.00441613	2524.27	TcCLB.506147.110	hypothetical protein; conserved	TcChr39-S:1165030-1168236(-)	1068	2.07e-07	147549	397691	2.69531	0.0246036	1.43045	TcCLB.506147.110	5	S	AGC/GRK/BARK/BARK1	***NSTVSEDPILVS	5.269
nSTVsEDPILVSLACWK	0.00441613	2524.27	TcCLB.506147.110	hypothetical protein; conserved	TcChr39-S:1165030-1168236(-)	1068	2.07e-07	147549	397691	2.69531	0.0246036	1.43045	TcCLB.506147.110	5	S	AGC/GRK/GRK/GPRK4	***NSTVSEDPILVS	3.317
nSTVsEDPILVSLACWK	0.00441613	2524.27	TcCLB.506147.110	hypothetical protein; conserved	TcChr39-S:1165030-1168236(-)	1068	2.07e-07	147549	397691	2.69531	0.0246036	1.43045	TcCLB.506147.110	5	S	AGC/RSK/RSKp70/RPS6KB1	***NSTVSEDPILVS	2.548
nSTVsEDPILVSLACWK	0.00441613	2524.27	TcCLB.506147.110	hypothetical protein; conserved	TcChr39-S:1165030-1168236(-)	1068	2.07e-07	147549	397691	2.69531	0.0246036	1.43045	TcCLB.506147.110	5	S	CAMK/CAMKL/QIK/SIK1	***NSTVSEDPILVS	4.074
nSTVsEDPILVSLACWK	0.00441613	2524.27	TcCLB.506147.110	hypothetical protein; conserved	TcChr39-S:1165030-1168236(-)	1068	2.07e-07	147549	397691	2.69531	0.0246036	1.43045	TcCLB.506147.110	5	S	Other/PEK/HRI/EIF2AK1	***NSTVSEDPILVS	4.658
nSTVsEDPILVSLACWK	0.00441613	2524.27	TcCLB.506147.110	hypothetical protein; conserved	TcChr39-S:1165030-1168236(-)	1068	2.07e-07	147549	397691	2.69531	0.0246036	1.43045	TcCLB.506147.110	5	S	TKL/STKR/STKR2/TGFbR2	***NSTVSEDPILVS	1.344
vPASAQLLEEDsGGCGELPSLATFDCPTNFHAR	0.000271523	3990.79	TcCLB.507143.40	hypothetical protein; conserved	TcChr3-S:158434-160770(+)	778	1.1e-08	2046.34	4966.65	2.42708	0.00467727	1.27922	TcCLB.507143.40	12	S	CK1	AQLLEEDSGGCGELP	7.074
vPASAQLLEEDsGGCGELPSLATFDCPTNFHAR	0.000271523	3990.79	TcCLB.507143.40	hypothetical protein; conserved	TcChr3-S:158434-160770(+)	778	1.1e-08	2046.34	4966.65	2.42708	0.00467727	1.27922	TcCLB.507143.40	12	S	CK1/CK1	AQLLEEDSGGCGELP	3.998
vPASAQLLEEDsGGCGELPSLATFDCPTNFHAR	0.000271523	3990.79	TcCLB.507143.40	hypothetical protein; conserved	TcChr3-S:158434-160770(+)	778	1.1e-08	2046.34	4966.65	2.42708	0.00467727	1.27922	TcCLB.507143.40	12	S	Other/PLK	AQLLEEDSGGCGELP	10.591
vPASAQLLEEDsGGCGELPSLATFDCPTNFHAR	0.000271523	3990.79	TcCLB.507143.40	hypothetical protein; conserved	TcChr3-S:158434-160770(+)	778	1.1e-08	2046.34	4966.65	2.42708	0.00467727	1.27922	TcCLB.507143.40	12	S	AGC/GRK/BARK	AQLLEEDSGGCGELP	4.78
vPASAQLLEEDsGGCGELPSLATFDCPTNFHAR	0.000271523	3990.79	TcCLB.507143.40	hypothetical protein; conserved	TcChr3-S:158434-160770(+)	778	1.1e-08	2046.34	4966.65	2.42708	0.00467727	1.27922	TcCLB.507143.40	12	S	CK1/VRK/VRK2	AQLLEEDSGGCGELP	5.225
vPASAQLLEEDsGGCGELPSLATFDCPTNFHAR	0.000271523	3990.79	TcCLB.507143.40	hypothetical protein; conserved	TcChr3-S:158434-160770(+)	778	1.1e-08	2046.34	4966.65	2.42708	0.00467727	1.27922	TcCLB.507143.40	12	S	AGC/GRK/BARK/BARK1	AQLLEEDSGGCGELP	5.269
vPASAQLLEEDsGGCGELPSLATFDCPTNFHAR	0.000271523	3990.79	TcCLB.507143.40	hypothetical protein; conserved	TcChr3-S:158434-160770(+)	778	1.1e-08	2046.34	4966.65	2.42708	0.00467727	1.27922	TcCLB.507143.40	12	S	Other/NEK/NEK11/NEK11	AQLLEEDSGGCGELP	5.067
vPASAQLLEEDsGGCGELPSLATFDCPTNFHAR	0.000271523	3990.79	TcCLB.507143.40	hypothetical protein; conserved	TcChr3-S:158434-160770(+)	778	1.1e-08	2046.34	4966.65	2.42708	0.00467727	1.27922	TcCLB.507143.40	12	S	Other/PLK/PLK2/PLK2	AQLLEEDSGGCGELP	6.272
vPASAQLLEEDsGGCGELPSLATFDCPTNFHAR	0.000271523	3990.79	TcCLB.507143.40	hypothetical protein; conserved	TcChr3-S:158434-160770(+)	778	1.1e-08	2046.34	4966.65	2.42708	0.00467727	1.27922	TcCLB.507143.40	12	S	Other/ULK/ULK/ULK3	AQLLEEDSGGCGELP	3.15
yANAAAAAGLGETADVVSNEVDEADEGNsDDNNDNAEEVEDEMPATNGGGR	2.27e-05	5448.26	TcCLB.510317.7	hypothetical protein; conserved (fragment)	TcChr36-S:679268-683104(+)	1279	1.46e-08	11286.2	25518.9	2.26106	0.0116404	1.177	TcCLB.510317.7	1	Y	TK/Axl	*******YANAAAAA	8.279
yANAAAAAGLGETADVVSNEVDEADEGNsDDNNDNAEEVEDEMPATNGGGR	2.27e-05	5448.26	TcCLB.510317.7	hypothetical protein; conserved (fragment)	TcChr36-S:679268-683104(+)	1279	1.46e-08	11286.2	25518.9	2.26106	0.0116404	1.177	TcCLB.510317.7	1	Y	TK/EGFR	*******YANAAAAA	8.599
yANAAAAAGLGETADVVSNEVDEADEGNsDDNNDNAEEVEDEMPATNGGGR	2.27e-05	5448.26	TcCLB.510317.7	hypothetical protein; conserved (fragment)	TcChr36-S:679268-683104(+)	1279	1.46e-08	11286.2	25518.9	2.26106	0.0116404	1.177	TcCLB.510317.7	1	Y	TK/Fer	*******YANAAAAA	7.78
yANAAAAAGLGETADVVSNEVDEADEGNsDDNNDNAEEVEDEMPATNGGGR	2.27e-05	5448.26	TcCLB.510317.7	hypothetical protein; conserved (fragment)	TcChr36-S:679268-683104(+)	1279	1.46e-08	11286.2	25518.9	2.26106	0.0116404	1.177	TcCLB.510317.7	1	Y	TK/Met	*******YANAAAAA	2.202
yANAAAAAGLGETADVVSNEVDEADEGNsDDNNDNAEEVEDEMPATNGGGR	2.27e-05	5448.26	TcCLB.510317.7	hypothetical protein; conserved (fragment)	TcChr36-S:679268-683104(+)	1279	1.46e-08	11286.2	25518.9	2.26106	0.0116404	1.177	TcCLB.510317.7	1	Y	TK/Tec	*******YANAAAAA	3.674
yANAAAAAGLGETADVVSNEVDEADEGNsDDNNDNAEEVEDEMPATNGGGR	2.27e-05	5448.26	TcCLB.510317.7	hypothetical protein; conserved (fragment)	TcChr36-S:679268-683104(+)	1279	1.46e-08	11286.2	25518.9	2.26106	0.0116404	1.177	TcCLB.510317.7	1	Y	TK/Tie	*******YANAAAAA	8.494
yANAAAAAGLGETADVVSNEVDEADEGNsDDNNDNAEEVEDEMPATNGGGR	2.27e-05	5448.26	TcCLB.510317.7	hypothetical protein; conserved (fragment)	TcChr36-S:679268-683104(+)	1279	1.46e-08	11286.2	25518.9	2.26106	0.0116404	1.177	TcCLB.510317.7	1	Y	TK/Abl/ABL2	*******YANAAAAA	2.654
yANAAAAAGLGETADVVSNEVDEADEGNsDDNNDNAEEVEDEMPATNGGGR	2.27e-05	5448.26	TcCLB.510317.7	hypothetical protein; conserved (fragment)	TcChr36-S:679268-683104(+)	1279	1.46e-08	11286.2	25518.9	2.26106	0.0116404	1.177	TcCLB.510317.7	1	Y	TK/Axl/AXL	*******YANAAAAA	3.333
yANAAAAAGLGETADVVSNEVDEADEGNsDDNNDNAEEVEDEMPATNGGGR	2.27e-05	5448.26	TcCLB.510317.7	hypothetical protein; conserved (fragment)	TcChr36-S:679268-683104(+)	1279	1.46e-08	11286.2	25518.9	2.26106	0.0116404	1.177	TcCLB.510317.7	1	Y	TK/Csk/CSK	*******YANAAAAA	12.276
yANAAAAAGLGETADVVSNEVDEADEGNsDDNNDNAEEVEDEMPATNGGGR	2.27e-05	5448.26	TcCLB.510317.7	hypothetical protein; conserved (fragment)	TcChr36-S:679268-683104(+)	1279	1.46e-08	11286.2	25518.9	2.26106	0.0116404	1.177	TcCLB.510317.7	1	Y	TK/EGFR/EGFR	*******YANAAAAA	5.442
yANAAAAAGLGETADVVSNEVDEADEGNsDDNNDNAEEVEDEMPATNGGGR	2.27e-05	5448.26	TcCLB.510317.7	hypothetical protein; conserved (fragment)	TcChr36-S:679268-683104(+)	1279	1.46e-08	11286.2	25518.9	2.26106	0.0116404	1.177	TcCLB.510317.7	1	Y	TK/EGFR/ERBB2	*******YANAAAAA	2.61
yANAAAAAGLGETADVVSNEVDEADEGNsDDNNDNAEEVEDEMPATNGGGR	2.27e-05	5448.26	TcCLB.510317.7	hypothetical protein; conserved (fragment)	TcChr36-S:679268-683104(+)	1279	1.46e-08	11286.2	25518.9	2.26106	0.0116404	1.177	TcCLB.510317.7	1	Y	TK/EGFR/ERBB4	*******YANAAAAA	2.065
yANAAAAAGLGETADVVSNEVDEADEGNsDDNNDNAEEVEDEMPATNGGGR	2.27e-05	5448.26	TcCLB.510317.7	hypothetical protein; conserved (fragment)	TcChr36-S:679268-683104(+)	1279	1.46e-08	11286.2	25518.9	2.26106	0.0116404	1.177	TcCLB.510317.7	1	Y	TK/FGFR/FGFR4	*******YANAAAAA	2.917
yANAAAAAGLGETADVVSNEVDEADEGNsDDNNDNAEEVEDEMPATNGGGR	2.27e-05	5448.26	TcCLB.510317.7	hypothetical protein; conserved (fragment)	TcChr36-S:679268-683104(+)	1279	1.46e-08	11286.2	25518.9	2.26106	0.0116404	1.177	TcCLB.510317.7	1	Y	TK/Fak/PYK2	*******YANAAAAA	9.815
yANAAAAAGLGETADVVSNEVDEADEGNsDDNNDNAEEVEDEMPATNGGGR	2.27e-05	5448.26	TcCLB.510317.7	hypothetical protein; conserved (fragment)	TcChr36-S:679268-683104(+)	1279	1.46e-08	11286.2	25518.9	2.26106	0.0116404	1.177	TcCLB.510317.7	1	Y	TK/InsR/INSR	*******YANAAAAA	6.075
yANAAAAAGLGETADVVSNEVDEADEGNsDDNNDNAEEVEDEMPATNGGGR	2.27e-05	5448.26	TcCLB.510317.7	hypothetical protein; conserved (fragment)	TcChr36-S:679268-683104(+)	1279	1.46e-08	11286.2	25518.9	2.26106	0.0116404	1.177	TcCLB.510317.7	1	Y	TK/PDGFR/PDGFRB	*******YANAAAAA	5.54
yANAAAAAGLGETADVVSNEVDEADEGNsDDNNDNAEEVEDEMPATNGGGR	2.27e-05	5448.26	TcCLB.510317.7	hypothetical protein; conserved (fragment)	TcChr36-S:679268-683104(+)	1279	1.46e-08	11286.2	25518.9	2.26106	0.0116404	1.177	TcCLB.510317.7	1	Y	TK/Src/SRM	*******YANAAAAA	1.527
yANAAAAAGLGETADVVSNEVDEADEGNsDDNNDNAEEVEDEMPATNGGGR	2.27e-05	5448.26	TcCLB.510317.7	hypothetical protein; conserved (fragment)	TcChr36-S:679268-683104(+)	1279	1.46e-08	11286.2	25518.9	2.26106	0.0116404	1.177	TcCLB.510317.7	1	Y	TK/Syk/ZAP70	*******YANAAAAA	4.122
yANAAAAAGLGETADVVSNEVDEADEGNsDDNNDNAEEVEDEMPATNGGGR	2.27e-05	5448.26	TcCLB.510317.7	hypothetical protein; conserved (fragment)	TcChr36-S:679268-683104(+)	1279	1.46e-08	11286.2	25518.9	2.26106	0.0116404	1.177	TcCLB.510317.7	1	Y	TK/Tec/BMX	*******YANAAAAA	3.05
yANAAAAAGLGETADVVSNEVDEADEGNsDDNNDNAEEVEDEMPATNGGGR	2.27e-05	5448.26	TcCLB.510317.7	hypothetical protein; conserved (fragment)	TcChr36-S:679268-683104(+)	1279	1.46e-08	11286.2	25518.9	2.26106	0.0116404	1.177	TcCLB.510317.7	1	Y	TK/Tec/BTK	*******YANAAAAA	4.688
yANAAAAAGLGETADVVSNEVDEADEGNsDDNNDNAEEVEDEMPATNGGGR	2.27e-05	5448.26	TcCLB.510317.7	hypothetical protein; conserved (fragment)	TcChr36-S:679268-683104(+)	1279	1.46e-08	11286.2	25518.9	2.26106	0.0116404	1.177	TcCLB.510317.7	1	Y	TK/Tec/TXK	*******YANAAAAA	6.294
yANAAAAAGLGETADVVSNEVDEADEGNsDDNNDNAEEVEDEMPATNGGGR	2.27e-05	5448.26	TcCLB.510317.7	hypothetical protein; conserved (fragment)	TcChr36-S:679268-683104(+)	1279	1.46e-08	11286.2	25518.9	2.26106	0.0116404	1.177	TcCLB.510317.7	1	Y	TK/Tie/TIE2	*******YANAAAAA	8.575
yANAAAAAGLGETADVVSNEVDEADEGNsDDNNDNAEEVEDEMPATNGGGR	2.27e-05	5448.26	TcCLB.510317.7	hypothetical protein; conserved (fragment)	TcChr36-S:679268-683104(+)	1279	1.46e-08	11286.2	25518.9	2.26106	0.0116404	1.177	TcCLB.510317.7	1	Y	TK/VEGFR/FLT4	*******YANAAAAA	5.414
yANAAAAAGLGETADVVSNEVDEADEGNsDDNNDNAEEVEDEMPATNGGGR	2.27e-05	5448.26	TcCLB.510317.7	hypothetical protein; conserved (fragment)	TcChr36-S:679268-683104(+)	1279	1.46e-08	11286.2	25518.9	2.26106	0.0116404	1.177	TcCLB.510317.7	1	Y	TK/Src/SRM/PTK6	*******YANAAAAA	4.177
yANAAAAAGLGETADVVSNEVDEADEGNsDDNNDNAEEVEDEMPATNGGGR	2.27e-05	5448.26	TcCLB.510317.7	hypothetical protein; conserved (fragment)	TcChr36-S:679268-683104(+)	1279	1.46e-08	11286.2	25518.9	2.26106	0.0116404	1.177	TcCLB.510317.7	1	Y	TK/Src/SrcA/YES	*******YANAAAAA	4.044
yANAAAAAGLGETADVVSNEVDEADEGNsDDNNDNAEEVEDEMPATNGGGR	2.27e-05	5448.26	TcCLB.510317.7	hypothetical protein; conserved (fragment)	TcChr36-S:679268-683104(+)	1279	1.46e-08	11286.2	25518.9	2.26106	0.0116404	1.177	TcCLB.510317.7	1	Y	TK/Axl	*******YANAAAAA	8.279
yANAAAAAGLGETADVVSNEVDEADEGNsDDNNDNAEEVEDEMPATNGGGR	2.27e-05	5448.26	TcCLB.510317.7	hypothetical protein; conserved (fragment)	TcChr36-S:679268-683104(+)	1279	1.46e-08	11286.2	25518.9	2.26106	0.0116404	1.177	TcCLB.510317.7	1	Y	TK/EGFR	*******YANAAAAA	8.599
yANAAAAAGLGETADVVSNEVDEADEGNsDDNNDNAEEVEDEMPATNGGGR	2.27e-05	5448.26	TcCLB.510317.7	hypothetical protein; conserved (fragment)	TcChr36-S:679268-683104(+)	1279	1.46e-08	11286.2	25518.9	2.26106	0.0116404	1.177	TcCLB.510317.7	1	Y	TK/Fer	*******YANAAAAA	7.78
yANAAAAAGLGETADVVSNEVDEADEGNsDDNNDNAEEVEDEMPATNGGGR	2.27e-05	5448.26	TcCLB.510317.7	hypothetical protein; conserved (fragment)	TcChr36-S:679268-683104(+)	1279	1.46e-08	11286.2	25518.9	2.26106	0.0116404	1.177	TcCLB.510317.7	1	Y	TK/Met	*******YANAAAAA	2.202
yANAAAAAGLGETADVVSNEVDEADEGNsDDNNDNAEEVEDEMPATNGGGR	2.27e-05	5448.26	TcCLB.510317.7	hypothetical protein; conserved (fragment)	TcChr36-S:679268-683104(+)	1279	1.46e-08	11286.2	25518.9	2.26106	0.0116404	1.177	TcCLB.510317.7	1	Y	TK/Tec	*******YANAAAAA	3.674
yANAAAAAGLGETADVVSNEVDEADEGNsDDNNDNAEEVEDEMPATNGGGR	2.27e-05	5448.26	TcCLB.510317.7	hypothetical protein; conserved (fragment)	TcChr36-S:679268-683104(+)	1279	1.46e-08	11286.2	25518.9	2.26106	0.0116404	1.177	TcCLB.510317.7	1	Y	TK/Tie	*******YANAAAAA	8.494
yANAAAAAGLGETADVVSNEVDEADEGNsDDNNDNAEEVEDEMPATNGGGR	2.27e-05	5448.26	TcCLB.510317.7	hypothetical protein; conserved (fragment)	TcChr36-S:679268-683104(+)	1279	1.46e-08	11286.2	25518.9	2.26106	0.0116404	1.177	TcCLB.510317.7	1	Y	TK/Abl/ABL2	*******YANAAAAA	2.654
yANAAAAAGLGETADVVSNEVDEADEGNsDDNNDNAEEVEDEMPATNGGGR	2.27e-05	5448.26	TcCLB.510317.7	hypothetical protein; conserved (fragment)	TcChr36-S:679268-683104(+)	1279	1.46e-08	11286.2	25518.9	2.26106	0.0116404	1.177	TcCLB.510317.7	1	Y	TK/Axl/AXL	*******YANAAAAA	3.333
yANAAAAAGLGETADVVSNEVDEADEGNsDDNNDNAEEVEDEMPATNGGGR	2.27e-05	5448.26	TcCLB.510317.7	hypothetical protein; conserved (fragment)	TcChr36-S:679268-683104(+)	1279	1.46e-08	11286.2	25518.9	2.26106	0.0116404	1.177	TcCLB.510317.7	1	Y	TK/Csk/CSK	*******YANAAAAA	12.276
yANAAAAAGLGETADVVSNEVDEADEGNsDDNNDNAEEVEDEMPATNGGGR	2.27e-05	5448.26	TcCLB.510317.7	hypothetical protein; conserved (fragment)	TcChr36-S:679268-683104(+)	1279	1.46e-08	11286.2	25518.9	2.26106	0.0116404	1.177	TcCLB.510317.7	1	Y	TK/EGFR/EGFR	*******YANAAAAA	5.442
yANAAAAAGLGETADVVSNEVDEADEGNsDDNNDNAEEVEDEMPATNGGGR	2.27e-05	5448.26	TcCLB.510317.7	hypothetical protein; conserved (fragment)	TcChr36-S:679268-683104(+)	1279	1.46e-08	11286.2	25518.9	2.26106	0.0116404	1.177	TcCLB.510317.7	1	Y	TK/EGFR/ERBB2	*******YANAAAAA	2.61
yANAAAAAGLGETADVVSNEVDEADEGNsDDNNDNAEEVEDEMPATNGGGR	2.27e-05	5448.26	TcCLB.510317.7	hypothetical protein; conserved (fragment)	TcChr36-S:679268-683104(+)	1279	1.46e-08	11286.2	25518.9	2.26106	0.0116404	1.177	TcCLB.510317.7	1	Y	TK/EGFR/ERBB4	*******YANAAAAA	2.065
yANAAAAAGLGETADVVSNEVDEADEGNsDDNNDNAEEVEDEMPATNGGGR	2.27e-05	5448.26	TcCLB.510317.7	hypothetical protein; conserved (fragment)	TcChr36-S:679268-683104(+)	1279	1.46e-08	11286.2	25518.9	2.26106	0.0116404	1.177	TcCLB.510317.7	1	Y	TK/FGFR/FGFR4	*******YANAAAAA	2.917
yANAAAAAGLGETADVVSNEVDEADEGNsDDNNDNAEEVEDEMPATNGGGR	2.27e-05	5448.26	TcCLB.510317.7	hypothetical protein; conserved (fragment)	TcChr36-S:679268-683104(+)	1279	1.46e-08	11286.2	25518.9	2.26106	0.0116404	1.177	TcCLB.510317.7	1	Y	TK/Fak/PYK2	*******YANAAAAA	9.815
yANAAAAAGLGETADVVSNEVDEADEGNsDDNNDNAEEVEDEMPATNGGGR	2.27e-05	5448.26	TcCLB.510317.7	hypothetical protein; conserved (fragment)	TcChr36-S:679268-683104(+)	1279	1.46e-08	11286.2	25518.9	2.26106	0.0116404	1.177	TcCLB.510317.7	1	Y	TK/InsR/INSR	*******YANAAAAA	6.075
yANAAAAAGLGETADVVSNEVDEADEGNsDDNNDNAEEVEDEMPATNGGGR	2.27e-05	5448.26	TcCLB.510317.7	hypothetical protein; conserved (fragment)	TcChr36-S:679268-683104(+)	1279	1.46e-08	11286.2	25518.9	2.26106	0.0116404	1.177	TcCLB.510317.7	1	Y	TK/PDGFR/PDGFRB	*******YANAAAAA	5.54
yANAAAAAGLGETADVVSNEVDEADEGNsDDNNDNAEEVEDEMPATNGGGR	2.27e-05	5448.26	TcCLB.510317.7	hypothetical protein; conserved (fragment)	TcChr36-S:679268-683104(+)	1279	1.46e-08	11286.2	25518.9	2.26106	0.0116404	1.177	TcCLB.510317.7	1	Y	TK/Src/SRM	*******YANAAAAA	1.527
yANAAAAAGLGETADVVSNEVDEADEGNsDDNNDNAEEVEDEMPATNGGGR	2.27e-05	5448.26	TcCLB.510317.7	hypothetical protein; conserved (fragment)	TcChr36-S:679268-683104(+)	1279	1.46e-08	11286.2	25518.9	2.26106	0.0116404	1.177	TcCLB.510317.7	1	Y	TK/Syk/ZAP70	*******YANAAAAA	4.122
yANAAAAAGLGETADVVSNEVDEADEGNsDDNNDNAEEVEDEMPATNGGGR	2.27e-05	5448.26	TcCLB.510317.7	hypothetical protein; conserved (fragment)	TcChr36-S:679268-683104(+)	1279	1.46e-08	11286.2	25518.9	2.26106	0.0116404	1.177	TcCLB.510317.7	1	Y	TK/Tec/BMX	*******YANAAAAA	3.05
yANAAAAAGLGETADVVSNEVDEADEGNsDDNNDNAEEVEDEMPATNGGGR	2.27e-05	5448.26	TcCLB.510317.7	hypothetical protein; conserved (fragment)	TcChr36-S:679268-683104(+)	1279	1.46e-08	11286.2	25518.9	2.26106	0.0116404	1.177	TcCLB.510317.7	1	Y	TK/Tec/BTK	*******YANAAAAA	4.688
yANAAAAAGLGETADVVSNEVDEADEGNsDDNNDNAEEVEDEMPATNGGGR	2.27e-05	5448.26	TcCLB.510317.7	hypothetical protein; conserved (fragment)	TcChr36-S:679268-683104(+)	1279	1.46e-08	11286.2	25518.9	2.26106	0.0116404	1.177	TcCLB.510317.7	1	Y	TK/Tec/TXK	*******YANAAAAA	6.294
yANAAAAAGLGETADVVSNEVDEADEGNsDDNNDNAEEVEDEMPATNGGGR	2.27e-05	5448.26	TcCLB.510317.7	hypothetical protein; conserved (fragment)	TcChr36-S:679268-683104(+)	1279	1.46e-08	11286.2	25518.9	2.26106	0.0116404	1.177	TcCLB.510317.7	1	Y	TK/Tie/TIE2	*******YANAAAAA	8.575
yANAAAAAGLGETADVVSNEVDEADEGNsDDNNDNAEEVEDEMPATNGGGR	2.27e-05	5448.26	TcCLB.510317.7	hypothetical protein; conserved (fragment)	TcChr36-S:679268-683104(+)	1279	1.46e-08	11286.2	25518.9	2.26106	0.0116404	1.177	TcCLB.510317.7	1	Y	TK/VEGFR/FLT4	*******YANAAAAA	5.414
yANAAAAAGLGETADVVSNEVDEADEGNsDDNNDNAEEVEDEMPATNGGGR	2.27e-05	5448.26	TcCLB.510317.7	hypothetical protein; conserved (fragment)	TcChr36-S:679268-683104(+)	1279	1.46e-08	11286.2	25518.9	2.26106	0.0116404	1.177	TcCLB.510317.7	1	Y	TK/Src/SRM/PTK6	*******YANAAAAA	4.177
yANAAAAAGLGETADVVSNEVDEADEGNsDDNNDNAEEVEDEMPATNGGGR	2.27e-05	5448.26	TcCLB.510317.7	hypothetical protein; conserved (fragment)	TcChr36-S:679268-683104(+)	1279	1.46e-08	11286.2	25518.9	2.26106	0.0116404	1.177	TcCLB.510317.7	1	Y	TK/Src/SrcA/YES	*******YANAAAAA	4.044
yANAAAAAGLGETADVVSNEVDEADEGNsDDNNDNAEEVEDEMPATNGGGR	2.27e-05	5448.26	TcCLB.510317.7	hypothetical protein; conserved (fragment)	TcChr36-S:679268-683104(+)	1279	1.46e-08	11286.2	25518.9	2.26106	0.0116404	1.177	TcCLB.510317.7	1	Y	TK/Axl	*******YANAAAAA	8.279
yANAAAAAGLGETADVVSNEVDEADEGNsDDNNDNAEEVEDEMPATNGGGR	2.27e-05	5448.26	TcCLB.510317.7	hypothetical protein; conserved (fragment)	TcChr36-S:679268-683104(+)	1279	1.46e-08	11286.2	25518.9	2.26106	0.0116404	1.177	TcCLB.510317.7	1	Y	TK/EGFR	*******YANAAAAA	8.599
yANAAAAAGLGETADVVSNEVDEADEGNsDDNNDNAEEVEDEMPATNGGGR	2.27e-05	5448.26	TcCLB.510317.7	hypothetical protein; conserved (fragment)	TcChr36-S:679268-683104(+)	1279	1.46e-08	11286.2	25518.9	2.26106	0.0116404	1.177	TcCLB.510317.7	1	Y	TK/Fer	*******YANAAAAA	7.78
yANAAAAAGLGETADVVSNEVDEADEGNsDDNNDNAEEVEDEMPATNGGGR	2.27e-05	5448.26	TcCLB.510317.7	hypothetical protein; conserved (fragment)	TcChr36-S:679268-683104(+)	1279	1.46e-08	11286.2	25518.9	2.26106	0.0116404	1.177	TcCLB.510317.7	1	Y	TK/Met	*******YANAAAAA	2.202
yANAAAAAGLGETADVVSNEVDEADEGNsDDNNDNAEEVEDEMPATNGGGR	2.27e-05	5448.26	TcCLB.510317.7	hypothetical protein; conserved (fragment)	TcChr36-S:679268-683104(+)	1279	1.46e-08	11286.2	25518.9	2.26106	0.0116404	1.177	TcCLB.510317.7	1	Y	TK/Tec	*******YANAAAAA	3.674
yANAAAAAGLGETADVVSNEVDEADEGNsDDNNDNAEEVEDEMPATNGGGR	2.27e-05	5448.26	TcCLB.510317.7	hypothetical protein; conserved (fragment)	TcChr36-S:679268-683104(+)	1279	1.46e-08	11286.2	25518.9	2.26106	0.0116404	1.177	TcCLB.510317.7	1	Y	TK/Tie	*******YANAAAAA	8.494
yANAAAAAGLGETADVVSNEVDEADEGNsDDNNDNAEEVEDEMPATNGGGR	2.27e-05	5448.26	TcCLB.510317.7	hypothetical protein; conserved (fragment)	TcChr36-S:679268-683104(+)	1279	1.46e-08	11286.2	25518.9	2.26106	0.0116404	1.177	TcCLB.510317.7	1	Y	TK/Abl/ABL2	*******YANAAAAA	2.654
yANAAAAAGLGETADVVSNEVDEADEGNsDDNNDNAEEVEDEMPATNGGGR	2.27e-05	5448.26	TcCLB.510317.7	hypothetical protein; conserved (fragment)	TcChr36-S:679268-683104(+)	1279	1.46e-08	11286.2	25518.9	2.26106	0.0116404	1.177	TcCLB.510317.7	1	Y	TK/Axl/AXL	*******YANAAAAA	3.333
yANAAAAAGLGETADVVSNEVDEADEGNsDDNNDNAEEVEDEMPATNGGGR	2.27e-05	5448.26	TcCLB.510317.7	hypothetical protein; conserved (fragment)	TcChr36-S:679268-683104(+)	1279	1.46e-08	11286.2	25518.9	2.26106	0.0116404	1.177	TcCLB.510317.7	1	Y	TK/Csk/CSK	*******YANAAAAA	12.276
yANAAAAAGLGETADVVSNEVDEADEGNsDDNNDNAEEVEDEMPATNGGGR	2.27e-05	5448.26	TcCLB.510317.7	hypothetical protein; conserved (fragment)	TcChr36-S:679268-683104(+)	1279	1.46e-08	11286.2	25518.9	2.26106	0.0116404	1.177	TcCLB.510317.7	1	Y	TK/EGFR/EGFR	*******YANAAAAA	5.442
yANAAAAAGLGETADVVSNEVDEADEGNsDDNNDNAEEVEDEMPATNGGGR	2.27e-05	5448.26	TcCLB.510317.7	hypothetical protein; conserved (fragment)	TcChr36-S:679268-683104(+)	1279	1.46e-08	11286.2	25518.9	2.26106	0.0116404	1.177	TcCLB.510317.7	1	Y	TK/EGFR/ERBB2	*******YANAAAAA	2.61
yANAAAAAGLGETADVVSNEVDEADEGNsDDNNDNAEEVEDEMPATNGGGR	2.27e-05	5448.26	TcCLB.510317.7	hypothetical protein; conserved (fragment)	TcChr36-S:679268-683104(+)	1279	1.46e-08	11286.2	25518.9	2.26106	0.0116404	1.177	TcCLB.510317.7	1	Y	TK/EGFR/ERBB4	*******YANAAAAA	2.065
yANAAAAAGLGETADVVSNEVDEADEGNsDDNNDNAEEVEDEMPATNGGGR	2.27e-05	5448.26	TcCLB.510317.7	hypothetical protein; conserved (fragment)	TcChr36-S:679268-683104(+)	1279	1.46e-08	11286.2	25518.9	2.26106	0.0116404	1.177	TcCLB.510317.7	1	Y	TK/FGFR/FGFR4	*******YANAAAAA	2.917
yANAAAAAGLGETADVVSNEVDEADEGNsDDNNDNAEEVEDEMPATNGGGR	2.27e-05	5448.26	TcCLB.510317.7	hypothetical protein; conserved (fragment)	TcChr36-S:679268-683104(+)	1279	1.46e-08	11286.2	25518.9	2.26106	0.0116404	1.177	TcCLB.510317.7	1	Y	TK/Fak/PYK2	*******YANAAAAA	9.815
yANAAAAAGLGETADVVSNEVDEADEGNsDDNNDNAEEVEDEMPATNGGGR	2.27e-05	5448.26	TcCLB.510317.7	hypothetical protein; conserved (fragment)	TcChr36-S:679268-683104(+)	1279	1.46e-08	11286.2	25518.9	2.26106	0.0116404	1.177	TcCLB.510317.7	1	Y	TK/InsR/INSR	*******YANAAAAA	6.075
yANAAAAAGLGETADVVSNEVDEADEGNsDDNNDNAEEVEDEMPATNGGGR	2.27e-05	5448.26	TcCLB.510317.7	hypothetical protein; conserved (fragment)	TcChr36-S:679268-683104(+)	1279	1.46e-08	11286.2	25518.9	2.26106	0.0116404	1.177	TcCLB.510317.7	1	Y	TK/PDGFR/PDGFRB	*******YANAAAAA	5.54
yANAAAAAGLGETADVVSNEVDEADEGNsDDNNDNAEEVEDEMPATNGGGR	2.27e-05	5448.26	TcCLB.510317.7	hypothetical protein; conserved (fragment)	TcChr36-S:679268-683104(+)	1279	1.46e-08	11286.2	25518.9	2.26106	0.0116404	1.177	TcCLB.510317.7	1	Y	TK/Src/SRM	*******YANAAAAA	1.527
yANAAAAAGLGETADVVSNEVDEADEGNsDDNNDNAEEVEDEMPATNGGGR	2.27e-05	5448.26	TcCLB.510317.7	hypothetical protein; conserved (fragment)	TcChr36-S:679268-683104(+)	1279	1.46e-08	11286.2	25518.9	2.26106	0.0116404	1.177	TcCLB.510317.7	1	Y	TK/Syk/ZAP70	*******YANAAAAA	4.122
yANAAAAAGLGETADVVSNEVDEADEGNsDDNNDNAEEVEDEMPATNGGGR	2.27e-05	5448.26	TcCLB.510317.7	hypothetical protein; conserved (fragment)	TcChr36-S:679268-683104(+)	1279	1.46e-08	11286.2	25518.9	2.26106	0.0116404	1.177	TcCLB.510317.7	1	Y	TK/Tec/BMX	*******YANAAAAA	3.05
yANAAAAAGLGETADVVSNEVDEADEGNsDDNNDNAEEVEDEMPATNGGGR	2.27e-05	5448.26	TcCLB.510317.7	hypothetical protein; conserved (fragment)	TcChr36-S:679268-683104(+)	1279	1.46e-08	11286.2	25518.9	2.26106	0.0116404	1.177	TcCLB.510317.7	1	Y	TK/Tec/BTK	*******YANAAAAA	4.688
yANAAAAAGLGETADVVSNEVDEADEGNsDDNNDNAEEVEDEMPATNGGGR	2.27e-05	5448.26	TcCLB.510317.7	hypothetical protein; conserved (fragment)	TcChr36-S:679268-683104(+)	1279	1.46e-08	11286.2	25518.9	2.26106	0.0116404	1.177	TcCLB.510317.7	1	Y	TK/Tec/TXK	*******YANAAAAA	6.294
yANAAAAAGLGETADVVSNEVDEADEGNsDDNNDNAEEVEDEMPATNGGGR	2.27e-05	5448.26	TcCLB.510317.7	hypothetical protein; conserved (fragment)	TcChr36-S:679268-683104(+)	1279	1.46e-08	11286.2	25518.9	2.26106	0.0116404	1.177	TcCLB.510317.7	1	Y	TK/Tie/TIE2	*******YANAAAAA	8.575
yANAAAAAGLGETADVVSNEVDEADEGNsDDNNDNAEEVEDEMPATNGGGR	2.27e-05	5448.26	TcCLB.510317.7	hypothetical protein; conserved (fragment)	TcChr36-S:679268-683104(+)	1279	1.46e-08	11286.2	25518.9	2.26106	0.0116404	1.177	TcCLB.510317.7	1	Y	TK/VEGFR/FLT4	*******YANAAAAA	5.414
yANAAAAAGLGETADVVSNEVDEADEGNsDDNNDNAEEVEDEMPATNGGGR	2.27e-05	5448.26	TcCLB.510317.7	hypothetical protein; conserved (fragment)	TcChr36-S:679268-683104(+)	1279	1.46e-08	11286.2	25518.9	2.26106	0.0116404	1.177	TcCLB.510317.7	1	Y	TK/Src/SRM/PTK6	*******YANAAAAA	4.177
yANAAAAAGLGETADVVSNEVDEADEGNsDDNNDNAEEVEDEMPATNGGGR	2.27e-05	5448.26	TcCLB.510317.7	hypothetical protein; conserved (fragment)	TcChr36-S:679268-683104(+)	1279	1.46e-08	11286.2	25518.9	2.26106	0.0116404	1.177	TcCLB.510317.7	1	Y	TK/Src/SrcA/YES	*******YANAAAAA	4.044
yANAAAAAGLGETADVVSNEVDEADEGNsDDNNDNAEEVEDEMPATNGGGR	2.27e-05	5448.26	TcCLB.510317.7	hypothetical protein; conserved (fragment)	TcChr36-S:679268-683104(+)	1279	1.46e-08	11286.2	25518.9	2.26106	0.0116404	1.177	TcCLB.510317.7	29	S	AGC/GRK	DEADEGNSDDNNDNA	7.991
yANAAAAAGLGETADVVSNEVDEADEGNsDDNNDNAEEVEDEMPATNGGGR	2.27e-05	5448.26	TcCLB.510317.7	hypothetical protein; conserved (fragment)	TcChr36-S:679268-683104(+)	1279	1.46e-08	11286.2	25518.9	2.26106	0.0116404	1.177	TcCLB.510317.7	29	S	Atypical/TAF1	DEADEGNSDDNNDNA	4.681
yANAAAAAGLGETADVVSNEVDEADEGNsDDNNDNAEEVEDEMPATNGGGR	2.27e-05	5448.26	TcCLB.510317.7	hypothetical protein; conserved (fragment)	TcChr36-S:679268-683104(+)	1279	1.46e-08	11286.2	25518.9	2.26106	0.0116404	1.177	TcCLB.510317.7	29	S	CAMK/CASK	DEADEGNSDDNNDNA	5.333
yANAAAAAGLGETADVVSNEVDEADEGNsDDNNDNAEEVEDEMPATNGGGR	2.27e-05	5448.26	TcCLB.510317.7	hypothetical protein; conserved (fragment)	TcChr36-S:679268-683104(+)	1279	1.46e-08	11286.2	25518.9	2.26106	0.0116404	1.177	TcCLB.510317.7	29	S	CK1/CK1	DEADEGNSDDNNDNA	3.998
yANAAAAAGLGETADVVSNEVDEADEGNsDDNNDNAEEVEDEMPATNGGGR	2.27e-05	5448.26	TcCLB.510317.7	hypothetical protein; conserved (fragment)	TcChr36-S:679268-683104(+)	1279	1.46e-08	11286.2	25518.9	2.26106	0.0116404	1.177	TcCLB.510317.7	29	S	CMGC/CK2	DEADEGNSDDNNDNA	9.894
yANAAAAAGLGETADVVSNEVDEADEGNsDDNNDNAEEVEDEMPATNGGGR	2.27e-05	5448.26	TcCLB.510317.7	hypothetical protein; conserved (fragment)	TcChr36-S:679268-683104(+)	1279	1.46e-08	11286.2	25518.9	2.26106	0.0116404	1.177	TcCLB.510317.7	29	S	Other/PLK	DEADEGNSDDNNDNA	10.591
yANAAAAAGLGETADVVSNEVDEADEGNsDDNNDNAEEVEDEMPATNGGGR	2.27e-05	5448.26	TcCLB.510317.7	hypothetical protein; conserved (fragment)	TcChr36-S:679268-683104(+)	1279	1.46e-08	11286.2	25518.9	2.26106	0.0116404	1.177	TcCLB.510317.7	29	S	Other/ULK	DEADEGNSDDNNDNA	2.631
yANAAAAAGLGETADVVSNEVDEADEGNsDDNNDNAEEVEDEMPATNGGGR	2.27e-05	5448.26	TcCLB.510317.7	hypothetical protein; conserved (fragment)	TcChr36-S:679268-683104(+)	1279	1.46e-08	11286.2	25518.9	2.26106	0.0116404	1.177	TcCLB.510317.7	29	S	AGC/DMPK/ROCK	DEADEGNSDDNNDNA	9.266
yANAAAAAGLGETADVVSNEVDEADEGNsDDNNDNAEEVEDEMPATNGGGR	2.27e-05	5448.26	TcCLB.510317.7	hypothetical protein; conserved (fragment)	TcChr36-S:679268-683104(+)	1279	1.46e-08	11286.2	25518.9	2.26106	0.0116404	1.177	TcCLB.510317.7	29	S	AGC/GRK/GRK	DEADEGNSDDNNDNA	3.858
yANAAAAAGLGETADVVSNEVDEADEGNsDDNNDNAEEVEDEMPATNGGGR	2.27e-05	5448.26	TcCLB.510317.7	hypothetical protein; conserved (fragment)	TcChr36-S:679268-683104(+)	1279	1.46e-08	11286.2	25518.9	2.26106	0.0116404	1.177	TcCLB.510317.7	29	S	Atypical/TAF1/TAF1	DEADEGNSDDNNDNA	4.681
yANAAAAAGLGETADVVSNEVDEADEGNsDDNNDNAEEVEDEMPATNGGGR	2.27e-05	5448.26	TcCLB.510317.7	hypothetical protein; conserved (fragment)	TcChr36-S:679268-683104(+)	1279	1.46e-08	11286.2	25518.9	2.26106	0.0116404	1.177	TcCLB.510317.7	29	S	CAMK/CASK/CASK	DEADEGNSDDNNDNA	5.333
yANAAAAAGLGETADVVSNEVDEADEGNsDDNNDNAEEVEDEMPATNGGGR	2.27e-05	5448.26	TcCLB.510317.7	hypothetical protein; conserved (fragment)	TcChr36-S:679268-683104(+)	1279	1.46e-08	11286.2	25518.9	2.26106	0.0116404	1.177	TcCLB.510317.7	29	S	CAMK/MAPKAPK/MNK	DEADEGNSDDNNDNA	8.025
yANAAAAAGLGETADVVSNEVDEADEGNsDDNNDNAEEVEDEMPATNGGGR	2.27e-05	5448.26	TcCLB.510317.7	hypothetical protein; conserved (fragment)	TcChr36-S:679268-683104(+)	1279	1.46e-08	11286.2	25518.9	2.26106	0.0116404	1.177	TcCLB.510317.7	29	S	CAMK/PIM/PIM3	DEADEGNSDDNNDNA	2.11
yANAAAAAGLGETADVVSNEVDEADEGNsDDNNDNAEEVEDEMPATNGGGR	2.27e-05	5448.26	TcCLB.510317.7	hypothetical protein; conserved (fragment)	TcChr36-S:679268-683104(+)	1279	1.46e-08	11286.2	25518.9	2.26106	0.0116404	1.177	TcCLB.510317.7	29	S	CK1/CK1/CK1-A	DEADEGNSDDNNDNA	3.887
yANAAAAAGLGETADVVSNEVDEADEGNsDDNNDNAEEVEDEMPATNGGGR	2.27e-05	5448.26	TcCLB.510317.7	hypothetical protein; conserved (fragment)	TcChr36-S:679268-683104(+)	1279	1.46e-08	11286.2	25518.9	2.26106	0.0116404	1.177	TcCLB.510317.7	29	S	CMGC/CK2/CK2a1	DEADEGNSDDNNDNA	2.848
yANAAAAAGLGETADVVSNEVDEADEGNsDDNNDNAEEVEDEMPATNGGGR	2.27e-05	5448.26	TcCLB.510317.7	hypothetical protein; conserved (fragment)	TcChr36-S:679268-683104(+)	1279	1.46e-08	11286.2	25518.9	2.26106	0.0116404	1.177	TcCLB.510317.7	29	S	CMGC/CK2/CSNK2B	DEADEGNSDDNNDNA	6.031
yANAAAAAGLGETADVVSNEVDEADEGNsDDNNDNAEEVEDEMPATNGGGR	2.27e-05	5448.26	TcCLB.510317.7	hypothetical protein; conserved (fragment)	TcChr36-S:679268-683104(+)	1279	1.46e-08	11286.2	25518.9	2.26106	0.0116404	1.177	TcCLB.510317.7	29	S	Other/NEK/NEK11	DEADEGNSDDNNDNA	12.967
yANAAAAAGLGETADVVSNEVDEADEGNsDDNNDNAEEVEDEMPATNGGGR	2.27e-05	5448.26	TcCLB.510317.7	hypothetical protein; conserved (fragment)	TcChr36-S:679268-683104(+)	1279	1.46e-08	11286.2	25518.9	2.26106	0.0116404	1.177	TcCLB.510317.7	29	S	AGC/GRK/GRK/GPRK5	DEADEGNSDDNNDNA	3.442
yANAAAAAGLGETADVVSNEVDEADEGNsDDNNDNAEEVEDEMPATNGGGR	2.27e-05	5448.26	TcCLB.510317.7	hypothetical protein; conserved (fragment)	TcChr36-S:679268-683104(+)	1279	1.46e-08	11286.2	25518.9	2.26106	0.0116404	1.177	TcCLB.510317.7	29	S	CAMK/CAMKL/QIK/SIK2	DEADEGNSDDNNDNA	7.514
yANAAAAAGLGETADVVSNEVDEADEGNsDDNNDNAEEVEDEMPATNGGGR	2.27e-05	5448.26	TcCLB.510317.7	hypothetical protein; conserved (fragment)	TcChr36-S:679268-683104(+)	1279	1.46e-08	11286.2	25518.9	2.26106	0.0116404	1.177	TcCLB.510317.7	29	S	CK1/CK1/CK1-A/CSNK1A1	DEADEGNSDDNNDNA	2.971
yANAAAAAGLGETADVVSNEVDEADEGNsDDNNDNAEEVEDEMPATNGGGR	2.27e-05	5448.26	TcCLB.510317.7	hypothetical protein; conserved (fragment)	TcChr36-S:679268-683104(+)	1279	1.46e-08	11286.2	25518.9	2.26106	0.0116404	1.177	TcCLB.510317.7	29	S	Other/ULK/ULK/ULK3	DEADEGNSDDNNDNA	3.15
yANAAAAAGLGETADVVSNEVDEADEGNsDDNNDNAEEVEDEMPATNGGGR	2.27e-05	5448.26	TcCLB.510317.7	hypothetical protein; conserved (fragment)	TcChr36-S:679268-683104(+)	1279	1.46e-08	11286.2	25518.9	2.26106	0.0116404	1.177	TcCLB.510317.7	29	S	AGC/GRK	DEADEGNSDDNNDNA	7.991
yANAAAAAGLGETADVVSNEVDEADEGNsDDNNDNAEEVEDEMPATNGGGR	2.27e-05	5448.26	TcCLB.510317.7	hypothetical protein; conserved (fragment)	TcChr36-S:679268-683104(+)	1279	1.46e-08	11286.2	25518.9	2.26106	0.0116404	1.177	TcCLB.510317.7	29	S	Atypical/TAF1	DEADEGNSDDNNDNA	4.681
yANAAAAAGLGETADVVSNEVDEADEGNsDDNNDNAEEVEDEMPATNGGGR	2.27e-05	5448.26	TcCLB.510317.7	hypothetical protein; conserved (fragment)	TcChr36-S:679268-683104(+)	1279	1.46e-08	11286.2	25518.9	2.26106	0.0116404	1.177	TcCLB.510317.7	29	S	CAMK/CASK	DEADEGNSDDNNDNA	5.333
yANAAAAAGLGETADVVSNEVDEADEGNsDDNNDNAEEVEDEMPATNGGGR	2.27e-05	5448.26	TcCLB.510317.7	hypothetical protein; conserved (fragment)	TcChr36-S:679268-683104(+)	1279	1.46e-08	11286.2	25518.9	2.26106	0.0116404	1.177	TcCLB.510317.7	29	S	CK1/CK1	DEADEGNSDDNNDNA	3.998
yANAAAAAGLGETADVVSNEVDEADEGNsDDNNDNAEEVEDEMPATNGGGR	2.27e-05	5448.26	TcCLB.510317.7	hypothetical protein; conserved (fragment)	TcChr36-S:679268-683104(+)	1279	1.46e-08	11286.2	25518.9	2.26106	0.0116404	1.177	TcCLB.510317.7	29	S	CMGC/CK2	DEADEGNSDDNNDNA	9.894
yANAAAAAGLGETADVVSNEVDEADEGNsDDNNDNAEEVEDEMPATNGGGR	2.27e-05	5448.26	TcCLB.510317.7	hypothetical protein; conserved (fragment)	TcChr36-S:679268-683104(+)	1279	1.46e-08	11286.2	25518.9	2.26106	0.0116404	1.177	TcCLB.510317.7	29	S	Other/PLK	DEADEGNSDDNNDNA	10.591
yANAAAAAGLGETADVVSNEVDEADEGNsDDNNDNAEEVEDEMPATNGGGR	2.27e-05	5448.26	TcCLB.510317.7	hypothetical protein; conserved (fragment)	TcChr36-S:679268-683104(+)	1279	1.46e-08	11286.2	25518.9	2.26106	0.0116404	1.177	TcCLB.510317.7	29	S	Other/ULK	DEADEGNSDDNNDNA	2.631
yANAAAAAGLGETADVVSNEVDEADEGNsDDNNDNAEEVEDEMPATNGGGR	2.27e-05	5448.26	TcCLB.510317.7	hypothetical protein; conserved (fragment)	TcChr36-S:679268-683104(+)	1279	1.46e-08	11286.2	25518.9	2.26106	0.0116404	1.177	TcCLB.510317.7	29	S	AGC/DMPK/ROCK	DEADEGNSDDNNDNA	9.266
yANAAAAAGLGETADVVSNEVDEADEGNsDDNNDNAEEVEDEMPATNGGGR	2.27e-05	5448.26	TcCLB.510317.7	hypothetical protein; conserved (fragment)	TcChr36-S:679268-683104(+)	1279	1.46e-08	11286.2	25518.9	2.26106	0.0116404	1.177	TcCLB.510317.7	29	S	AGC/GRK/GRK	DEADEGNSDDNNDNA	3.858
yANAAAAAGLGETADVVSNEVDEADEGNsDDNNDNAEEVEDEMPATNGGGR	2.27e-05	5448.26	TcCLB.510317.7	hypothetical protein; conserved (fragment)	TcChr36-S:679268-683104(+)	1279	1.46e-08	11286.2	25518.9	2.26106	0.0116404	1.177	TcCLB.510317.7	29	S	Atypical/TAF1/TAF1	DEADEGNSDDNNDNA	4.681
yANAAAAAGLGETADVVSNEVDEADEGNsDDNNDNAEEVEDEMPATNGGGR	2.27e-05	5448.26	TcCLB.510317.7	hypothetical protein; conserved (fragment)	TcChr36-S:679268-683104(+)	1279	1.46e-08	11286.2	25518.9	2.26106	0.0116404	1.177	TcCLB.510317.7	29	S	CAMK/CASK/CASK	DEADEGNSDDNNDNA	5.333
yANAAAAAGLGETADVVSNEVDEADEGNsDDNNDNAEEVEDEMPATNGGGR	2.27e-05	5448.26	TcCLB.510317.7	hypothetical protein; conserved (fragment)	TcChr36-S:679268-683104(+)	1279	1.46e-08	11286.2	25518.9	2.26106	0.0116404	1.177	TcCLB.510317.7	29	S	CAMK/MAPKAPK/MNK	DEADEGNSDDNNDNA	8.025
yANAAAAAGLGETADVVSNEVDEADEGNsDDNNDNAEEVEDEMPATNGGGR	2.27e-05	5448.26	TcCLB.510317.7	hypothetical protein; conserved (fragment)	TcChr36-S:679268-683104(+)	1279	1.46e-08	11286.2	25518.9	2.26106	0.0116404	1.177	TcCLB.510317.7	29	S	CAMK/PIM/PIM3	DEADEGNSDDNNDNA	2.11
yANAAAAAGLGETADVVSNEVDEADEGNsDDNNDNAEEVEDEMPATNGGGR	2.27e-05	5448.26	TcCLB.510317.7	hypothetical protein; conserved (fragment)	TcChr36-S:679268-683104(+)	1279	1.46e-08	11286.2	25518.9	2.26106	0.0116404	1.177	TcCLB.510317.7	29	S	CK1/CK1/CK1-A	DEADEGNSDDNNDNA	3.887
yANAAAAAGLGETADVVSNEVDEADEGNsDDNNDNAEEVEDEMPATNGGGR	2.27e-05	5448.26	TcCLB.510317.7	hypothetical protein; conserved (fragment)	TcChr36-S:679268-683104(+)	1279	1.46e-08	11286.2	25518.9	2.26106	0.0116404	1.177	TcCLB.510317.7	29	S	CMGC/CK2/CK2a1	DEADEGNSDDNNDNA	2.848
yANAAAAAGLGETADVVSNEVDEADEGNsDDNNDNAEEVEDEMPATNGGGR	2.27e-05	5448.26	TcCLB.510317.7	hypothetical protein; conserved (fragment)	TcChr36-S:679268-683104(+)	1279	1.46e-08	11286.2	25518.9	2.26106	0.0116404	1.177	TcCLB.510317.7	29	S	CMGC/CK2/CSNK2B	DEADEGNSDDNNDNA	6.031
yANAAAAAGLGETADVVSNEVDEADEGNsDDNNDNAEEVEDEMPATNGGGR	2.27e-05	5448.26	TcCLB.510317.7	hypothetical protein; conserved (fragment)	TcChr36-S:679268-683104(+)	1279	1.46e-08	11286.2	25518.9	2.26106	0.0116404	1.177	TcCLB.510317.7	29	S	Other/NEK/NEK11	DEADEGNSDDNNDNA	12.967
yANAAAAAGLGETADVVSNEVDEADEGNsDDNNDNAEEVEDEMPATNGGGR	2.27e-05	5448.26	TcCLB.510317.7	hypothetical protein; conserved (fragment)	TcChr36-S:679268-683104(+)	1279	1.46e-08	11286.2	25518.9	2.26106	0.0116404	1.177	TcCLB.510317.7	29	S	AGC/GRK/GRK/GPRK5	DEADEGNSDDNNDNA	3.442
yANAAAAAGLGETADVVSNEVDEADEGNsDDNNDNAEEVEDEMPATNGGGR	2.27e-05	5448.26	TcCLB.510317.7	hypothetical protein; conserved (fragment)	TcChr36-S:679268-683104(+)	1279	1.46e-08	11286.2	25518.9	2.26106	0.0116404	1.177	TcCLB.510317.7	29	S	CAMK/CAMKL/QIK/SIK2	DEADEGNSDDNNDNA	7.514
yANAAAAAGLGETADVVSNEVDEADEGNsDDNNDNAEEVEDEMPATNGGGR	2.27e-05	5448.26	TcCLB.510317.7	hypothetical protein; conserved (fragment)	TcChr36-S:679268-683104(+)	1279	1.46e-08	11286.2	25518.9	2.26106	0.0116404	1.177	TcCLB.510317.7	29	S	CK1/CK1/CK1-A/CSNK1A1	DEADEGNSDDNNDNA	2.971
yANAAAAAGLGETADVVSNEVDEADEGNsDDNNDNAEEVEDEMPATNGGGR	2.27e-05	5448.26	TcCLB.510317.7	hypothetical protein; conserved (fragment)	TcChr36-S:679268-683104(+)	1279	1.46e-08	11286.2	25518.9	2.26106	0.0116404	1.177	TcCLB.510317.7	29	S	Other/ULK/ULK/ULK3	DEADEGNSDDNNDNA	3.15
yANAAAAAGLGETADVVSNEVDEADEGNsDDNNDNAEEVEDEMPATNGGGR	2.27e-05	5448.26	TcCLB.510317.7	hypothetical protein; conserved (fragment)	TcChr36-S:679268-683104(+)	1279	1.46e-08	11286.2	25518.9	2.26106	0.0116404	1.177	TcCLB.510317.7	29	S	AGC/GRK	DEADEGNSDDNNDNA	7.991
yANAAAAAGLGETADVVSNEVDEADEGNsDDNNDNAEEVEDEMPATNGGGR	2.27e-05	5448.26	TcCLB.510317.7	hypothetical protein; conserved (fragment)	TcChr36-S:679268-683104(+)	1279	1.46e-08	11286.2	25518.9	2.26106	0.0116404	1.177	TcCLB.510317.7	29	S	Atypical/TAF1	DEADEGNSDDNNDNA	4.681
yANAAAAAGLGETADVVSNEVDEADEGNsDDNNDNAEEVEDEMPATNGGGR	2.27e-05	5448.26	TcCLB.510317.7	hypothetical protein; conserved (fragment)	TcChr36-S:679268-683104(+)	1279	1.46e-08	11286.2	25518.9	2.26106	0.0116404	1.177	TcCLB.510317.7	29	S	CAMK/CASK	DEADEGNSDDNNDNA	5.333
yANAAAAAGLGETADVVSNEVDEADEGNsDDNNDNAEEVEDEMPATNGGGR	2.27e-05	5448.26	TcCLB.510317.7	hypothetical protein; conserved (fragment)	TcChr36-S:679268-683104(+)	1279	1.46e-08	11286.2	25518.9	2.26106	0.0116404	1.177	TcCLB.510317.7	29	S	CK1/CK1	DEADEGNSDDNNDNA	3.998
yANAAAAAGLGETADVVSNEVDEADEGNsDDNNDNAEEVEDEMPATNGGGR	2.27e-05	5448.26	TcCLB.510317.7	hypothetical protein; conserved (fragment)	TcChr36-S:679268-683104(+)	1279	1.46e-08	11286.2	25518.9	2.26106	0.0116404	1.177	TcCLB.510317.7	29	S	CMGC/CK2	DEADEGNSDDNNDNA	9.894
yANAAAAAGLGETADVVSNEVDEADEGNsDDNNDNAEEVEDEMPATNGGGR	2.27e-05	5448.26	TcCLB.510317.7	hypothetical protein; conserved (fragment)	TcChr36-S:679268-683104(+)	1279	1.46e-08	11286.2	25518.9	2.26106	0.0116404	1.177	TcCLB.510317.7	29	S	Other/PLK	DEADEGNSDDNNDNA	10.591
yANAAAAAGLGETADVVSNEVDEADEGNsDDNNDNAEEVEDEMPATNGGGR	2.27e-05	5448.26	TcCLB.510317.7	hypothetical protein; conserved (fragment)	TcChr36-S:679268-683104(+)	1279	1.46e-08	11286.2	25518.9	2.26106	0.0116404	1.177	TcCLB.510317.7	29	S	Other/ULK	DEADEGNSDDNNDNA	2.631
yANAAAAAGLGETADVVSNEVDEADEGNsDDNNDNAEEVEDEMPATNGGGR	2.27e-05	5448.26	TcCLB.510317.7	hypothetical protein; conserved (fragment)	TcChr36-S:679268-683104(+)	1279	1.46e-08	11286.2	25518.9	2.26106	0.0116404	1.177	TcCLB.510317.7	29	S	AGC/DMPK/ROCK	DEADEGNSDDNNDNA	9.266
yANAAAAAGLGETADVVSNEVDEADEGNsDDNNDNAEEVEDEMPATNGGGR	2.27e-05	5448.26	TcCLB.510317.7	hypothetical protein; conserved (fragment)	TcChr36-S:679268-683104(+)	1279	1.46e-08	11286.2	25518.9	2.26106	0.0116404	1.177	TcCLB.510317.7	29	S	AGC/GRK/GRK	DEADEGNSDDNNDNA	3.858
yANAAAAAGLGETADVVSNEVDEADEGNsDDNNDNAEEVEDEMPATNGGGR	2.27e-05	5448.26	TcCLB.510317.7	hypothetical protein; conserved (fragment)	TcChr36-S:679268-683104(+)	1279	1.46e-08	11286.2	25518.9	2.26106	0.0116404	1.177	TcCLB.510317.7	29	S	Atypical/TAF1/TAF1	DEADEGNSDDNNDNA	4.681
yANAAAAAGLGETADVVSNEVDEADEGNsDDNNDNAEEVEDEMPATNGGGR	2.27e-05	5448.26	TcCLB.510317.7	hypothetical protein; conserved (fragment)	TcChr36-S:679268-683104(+)	1279	1.46e-08	11286.2	25518.9	2.26106	0.0116404	1.177	TcCLB.510317.7	29	S	CAMK/CASK/CASK	DEADEGNSDDNNDNA	5.333
yANAAAAAGLGETADVVSNEVDEADEGNsDDNNDNAEEVEDEMPATNGGGR	2.27e-05	5448.26	TcCLB.510317.7	hypothetical protein; conserved (fragment)	TcChr36-S:679268-683104(+)	1279	1.46e-08	11286.2	25518.9	2.26106	0.0116404	1.177	TcCLB.510317.7	29	S	CAMK/MAPKAPK/MNK	DEADEGNSDDNNDNA	8.025
yANAAAAAGLGETADVVSNEVDEADEGNsDDNNDNAEEVEDEMPATNGGGR	2.27e-05	5448.26	TcCLB.510317.7	hypothetical protein; conserved (fragment)	TcChr36-S:679268-683104(+)	1279	1.46e-08	11286.2	25518.9	2.26106	0.0116404	1.177	TcCLB.510317.7	29	S	CAMK/PIM/PIM3	DEADEGNSDDNNDNA	2.11
yANAAAAAGLGETADVVSNEVDEADEGNsDDNNDNAEEVEDEMPATNGGGR	2.27e-05	5448.26	TcCLB.510317.7	hypothetical protein; conserved (fragment)	TcChr36-S:679268-683104(+)	1279	1.46e-08	11286.2	25518.9	2.26106	0.0116404	1.177	TcCLB.510317.7	29	S	CK1/CK1/CK1-A	DEADEGNSDDNNDNA	3.887
yANAAAAAGLGETADVVSNEVDEADEGNsDDNNDNAEEVEDEMPATNGGGR	2.27e-05	5448.26	TcCLB.510317.7	hypothetical protein; conserved (fragment)	TcChr36-S:679268-683104(+)	1279	1.46e-08	11286.2	25518.9	2.26106	0.0116404	1.177	TcCLB.510317.7	29	S	CMGC/CK2/CK2a1	DEADEGNSDDNNDNA	2.848
yANAAAAAGLGETADVVSNEVDEADEGNsDDNNDNAEEVEDEMPATNGGGR	2.27e-05	5448.26	TcCLB.510317.7	hypothetical protein; conserved (fragment)	TcChr36-S:679268-683104(+)	1279	1.46e-08	11286.2	25518.9	2.26106	0.0116404	1.177	TcCLB.510317.7	29	S	CMGC/CK2/CSNK2B	DEADEGNSDDNNDNA	6.031
yANAAAAAGLGETADVVSNEVDEADEGNsDDNNDNAEEVEDEMPATNGGGR	2.27e-05	5448.26	TcCLB.510317.7	hypothetical protein; conserved (fragment)	TcChr36-S:679268-683104(+)	1279	1.46e-08	11286.2	25518.9	2.26106	0.0116404	1.177	TcCLB.510317.7	29	S	Other/NEK/NEK11	DEADEGNSDDNNDNA	12.967
yANAAAAAGLGETADVVSNEVDEADEGNsDDNNDNAEEVEDEMPATNGGGR	2.27e-05	5448.26	TcCLB.510317.7	hypothetical protein; conserved (fragment)	TcChr36-S:679268-683104(+)	1279	1.46e-08	11286.2	25518.9	2.26106	0.0116404	1.177	TcCLB.510317.7	29	S	AGC/GRK/GRK/GPRK5	DEADEGNSDDNNDNA	3.442
yANAAAAAGLGETADVVSNEVDEADEGNsDDNNDNAEEVEDEMPATNGGGR	2.27e-05	5448.26	TcCLB.510317.7	hypothetical protein; conserved (fragment)	TcChr36-S:679268-683104(+)	1279	1.46e-08	11286.2	25518.9	2.26106	0.0116404	1.177	TcCLB.510317.7	29	S	CAMK/CAMKL/QIK/SIK2	DEADEGNSDDNNDNA	7.514
yANAAAAAGLGETADVVSNEVDEADEGNsDDNNDNAEEVEDEMPATNGGGR	2.27e-05	5448.26	TcCLB.510317.7	hypothetical protein; conserved (fragment)	TcChr36-S:679268-683104(+)	1279	1.46e-08	11286.2	25518.9	2.26106	0.0116404	1.177	TcCLB.510317.7	29	S	CK1/CK1/CK1-A/CSNK1A1	DEADEGNSDDNNDNA	2.971
yANAAAAAGLGETADVVSNEVDEADEGNsDDNNDNAEEVEDEMPATNGGGR	2.27e-05	5448.26	TcCLB.510317.7	hypothetical protein; conserved (fragment)	TcChr36-S:679268-683104(+)	1279	1.46e-08	11286.2	25518.9	2.26106	0.0116404	1.177	TcCLB.510317.7	29	S	Other/ULK/ULK/ULK3	DEADEGNSDDNNDNA	3.15
sSSVDyTQDTPLFALSPVDGR	0.0377456	2376.05	TcCLB.503855.30	adenylosuccinate lyase; putative (ADSL)	TcChr8-S:146790-148178(-)	462	1.53e-06	1810.77	3907.99	2.15819	0.045825	1.10982	TcCLB.503855.30	1	S	CK1	*******SSSVDYTQ	7.074
sSSVDyTQDTPLFALSPVDGR	0.0377456	2376.05	TcCLB.503855.30	adenylosuccinate lyase; putative (ADSL)	TcChr8-S:146790-148178(-)	462	1.53e-06	1810.77	3907.99	2.15819	0.045825	1.10982	TcCLB.503855.30	1	S	AGC/GRK	*******SSSVDYTQ	7.991
sSSVDyTQDTPLFALSPVDGR	0.0377456	2376.05	TcCLB.503855.30	adenylosuccinate lyase; putative (ADSL)	TcChr8-S:146790-148178(-)	462	1.53e-06	1810.77	3907.99	2.15819	0.045825	1.10982	TcCLB.503855.30	1	S	AGC/PKG	*******SSSVDYTQ	3.869
sSSVDyTQDTPLFALSPVDGR	0.0377456	2376.05	TcCLB.503855.30	adenylosuccinate lyase; putative (ADSL)	TcChr8-S:146790-148178(-)	462	1.53e-06	1810.77	3907.99	2.15819	0.045825	1.10982	TcCLB.503855.30	1	S	CAMK/MLCK	*******SSSVDYTQ	1.779
sSSVDyTQDTPLFALSPVDGR	0.0377456	2376.05	TcCLB.503855.30	adenylosuccinate lyase; putative (ADSL)	TcChr8-S:146790-148178(-)	462	1.53e-06	1810.77	3907.99	2.15819	0.045825	1.10982	TcCLB.503855.30	1	S	CAMK/PHK	*******SSSVDYTQ	3.785
sSSVDyTQDTPLFALSPVDGR	0.0377456	2376.05	TcCLB.503855.30	adenylosuccinate lyase; putative (ADSL)	TcChr8-S:146790-148178(-)	462	1.53e-06	1810.77	3907.99	2.15819	0.045825	1.10982	TcCLB.503855.30	1	S	CK1/VRK	*******SSSVDYTQ	0.977
sSSVDyTQDTPLFALSPVDGR	0.0377456	2376.05	TcCLB.503855.30	adenylosuccinate lyase; putative (ADSL)	TcChr8-S:146790-148178(-)	462	1.53e-06	1810.77	3907.99	2.15819	0.045825	1.10982	TcCLB.503855.30	1	S	STE/STE20	*******SSSVDYTQ	2.369
sSSVDyTQDTPLFALSPVDGR	0.0377456	2376.05	TcCLB.503855.30	adenylosuccinate lyase; putative (ADSL)	TcChr8-S:146790-148178(-)	462	1.53e-06	1810.77	3907.99	2.15819	0.045825	1.10982	TcCLB.503855.30	1	S	STE/STE7	*******SSSVDYTQ	0.289
sSSVDyTQDTPLFALSPVDGR	0.0377456	2376.05	TcCLB.503855.30	adenylosuccinate lyase; putative (ADSL)	TcChr8-S:146790-148178(-)	462	1.53e-06	1810.77	3907.99	2.15819	0.045825	1.10982	TcCLB.503855.30	1	S	AGC/GRK/BARK	*******SSSVDYTQ	4.78
sSSVDyTQDTPLFALSPVDGR	0.0377456	2376.05	TcCLB.503855.30	adenylosuccinate lyase; putative (ADSL)	TcChr8-S:146790-148178(-)	462	1.53e-06	1810.77	3907.99	2.15819	0.045825	1.10982	TcCLB.503855.30	1	S	AGC/RSK/MSK	*******SSSVDYTQ	4.025
sSSVDyTQDTPLFALSPVDGR	0.0377456	2376.05	TcCLB.503855.30	adenylosuccinate lyase; putative (ADSL)	TcChr8-S:146790-148178(-)	462	1.53e-06	1810.77	3907.99	2.15819	0.045825	1.10982	TcCLB.503855.30	1	S	AGC/RSK/RSKp70	*******SSSVDYTQ	5.594
sSSVDyTQDTPLFALSPVDGR	0.0377456	2376.05	TcCLB.503855.30	adenylosuccinate lyase; putative (ADSL)	TcChr8-S:146790-148178(-)	462	1.53e-06	1810.77	3907.99	2.15819	0.045825	1.10982	TcCLB.503855.30	1	S	CAMK/CAMK1/CAMK4	*******SSSVDYTQ	2.206
sSSVDyTQDTPLFALSPVDGR	0.0377456	2376.05	TcCLB.503855.30	adenylosuccinate lyase; putative (ADSL)	TcChr8-S:146790-148178(-)	462	1.53e-06	1810.77	3907.99	2.15819	0.045825	1.10982	TcCLB.503855.30	1	S	CK1/VRK/VRK1	*******SSSVDYTQ	3.159
sSSVDyTQDTPLFALSPVDGR	0.0377456	2376.05	TcCLB.503855.30	adenylosuccinate lyase; putative (ADSL)	TcChr8-S:146790-148178(-)	462	1.53e-06	1810.77	3907.99	2.15819	0.045825	1.10982	TcCLB.503855.30	1	S	CK1/VRK/VRK2	*******SSSVDYTQ	5.225
sSSVDyTQDTPLFALSPVDGR	0.0377456	2376.05	TcCLB.503855.30	adenylosuccinate lyase; putative (ADSL)	TcChr8-S:146790-148178(-)	462	1.53e-06	1810.77	3907.99	2.15819	0.045825	1.10982	TcCLB.503855.30	1	S	Other/IKK/TBK1	*******SSSVDYTQ	3.365
sSSVDyTQDTPLFALSPVDGR	0.0377456	2376.05	TcCLB.503855.30	adenylosuccinate lyase; putative (ADSL)	TcChr8-S:146790-148178(-)	462	1.53e-06	1810.77	3907.99	2.15819	0.045825	1.10982	TcCLB.503855.30	1	S	Other/NEK/NEK6	*******SSSVDYTQ	2.494
sSSVDyTQDTPLFALSPVDGR	0.0377456	2376.05	TcCLB.503855.30	adenylosuccinate lyase; putative (ADSL)	TcChr8-S:146790-148178(-)	462	1.53e-06	1810.77	3907.99	2.15819	0.045825	1.10982	TcCLB.503855.30	1	S	STE/STE11/MEKK1	*******SSSVDYTQ	3.817
sSSVDyTQDTPLFALSPVDGR	0.0377456	2376.05	TcCLB.503855.30	adenylosuccinate lyase; putative (ADSL)	TcChr8-S:146790-148178(-)	462	1.53e-06	1810.77	3907.99	2.15819	0.045825	1.10982	TcCLB.503855.30	1	S	STE/STE7/MEK1	*******SSSVDYTQ	1.141
sSSVDyTQDTPLFALSPVDGR	0.0377456	2376.05	TcCLB.503855.30	adenylosuccinate lyase; putative (ADSL)	TcChr8-S:146790-148178(-)	462	1.53e-06	1810.77	3907.99	2.15819	0.045825	1.10982	TcCLB.503855.30	1	S	TKL/MLK/MLK	*******SSSVDYTQ	1.5
sSSVDyTQDTPLFALSPVDGR	0.0377456	2376.05	TcCLB.503855.30	adenylosuccinate lyase; putative (ADSL)	TcChr8-S:146790-148178(-)	462	1.53e-06	1810.77	3907.99	2.15819	0.045825	1.10982	TcCLB.503855.30	1	S	TKL/STKR/STKR1	*******SSSVDYTQ	8.6
sSSVDyTQDTPLFALSPVDGR	0.0377456	2376.05	TcCLB.503855.30	adenylosuccinate lyase; putative (ADSL)	TcChr8-S:146790-148178(-)	462	1.53e-06	1810.77	3907.99	2.15819	0.045825	1.10982	TcCLB.503855.30	1	S	AGC/RSK/RSKp70/RPS6KB1	*******SSSVDYTQ	2.548
sSSVDyTQDTPLFALSPVDGR	0.0377456	2376.05	TcCLB.503855.30	adenylosuccinate lyase; putative (ADSL)	TcChr8-S:146790-148178(-)	462	1.53e-06	1810.77	3907.99	2.15819	0.045825	1.10982	TcCLB.503855.30	1	S	AGC/RSK/RSKp90/RPS6KA1	*******SSSVDYTQ	2.462
sSSVDyTQDTPLFALSPVDGR	0.0377456	2376.05	TcCLB.503855.30	adenylosuccinate lyase; putative (ADSL)	TcChr8-S:146790-148178(-)	462	1.53e-06	1810.77	3907.99	2.15819	0.045825	1.10982	TcCLB.503855.30	1	S	CAMK/CAMKL/AMPK/PRKAB1	*******SSSVDYTQ	2.525
sSSVDyTQDTPLFALSPVDGR	0.0377456	2376.05	TcCLB.503855.30	adenylosuccinate lyase; putative (ADSL)	TcChr8-S:146790-148178(-)	462	1.53e-06	1810.77	3907.99	2.15819	0.045825	1.10982	TcCLB.503855.30	1	S	CAMK/CAMKL/QIK/SIK1	*******SSSVDYTQ	4.074
sSSVDyTQDTPLFALSPVDGR	0.0377456	2376.05	TcCLB.503855.30	adenylosuccinate lyase; putative (ADSL)	TcChr8-S:146790-148178(-)	462	1.53e-06	1810.77	3907.99	2.15819	0.045825	1.10982	TcCLB.503855.30	1	S	CMGC/MAPK/JNK/JNK1	*******SSSVDYTQ	3.02
sSSVDyTQDTPLFALSPVDGR	0.0377456	2376.05	TcCLB.503855.30	adenylosuccinate lyase; putative (ADSL)	TcChr8-S:146790-148178(-)	462	1.53e-06	1810.77	3907.99	2.15819	0.045825	1.10982	TcCLB.503855.30	1	S	CMGC/MAPK/p38/MAPK13	*******SSSVDYTQ	4.706
sSSVDyTQDTPLFALSPVDGR	0.0377456	2376.05	TcCLB.503855.30	adenylosuccinate lyase; putative (ADSL)	TcChr8-S:146790-148178(-)	462	1.53e-06	1810.77	3907.99	2.15819	0.045825	1.10982	TcCLB.503855.30	1	S	Other/ULK/ULK/ULK3	*******SSSVDYTQ	3.15
sSSVDyTQDTPLFALSPVDGR	0.0377456	2376.05	TcCLB.503855.30	adenylosuccinate lyase; putative (ADSL)	TcChr8-S:146790-148178(-)	462	1.53e-06	1810.77	3907.99	2.15819	0.045825	1.10982	TcCLB.503855.30	1	S	STE/STE7/MEK1/MAP2K1	*******SSSVDYTQ	1.141
sSSVDyTQDTPLFALSPVDGR	0.0377456	2376.05	TcCLB.503855.30	adenylosuccinate lyase; putative (ADSL)	TcChr8-S:146790-148178(-)	462	1.53e-06	1810.77	3907.99	2.15819	0.045825	1.10982	TcCLB.503855.30	1	S	TKL/MLK/MLK/MLK1	*******SSSVDYTQ	2.6
sSSVDyTQDTPLFALSPVDGR	0.0377456	2376.05	TcCLB.503855.30	adenylosuccinate lyase; putative (ADSL)	TcChr8-S:146790-148178(-)	462	1.53e-06	1810.77	3907.99	2.15819	0.045825	1.10982	TcCLB.503855.30	1	S	TKL/STKR/STKR1/TGFbR1	*******SSSVDYTQ	5.333
sSSVDyTQDTPLFALSPVDGR	0.0377456	2376.05	TcCLB.503855.30	adenylosuccinate lyase; putative (ADSL)	TcChr8-S:146790-148178(-)	462	1.53e-06	1810.77	3907.99	2.15819	0.045825	1.10982	TcCLB.503855.30	6	Y	TK/Fak	**SSSVDYTQDTPLF	3.247
sSSVDyTQDTPLFALSPVDGR	0.0377456	2376.05	TcCLB.503855.30	adenylosuccinate lyase; putative (ADSL)	TcChr8-S:146790-148178(-)	462	1.53e-06	1810.77	3907.99	2.15819	0.045825	1.10982	TcCLB.503855.30	6	Y	TK/Met	**SSSVDYTQDTPLF	2.202
sSSVDyTQDTPLFALSPVDGR	0.0377456	2376.05	TcCLB.503855.30	adenylosuccinate lyase; putative (ADSL)	TcChr8-S:146790-148178(-)	462	1.53e-06	1810.77	3907.99	2.15819	0.045825	1.10982	TcCLB.503855.30	6	Y	TK/Abl/ABL2	**SSSVDYTQDTPLF	2.654
sSSVDyTQDTPLFALSPVDGR	0.0377456	2376.05	TcCLB.503855.30	adenylosuccinate lyase; putative (ADSL)	TcChr8-S:146790-148178(-)	462	1.53e-06	1810.77	3907.99	2.15819	0.045825	1.10982	TcCLB.503855.30	6	Y	TK/Csk/CSK	**SSSVDYTQDTPLF	12.276
sSSVDyTQDTPLFALSPVDGR	0.0377456	2376.05	TcCLB.503855.30	adenylosuccinate lyase; putative (ADSL)	TcChr8-S:146790-148178(-)	462	1.53e-06	1810.77	3907.99	2.15819	0.045825	1.10982	TcCLB.503855.30	6	Y	TK/EGFR/EGFR	**SSSVDYTQDTPLF	5.442
sSSVDyTQDTPLFALSPVDGR	0.0377456	2376.05	TcCLB.503855.30	adenylosuccinate lyase; putative (ADSL)	TcChr8-S:146790-148178(-)	462	1.53e-06	1810.77	3907.99	2.15819	0.045825	1.10982	TcCLB.503855.30	6	Y	TK/EGFR/ERBB2	**SSSVDYTQDTPLF	2.61
sSSVDyTQDTPLFALSPVDGR	0.0377456	2376.05	TcCLB.503855.30	adenylosuccinate lyase; putative (ADSL)	TcChr8-S:146790-148178(-)	462	1.53e-06	1810.77	3907.99	2.15819	0.045825	1.10982	TcCLB.503855.30	6	Y	TK/FGFR/FGFR4	**SSSVDYTQDTPLF	2.917
sSSVDyTQDTPLFALSPVDGR	0.0377456	2376.05	TcCLB.503855.30	adenylosuccinate lyase; putative (ADSL)	TcChr8-S:146790-148178(-)	462	1.53e-06	1810.77	3907.99	2.15819	0.045825	1.10982	TcCLB.503855.30	6	Y	TK/Fak/FAK	**SSSVDYTQDTPLF	7.683
sSSVDyTQDTPLFALSPVDGR	0.0377456	2376.05	TcCLB.503855.30	adenylosuccinate lyase; putative (ADSL)	TcChr8-S:146790-148178(-)	462	1.53e-06	1810.77	3907.99	2.15819	0.045825	1.10982	TcCLB.503855.30	6	Y	TK/InsR/INSR	**SSSVDYTQDTPLF	6.075
sSSVDyTQDTPLFALSPVDGR	0.0377456	2376.05	TcCLB.503855.30	adenylosuccinate lyase; putative (ADSL)	TcChr8-S:146790-148178(-)	462	1.53e-06	1810.77	3907.99	2.15819	0.045825	1.10982	TcCLB.503855.30	6	Y	TK/Jak/TYK2	**SSSVDYTQDTPLF	3.93
sSSVDyTQDTPLFALSPVDGR	0.0377456	2376.05	TcCLB.503855.30	adenylosuccinate lyase; putative (ADSL)	TcChr8-S:146790-148178(-)	462	1.53e-06	1810.77	3907.99	2.15819	0.045825	1.10982	TcCLB.503855.30	6	Y	TK/PDGFR/PDGFRB	**SSSVDYTQDTPLF	5.54
sSSVDyTQDTPLFALSPVDGR	0.0377456	2376.05	TcCLB.503855.30	adenylosuccinate lyase; putative (ADSL)	TcChr8-S:146790-148178(-)	462	1.53e-06	1810.77	3907.99	2.15819	0.045825	1.10982	TcCLB.503855.30	6	Y	TK/Src/SRM/PTK6	**SSSVDYTQDTPLF	4.177
sSSVDyTQDTPLFALSPVDGR	0.0377456	2376.05	TcCLB.503855.30	adenylosuccinate lyase; putative (ADSL)	TcChr8-S:146790-148178(-)	462	1.53e-06	1810.77	3907.99	2.15819	0.045825	1.10982	TcCLB.503855.30	6	Y	TK/Src/SrcA/YES	**SSSVDYTQDTPLF	4.044
mTTDAAALLAsNNFVDPAFHLDGNVIDFEAR	1.2e-09	3643.71	TcCLB.510611.40	hypothetical protein; conserved	TcChr28-S:87490-91092(+)	1200	3.09e-14	11822.5	25311.4	2.14095	0.000300801	1.09825	TcCLB.510611.40	11	S	CK1/VRK	DAAALLASNNFVDPA	0.977
mTTDAAALLAsNNFVDPAFHLDGNVIDFEAR	1.2e-09	3643.71	TcCLB.510611.40	hypothetical protein; conserved	TcChr28-S:87490-91092(+)	1200	3.09e-14	11822.5	25311.4	2.14095	0.000300801	1.09825	TcCLB.510611.40	11	S	Other/Bud32	DAAALLASNNFVDPA	7.738
mTTDAAALLAsNNFVDPAFHLDGNVIDFEAR	1.2e-09	3643.71	TcCLB.510611.40	hypothetical protein; conserved	TcChr28-S:87490-91092(+)	1200	3.09e-14	11822.5	25311.4	2.14095	0.000300801	1.09825	TcCLB.510611.40	11	S	CK1/VRK/VRK2	DAAALLASNNFVDPA	5.225
mTTDAAALLAsNNFVDPAFHLDGNVIDFEAR	1.2e-09	3643.71	TcCLB.510611.40	hypothetical protein; conserved	TcChr28-S:87490-91092(+)	1200	3.09e-14	11822.5	25311.4	2.14095	0.000300801	1.09825	TcCLB.510611.40	11	S	CMGC/MAPK/p38/MAPK13	DAAALLASNNFVDPA	4.706
mTTDAAALLAsNNFVDPAFHLDGNVIDFEAR	1.2e-09	3643.71	TcCLB.510611.40	hypothetical protein; conserved	TcChr28-S:87490-91092(+)	1200	3.09e-14	11822.5	25311.4	2.14095	0.000300801	1.09825	TcCLB.510611.40	11	S	Other/ULK/ULK/ULK3	DAAALLASNNFVDPA	3.15
aVsPLsSQEVQAVVNAR	0.0110389	2143.02	TcCLB.506543.100	hypothetical protein; conserved	TcChr40-S:1825570-1827987(-)	805	6.95e-07	2848.93	5708.44	2.00372	0.0227716	1.00268	TcCLB.506543.100	3	S	CMGC/MAPK/JNK/JNK2	*****AVSPLSSQEV	31.509
aVsPLsSQEVQAVVNAR	0.0110389	2143.02	TcCLB.506543.100	hypothetical protein; conserved	TcChr40-S:1825570-1827987(-)	805	6.95e-07	2848.93	5708.44	2.00372	0.0227716	1.00268	TcCLB.506543.100	3	S	CMGC/CDK/CDK2/CDK2	*****AVSPLSSQEV	12.788
aVsPLsSQEVQAVVNAR	0.0110389	2143.02	TcCLB.506543.100	hypothetical protein; conserved	TcChr40-S:1825570-1827987(-)	805	6.95e-07	2848.93	5708.44	2.00372	0.0227716	1.00268	TcCLB.506543.100	3	S	CMGC/MAPK/ERK/Erk1	*****AVSPLSSQEV	17.725
aVsPLsSQEVQAVVNAR	0.0110389	2143.02	TcCLB.506543.100	hypothetical protein; conserved	TcChr40-S:1825570-1827987(-)	805	6.95e-07	2848.93	5708.44	2.00372	0.0227716	1.00268	TcCLB.506543.100	3	S	CMGC/CDK/CDK5/CDK5	*****AVSPLSSQEV	15.952
aVsPLsSQEVQAVVNAR	0.0110389	2143.02	TcCLB.506543.100	hypothetical protein; conserved	TcChr40-S:1825570-1827987(-)	805	6.95e-07	2848.93	5708.44	2.00372	0.0227716	1.00268	TcCLB.506543.100	3	S	CK1/VRK/VRK2	*****AVSPLSSQEV	5.225
aVsPLsSQEVQAVVNAR	0.0110389	2143.02	TcCLB.506543.100	hypothetical protein; conserved	TcChr40-S:1825570-1827987(-)	805	6.95e-07	2848.93	5708.44	2.00372	0.0227716	1.00268	TcCLB.506543.100	3	S	CMGC/CDK/CDK5	*****AVSPLSSQEV	12.789
aVsPLsSQEVQAVVNAR	0.0110389	2143.02	TcCLB.506543.100	hypothetical protein; conserved	TcChr40-S:1825570-1827987(-)	805	6.95e-07	2848.93	5708.44	2.00372	0.0227716	1.00268	TcCLB.506543.100	3	S	CMGC/MAPK/p38	*****AVSPLSSQEV	7.633
aVsPLsSQEVQAVVNAR	0.0110389	2143.02	TcCLB.506543.100	hypothetical protein; conserved	TcChr40-S:1825570-1827987(-)	805	6.95e-07	2848.93	5708.44	2.00372	0.0227716	1.00268	TcCLB.506543.100	3	S	CMGC/MAPK/ERK/Erk2	*****AVSPLSSQEV	10.451
aVsPLsSQEVQAVVNAR	0.0110389	2143.02	TcCLB.506543.100	hypothetical protein; conserved	TcChr40-S:1825570-1827987(-)	805	6.95e-07	2848.93	5708.44	2.00372	0.0227716	1.00268	TcCLB.506543.100	3	S	CMGC/MAPK	*****AVSPLSSQEV	9.723
aVsPLsSQEVQAVVNAR	0.0110389	2143.02	TcCLB.506543.100	hypothetical protein; conserved	TcChr40-S:1825570-1827987(-)	805	6.95e-07	2848.93	5708.44	2.00372	0.0227716	1.00268	TcCLB.506543.100	3	S	CMGC/MAPK/p38/HOG1	*****AVSPLSSQEV	10.45
aVsPLsSQEVQAVVNAR	0.0110389	2143.02	TcCLB.506543.100	hypothetical protein; conserved	TcChr40-S:1825570-1827987(-)	805	6.95e-07	2848.93	5708.44	2.00372	0.0227716	1.00268	TcCLB.506543.100	3	S	Atypical/PIKK/FRAP	*****AVSPLSSQEV	11.395
aVsPLsSQEVQAVVNAR	0.0110389	2143.02	TcCLB.506543.100	hypothetical protein; conserved	TcChr40-S:1825570-1827987(-)	805	6.95e-07	2848.93	5708.44	2.00372	0.0227716	1.00268	TcCLB.506543.100	3	S	AGC/GRK	*****AVSPLSSQEV	7.991
aVsPLsSQEVQAVVNAR	0.0110389	2143.02	TcCLB.506543.100	hypothetical protein; conserved	TcChr40-S:1825570-1827987(-)	805	6.95e-07	2848.93	5708.44	2.00372	0.0227716	1.00268	TcCLB.506543.100	3	S	CAMK/CAMKL/QIK/SIK1	*****AVSPLSSQEV	4.074
aVsPLsSQEVQAVVNAR	0.0110389	2143.02	TcCLB.506543.100	hypothetical protein; conserved	TcChr40-S:1825570-1827987(-)	805	6.95e-07	2848.93	5708.44	2.00372	0.0227716	1.00268	TcCLB.506543.100	3	S	CMGC/CDK/CDK5/PHO85	*****AVSPLSSQEV	11.047
aVsPLsSQEVQAVVNAR	0.0110389	2143.02	TcCLB.506543.100	hypothetical protein; conserved	TcChr40-S:1825570-1827987(-)	805	6.95e-07	2848.93	5708.44	2.00372	0.0227716	1.00268	TcCLB.506543.100	3	S	CMGC/CDK/CDC2/CDK1	*****AVSPLSSQEV	8.98
aVsPLsSQEVQAVVNAR	0.0110389	2143.02	TcCLB.506543.100	hypothetical protein; conserved	TcChr40-S:1825570-1827987(-)	805	6.95e-07	2848.93	5708.44	2.00372	0.0227716	1.00268	TcCLB.506543.100	3	S	TKL/MLK	*****AVSPLSSQEV	9.761
aVsPLsSQEVQAVVNAR	0.0110389	2143.02	TcCLB.506543.100	hypothetical protein; conserved	TcChr40-S:1825570-1827987(-)	805	6.95e-07	2848.93	5708.44	2.00372	0.0227716	1.00268	TcCLB.506543.100	3	S	CMGC/CDK/CDC2	*****AVSPLSSQEV	8.778
aVsPLsSQEVQAVVNAR	0.0110389	2143.02	TcCLB.506543.100	hypothetical protein; conserved	TcChr40-S:1825570-1827987(-)	805	6.95e-07	2848.93	5708.44	2.00372	0.0227716	1.00268	TcCLB.506543.100	3	S	CAMK/PHK	*****AVSPLSSQEV	3.785
aVsPLsSQEVQAVVNAR	0.0110389	2143.02	TcCLB.506543.100	hypothetical protein; conserved	TcChr40-S:1825570-1827987(-)	805	6.95e-07	2848.93	5708.44	2.00372	0.0227716	1.00268	TcCLB.506543.100	3	S	CMGC/MAPK/p38/MAPK13	*****AVSPLSSQEV	4.706
aVsPLsSQEVQAVVNAR	0.0110389	2143.02	TcCLB.506543.100	hypothetical protein; conserved	TcChr40-S:1825570-1827987(-)	805	6.95e-07	2848.93	5708.44	2.00372	0.0227716	1.00268	TcCLB.506543.100	3	S	CAMK/MAPKAPK	*****AVSPLSSQEV	8.972
aVsPLsSQEVQAVVNAR	0.0110389	2143.02	TcCLB.506543.100	hypothetical protein; conserved	TcChr40-S:1825570-1827987(-)	805	6.95e-07	2848.93	5708.44	2.00372	0.0227716	1.00268	TcCLB.506543.100	3	S	AGC/GRK/BARK	*****AVSPLSSQEV	4.78
aVsPLsSQEVQAVVNAR	0.0110389	2143.02	TcCLB.506543.100	hypothetical protein; conserved	TcChr40-S:1825570-1827987(-)	805	6.95e-07	2848.93	5708.44	2.00372	0.0227716	1.00268	TcCLB.506543.100	3	S	CMGC/GSK/GSK3A	*****AVSPLSSQEV	4.488
aVsPLsSQEVQAVVNAR	0.0110389	2143.02	TcCLB.506543.100	hypothetical protein; conserved	TcChr40-S:1825570-1827987(-)	805	6.95e-07	2848.93	5708.44	2.00372	0.0227716	1.00268	TcCLB.506543.100	3	S	Other/IKK	*****AVSPLSSQEV	6.349
aVsPLsSQEVQAVVNAR	0.0110389	2143.02	TcCLB.506543.100	hypothetical protein; conserved	TcChr40-S:1825570-1827987(-)	805	6.95e-07	2848.93	5708.44	2.00372	0.0227716	1.00268	TcCLB.506543.100	3	S	AGC/GRK/BARK/BARK1	*****AVSPLSSQEV	5.269
aVsPLsSQEVQAVVNAR	0.0110389	2143.02	TcCLB.506543.100	hypothetical protein; conserved	TcChr40-S:1825570-1827987(-)	805	6.95e-07	2848.93	5708.44	2.00372	0.0227716	1.00268	TcCLB.506543.100	3	S	CMGC/CDK/CDK8/CDK8	*****AVSPLSSQEV	5.983
aVsPLsSQEVQAVVNAR	0.0110389	2143.02	TcCLB.506543.100	hypothetical protein; conserved	TcChr40-S:1825570-1827987(-)	805	6.95e-07	2848.93	5708.44	2.00372	0.0227716	1.00268	TcCLB.506543.100	3	S	AGC/PKC/PKCa/PRKCA	*****AVSPLSSQEV	7.372
aVsPLsSQEVQAVVNAR	0.0110389	2143.02	TcCLB.506543.100	hypothetical protein; conserved	TcChr40-S:1825570-1827987(-)	805	6.95e-07	2848.93	5708.44	2.00372	0.0227716	1.00268	TcCLB.506543.100	3	S	CMGC/MAPK/nmo	*****AVSPLSSQEV	3.141
aVsPLsSQEVQAVVNAR	0.0110389	2143.02	TcCLB.506543.100	hypothetical protein; conserved	TcChr40-S:1825570-1827987(-)	805	6.95e-07	2848.93	5708.44	2.00372	0.0227716	1.00268	TcCLB.506543.100	3	S	CMGC/MAPK/p38/MAPK12	*****AVSPLSSQEV	6.293
aVsPLsSQEVQAVVNAR	0.0110389	2143.02	TcCLB.506543.100	hypothetical protein; conserved	TcChr40-S:1825570-1827987(-)	805	6.95e-07	2848.93	5708.44	2.00372	0.0227716	1.00268	TcCLB.506543.100	3	S	CMGC/MAPK/JNK/JNK1	*****AVSPLSSQEV	3.02
aVsPLsSQEVQAVVNAR	0.0110389	2143.02	TcCLB.506543.100	hypothetical protein; conserved	TcChr40-S:1825570-1827987(-)	805	6.95e-07	2848.93	5708.44	2.00372	0.0227716	1.00268	TcCLB.506543.100	3	S	CK1	*****AVSPLSSQEV	7.074
aVsPLsSQEVQAVVNAR	0.0110389	2143.02	TcCLB.506543.100	hypothetical protein; conserved	TcChr40-S:1825570-1827987(-)	805	6.95e-07	2848.93	5708.44	2.00372	0.0227716	1.00268	TcCLB.506543.100	3	S	CMGC/CDK	*****AVSPLSSQEV	5.994
aVsPLsSQEVQAVVNAR	0.0110389	2143.02	TcCLB.506543.100	hypothetical protein; conserved	TcChr40-S:1825570-1827987(-)	805	6.95e-07	2848.93	5708.44	2.00372	0.0227716	1.00268	TcCLB.506543.100	3	S	AGC/PKA/PKACB	*****AVSPLSSQEV	6.283
aVsPLsSQEVQAVVNAR	0.0110389	2143.02	TcCLB.506543.100	hypothetical protein; conserved	TcChr40-S:1825570-1827987(-)	805	6.95e-07	2848.93	5708.44	2.00372	0.0227716	1.00268	TcCLB.506543.100	3	S	CK1/VRK	*****AVSPLSSQEV	0.977
aVsPLsSQEVQAVVNAR	0.0110389	2143.02	TcCLB.506543.100	hypothetical protein; conserved	TcChr40-S:1825570-1827987(-)	805	6.95e-07	2848.93	5708.44	2.00372	0.0227716	1.00268	TcCLB.506543.100	3	S	CK1/TTBK	*****AVSPLSSQEV	6.136
aVsPLsSQEVQAVVNAR	0.0110389	2143.02	TcCLB.506543.100	hypothetical protein; conserved	TcChr40-S:1825570-1827987(-)	805	6.95e-07	2848.93	5708.44	2.00372	0.0227716	1.00268	TcCLB.506543.100	3	S	CMGC/CDK/CDK4/CDK4	*****AVSPLSSQEV	4.74
aVsPLsSQEVQAVVNAR	0.0110389	2143.02	TcCLB.506543.100	hypothetical protein; conserved	TcChr40-S:1825570-1827987(-)	805	6.95e-07	2848.93	5708.44	2.00372	0.0227716	1.00268	TcCLB.506543.100	3	S	CMGC/MAPK/p38/MAPK14	*****AVSPLSSQEV	3.342
aVsPLsSQEVQAVVNAR	0.0110389	2143.02	TcCLB.506543.100	hypothetical protein; conserved	TcChr40-S:1825570-1827987(-)	805	6.95e-07	2848.93	5708.44	2.00372	0.0227716	1.00268	TcCLB.506543.100	3	S	CMGC/MAPK/nmo/NLK	*****AVSPLSSQEV	3.509
aVsPLsSQEVQAVVNAR	0.0110389	2143.02	TcCLB.506543.100	hypothetical protein; conserved	TcChr40-S:1825570-1827987(-)	805	6.95e-07	2848.93	5708.44	2.00372	0.0227716	1.00268	TcCLB.506543.100	3	S	TKL/STKR/STKR1/BMPR1B	*****AVSPLSSQEV	5.158
aVsPLsSQEVQAVVNAR	0.0110389	2143.02	TcCLB.506543.100	hypothetical protein; conserved	TcChr40-S:1825570-1827987(-)	805	6.95e-07	2848.93	5708.44	2.00372	0.0227716	1.00268	TcCLB.506543.100	3	S	CMGC/DYRK/DYRK2/DYRK2	*****AVSPLSSQEV	2.282
aVsPLsSQEVQAVVNAR	0.0110389	2143.02	TcCLB.506543.100	hypothetical protein; conserved	TcChr40-S:1825570-1827987(-)	805	6.95e-07	2848.93	5708.44	2.00372	0.0227716	1.00268	TcCLB.506543.100	3	S	AGC/PDK1	*****AVSPLSSQEV	2.39
aVsPLsSQEVQAVVNAR	0.0110389	2143.02	TcCLB.506543.100	hypothetical protein; conserved	TcChr40-S:1825570-1827987(-)	805	6.95e-07	2848.93	5708.44	2.00372	0.0227716	1.00268	TcCLB.506543.100	3	S	CMGC/DYRK/HIPK	*****AVSPLSSQEV	2.013
aVsPLsSQEVQAVVNAR	0.0110389	2143.02	TcCLB.506543.100	hypothetical protein; conserved	TcChr40-S:1825570-1827987(-)	805	6.95e-07	2848.93	5708.44	2.00372	0.0227716	1.00268	TcCLB.506543.100	3	S	CMGC/CDK/CDK2	*****AVSPLSSQEV	2.692
aVsPLsSQEVQAVVNAR	0.0110389	2143.02	TcCLB.506543.100	hypothetical protein; conserved	TcChr40-S:1825570-1827987(-)	805	6.95e-07	2848.93	5708.44	2.00372	0.0227716	1.00268	TcCLB.506543.100	3	S	Other/NEK/NEK6	*****AVSPLSSQEV	2.494
aVsPLsSQEVQAVVNAR	0.0110389	2143.02	TcCLB.506543.100	hypothetical protein; conserved	TcChr40-S:1825570-1827987(-)	805	6.95e-07	2848.93	5708.44	2.00372	0.0227716	1.00268	TcCLB.506543.100	3	S	CMGC/MAPK/ERK	*****AVSPLSSQEV	2.734
aVsPLsSQEVQAVVNAR	0.0110389	2143.02	TcCLB.506543.100	hypothetical protein; conserved	TcChr40-S:1825570-1827987(-)	805	6.95e-07	2848.93	5708.44	2.00372	0.0227716	1.00268	TcCLB.506543.100	3	S	CMGC	*****AVSPLSSQEV	2.953
aVsPLsSQEVQAVVNAR	0.0110389	2143.02	TcCLB.506543.100	hypothetical protein; conserved	TcChr40-S:1825570-1827987(-)	805	6.95e-07	2848.93	5708.44	2.00372	0.0227716	1.00268	TcCLB.506543.100	3	S	CMGC/DYRK/HIPK/HIPK2	*****AVSPLSSQEV	1.841
aVsPLsSQEVQAVVNAR	0.0110389	2143.02	TcCLB.506543.100	hypothetical protein; conserved	TcChr40-S:1825570-1827987(-)	805	6.95e-07	2848.93	5708.44	2.00372	0.0227716	1.00268	TcCLB.506543.100	3	S	CMGC/CDK/CDK7/CDK7	*****AVSPLSSQEV	0.406
aVsPLsSQEVQAVVNAR	0.0110389	2143.02	TcCLB.506543.100	hypothetical protein; conserved	TcChr40-S:1825570-1827987(-)	805	6.95e-07	2848.93	5708.44	2.00372	0.0227716	1.00268	TcCLB.506543.100	3	S	STE/STE7	*****AVSPLSSQEV	0.289
aVsPLsSQEVQAVVNAR	0.0110389	2143.02	TcCLB.506543.100	hypothetical protein; conserved	TcChr40-S:1825570-1827987(-)	805	6.95e-07	2848.93	5708.44	2.00372	0.0227716	1.00268	TcCLB.506543.100	6	S	CK1/VRK/VRK2	**AVSPLSSQEVQAV	5.225
aVsPLsSQEVQAVVNAR	0.0110389	2143.02	TcCLB.506543.100	hypothetical protein; conserved	TcChr40-S:1825570-1827987(-)	805	6.95e-07	2848.93	5708.44	2.00372	0.0227716	1.00268	TcCLB.506543.100	6	S	AGC/GRK/BARK/BARK1	**AVSPLSSQEVQAV	5.269
aVsPLsSQEVQAVVNAR	0.0110389	2143.02	TcCLB.506543.100	hypothetical protein; conserved	TcChr40-S:1825570-1827987(-)	805	6.95e-07	2848.93	5708.44	2.00372	0.0227716	1.00268	TcCLB.506543.100	6	S	AGC/PKC/PKCa/PRKCA	**AVSPLSSQEVQAV	7.372
aVsPLsSQEVQAVVNAR	0.0110389	2143.02	TcCLB.506543.100	hypothetical protein; conserved	TcChr40-S:1825570-1827987(-)	805	6.95e-07	2848.93	5708.44	2.00372	0.0227716	1.00268	TcCLB.506543.100	6	S	CK1	**AVSPLSSQEVQAV	7.074
aVsPLsSQEVQAVVNAR	0.0110389	2143.02	TcCLB.506543.100	hypothetical protein; conserved	TcChr40-S:1825570-1827987(-)	805	6.95e-07	2848.93	5708.44	2.00372	0.0227716	1.00268	TcCLB.506543.100	6	S	AGC/GRK/BARK	**AVSPLSSQEVQAV	4.78
aVsPLsSQEVQAVVNAR	0.0110389	2143.02	TcCLB.506543.100	hypothetical protein; conserved	TcChr40-S:1825570-1827987(-)	805	6.95e-07	2848.93	5708.44	2.00372	0.0227716	1.00268	TcCLB.506543.100	6	S	AGC/GRK	**AVSPLSSQEVQAV	7.991
aVsPLsSQEVQAVVNAR	0.0110389	2143.02	TcCLB.506543.100	hypothetical protein; conserved	TcChr40-S:1825570-1827987(-)	805	6.95e-07	2848.93	5708.44	2.00372	0.0227716	1.00268	TcCLB.506543.100	6	S	TKL	**AVSPLSSQEVQAV	4.148
aVsPLsSQEVQAVVNAR	0.0110389	2143.02	TcCLB.506543.100	hypothetical protein; conserved	TcChr40-S:1825570-1827987(-)	805	6.95e-07	2848.93	5708.44	2.00372	0.0227716	1.00268	TcCLB.506543.100	6	S	CMGC/CK2/CSNK2B	**AVSPLSSQEVQAV	6.031
aVsPLsSQEVQAVVNAR	0.0110389	2143.02	TcCLB.506543.100	hypothetical protein; conserved	TcChr40-S:1825570-1827987(-)	805	6.95e-07	2848.93	5708.44	2.00372	0.0227716	1.00268	TcCLB.506543.100	6	S	Other/PEK/GCN2/GCN2	**AVSPLSSQEVQAV	6.95
aVsPLsSQEVQAVVNAR	0.0110389	2143.02	TcCLB.506543.100	hypothetical protein; conserved	TcChr40-S:1825570-1827987(-)	805	6.95e-07	2848.93	5708.44	2.00372	0.0227716	1.00268	TcCLB.506543.100	6	S	CAMK/CAMKL/QIK/SIK1	**AVSPLSSQEVQAV	4.074
aVsPLsSQEVQAVVNAR	0.0110389	2143.02	TcCLB.506543.100	hypothetical protein; conserved	TcChr40-S:1825570-1827987(-)	805	6.95e-07	2848.93	5708.44	2.00372	0.0227716	1.00268	TcCLB.506543.100	6	S	Other/IKK	**AVSPLSSQEVQAV	6.349
aVsPLsSQEVQAVVNAR	0.0110389	2143.02	TcCLB.506543.100	hypothetical protein; conserved	TcChr40-S:1825570-1827987(-)	805	6.95e-07	2848.93	5708.44	2.00372	0.0227716	1.00268	TcCLB.506543.100	6	S	CK1/VRK	**AVSPLSSQEVQAV	0.977
aVsPLsSQEVQAVVNAR	0.0110389	2143.02	TcCLB.506543.100	hypothetical protein; conserved	TcChr40-S:1825570-1827987(-)	805	6.95e-07	2848.93	5708.44	2.00372	0.0227716	1.00268	TcCLB.506543.100	6	S	CAMK/PHK	**AVSPLSSQEVQAV	3.785
aVsPLsSQEVQAVVNAR	0.0110389	2143.02	TcCLB.506543.100	hypothetical protein; conserved	TcChr40-S:1825570-1827987(-)	805	6.95e-07	2848.93	5708.44	2.00372	0.0227716	1.00268	TcCLB.506543.100	6	S	Other/PEK/GCN2	**AVSPLSSQEVQAV	5.462
aVsPLsSQEVQAVVNAR	0.0110389	2143.02	TcCLB.506543.100	hypothetical protein; conserved	TcChr40-S:1825570-1827987(-)	805	6.95e-07	2848.93	5708.44	2.00372	0.0227716	1.00268	TcCLB.506543.100	6	S	STE/STE20/PAKA/STE20	**AVSPLSSQEVQAV	5.67
aVsPLsSQEVQAVVNAR	0.0110389	2143.02	TcCLB.506543.100	hypothetical protein; conserved	TcChr40-S:1825570-1827987(-)	805	6.95e-07	2848.93	5708.44	2.00372	0.0227716	1.00268	TcCLB.506543.100	6	S	Atypical/TAF1	**AVSPLSSQEVQAV	4.681
aVsPLsSQEVQAVVNAR	0.0110389	2143.02	TcCLB.506543.100	hypothetical protein; conserved	TcChr40-S:1825570-1827987(-)	805	6.95e-07	2848.93	5708.44	2.00372	0.0227716	1.00268	TcCLB.506543.100	6	S	Atypical/TAF1/TAF1	**AVSPLSSQEVQAV	4.681
aVsPLsSQEVQAVVNAR	0.0110389	2143.02	TcCLB.506543.100	hypothetical protein; conserved	TcChr40-S:1825570-1827987(-)	805	6.95e-07	2848.93	5708.44	2.00372	0.0227716	1.00268	TcCLB.506543.100	6	S	CAMK/CAMKL/NuaK	**AVSPLSSQEVQAV	4.519
aVsPLsSQEVQAVVNAR	0.0110389	2143.02	TcCLB.506543.100	hypothetical protein; conserved	TcChr40-S:1825570-1827987(-)	805	6.95e-07	2848.93	5708.44	2.00372	0.0227716	1.00268	TcCLB.506543.100	6	S	CAMK/CAMKL/NuaK/NUAK1	**AVSPLSSQEVQAV	4.519
aVsPLsSQEVQAVVNAR	0.0110389	2143.02	TcCLB.506543.100	hypothetical protein; conserved	TcChr40-S:1825570-1827987(-)	805	6.95e-07	2848.93	5708.44	2.00372	0.0227716	1.00268	TcCLB.506543.100	6	S	CMGC/MAPK/p38/MAPK13	**AVSPLSSQEVQAV	4.706
aVsPLsSQEVQAVVNAR	0.0110389	2143.02	TcCLB.506543.100	hypothetical protein; conserved	TcChr40-S:1825570-1827987(-)	805	6.95e-07	2848.93	5708.44	2.00372	0.0227716	1.00268	TcCLB.506543.100	6	S	TKL/IRAK/IRAK1	**AVSPLSSQEVQAV	2.8
aVsPLsSQEVQAVVNAR	0.0110389	2143.02	TcCLB.506543.100	hypothetical protein; conserved	TcChr40-S:1825570-1827987(-)	805	6.95e-07	2848.93	5708.44	2.00372	0.0227716	1.00268	TcCLB.506543.100	6	S	CK1/CK1	**AVSPLSSQEVQAV	3.998
aVsPLsSQEVQAVVNAR	0.0110389	2143.02	TcCLB.506543.100	hypothetical protein; conserved	TcChr40-S:1825570-1827987(-)	805	6.95e-07	2848.93	5708.44	2.00372	0.0227716	1.00268	TcCLB.506543.100	6	S	TKL/MLK/MLK	**AVSPLSSQEVQAV	1.5
aVsPLsSQEVQAVVNAR	0.0110389	2143.02	TcCLB.506543.100	hypothetical protein; conserved	TcChr40-S:1825570-1827987(-)	805	6.95e-07	2848.93	5708.44	2.00372	0.0227716	1.00268	TcCLB.506543.100	6	S	CMGC/MAPK/JNK/JNK1	**AVSPLSSQEVQAV	3.02
aVsPLsSQEVQAVVNAR	0.0110389	2143.02	TcCLB.506543.100	hypothetical protein; conserved	TcChr40-S:1825570-1827987(-)	805	6.95e-07	2848.93	5708.44	2.00372	0.0227716	1.00268	TcCLB.506543.100	6	S	TKL/IRAK	**AVSPLSSQEVQAV	2.088
aVsPLsSQEVQAVVNAR	0.0110389	2143.02	TcCLB.506543.100	hypothetical protein; conserved	TcChr40-S:1825570-1827987(-)	805	6.95e-07	2848.93	5708.44	2.00372	0.0227716	1.00268	TcCLB.506543.100	6	S	STE/STE7/MEK1	**AVSPLSSQEVQAV	1.141
aVsPLsSQEVQAVVNAR	0.0110389	2143.02	TcCLB.506543.100	hypothetical protein; conserved	TcChr40-S:1825570-1827987(-)	805	6.95e-07	2848.93	5708.44	2.00372	0.0227716	1.00268	TcCLB.506543.100	6	S	STE/STE7/MEK1/MAP2K1	**AVSPLSSQEVQAV	1.141
aVsPLsSQEVQAVVNAR	0.0110389	2143.02	TcCLB.506543.100	hypothetical protein; conserved	TcChr40-S:1825570-1827987(-)	805	6.95e-07	2848.93	5708.44	2.00372	0.0227716	1.00268	TcCLB.506543.100	6	S	TKL	**TKVTASANGLGPG	4.148
aVsPLsSQEVQAVVNAR	0.0110389	2143.02	TcCLB.506543.100	hypothetical protein; conserved	TcChr40-S:1825570-1827987(-)	805	6.95e-07	2848.93	5708.44	2.00372	0.0227716	1.00268	TcCLB.506543.100	6	S	AGC/PKC	**TKVTASANGLGPG	1.416
aVsPLsSQEVQAVVNAR	0.0110389	2143.02	TcCLB.506543.100	hypothetical protein; conserved	TcChr40-S:1825570-1827987(-)	805	6.95e-07	2848.93	5708.44	2.00372	0.0227716	1.00268	TcCLB.506543.100	6	S	CAMK/PHK	**TKVTASANGLGPG	3.785
aVsPLsSQEVQAVVNAR	0.0110389	2143.02	TcCLB.506543.100	hypothetical protein; conserved	TcChr40-S:1825570-1827987(-)	805	6.95e-07	2848.93	5708.44	2.00372	0.0227716	1.00268	TcCLB.506543.100	6	S	CK1/VRK	**TKVTASANGLGPG	0.977
aVsPLsSQEVQAVVNAR	0.0110389	2143.02	TcCLB.506543.100	hypothetical protein; conserved	TcChr40-S:1825570-1827987(-)	805	6.95e-07	2848.93	5708.44	2.00372	0.0227716	1.00268	TcCLB.506543.100	6	S	Other/CDC7	**TKVTASANGLGPG	11.933
aVsPLsSQEVQAVVNAR	0.0110389	2143.02	TcCLB.506543.100	hypothetical protein; conserved	TcChr40-S:1825570-1827987(-)	805	6.95e-07	2848.93	5708.44	2.00372	0.0227716	1.00268	TcCLB.506543.100	6	S	Other/PEK	**TKVTASANGLGPG	4.722
aVsPLsSQEVQAVVNAR	0.0110389	2143.02	TcCLB.506543.100	hypothetical protein; conserved	TcChr40-S:1825570-1827987(-)	805	6.95e-07	2848.93	5708.44	2.00372	0.0227716	1.00268	TcCLB.506543.100	6	S	Other/PLK	**TKVTASANGLGPG	10.591
aVsPLsSQEVQAVVNAR	0.0110389	2143.02	TcCLB.506543.100	hypothetical protein; conserved	TcChr40-S:1825570-1827987(-)	805	6.95e-07	2848.93	5708.44	2.00372	0.0227716	1.00268	TcCLB.506543.100	6	S	TKL/LISK	**TKVTASANGLGPG	5.388
aVsPLsSQEVQAVVNAR	0.0110389	2143.02	TcCLB.506543.100	hypothetical protein; conserved	TcChr40-S:1825570-1827987(-)	805	6.95e-07	2848.93	5708.44	2.00372	0.0227716	1.00268	TcCLB.506543.100	6	S	TKL/MLK	**TKVTASANGLGPG	9.761
aVsPLsSQEVQAVVNAR	0.0110389	2143.02	TcCLB.506543.100	hypothetical protein; conserved	TcChr40-S:1825570-1827987(-)	805	6.95e-07	2848.93	5708.44	2.00372	0.0227716	1.00268	TcCLB.506543.100	6	S	AGC/GRK/BARK	**TKVTASANGLGPG	4.78
aVsPLsSQEVQAVVNAR	0.0110389	2143.02	TcCLB.506543.100	hypothetical protein; conserved	TcChr40-S:1825570-1827987(-)	805	6.95e-07	2848.93	5708.44	2.00372	0.0227716	1.00268	TcCLB.506543.100	6	S	CAMK/PKD/PRKD1	**TKVTASANGLGPG	1.5
aVsPLsSQEVQAVVNAR	0.0110389	2143.02	TcCLB.506543.100	hypothetical protein; conserved	TcChr40-S:1825570-1827987(-)	805	6.95e-07	2848.93	5708.44	2.00372	0.0227716	1.00268	TcCLB.506543.100	6	S	CAMK/RAD53/DUN1	**TKVTASANGLGPG	7.333
aVsPLsSQEVQAVVNAR	0.0110389	2143.02	TcCLB.506543.100	hypothetical protein; conserved	TcChr40-S:1825570-1827987(-)	805	6.95e-07	2848.93	5708.44	2.00372	0.0227716	1.00268	TcCLB.506543.100	6	S	CK1/VRK/VRK2	**TKVTASANGLGPG	5.225
aVsPLsSQEVQAVVNAR	0.0110389	2143.02	TcCLB.506543.100	hypothetical protein; conserved	TcChr40-S:1825570-1827987(-)	805	6.95e-07	2848.93	5708.44	2.00372	0.0227716	1.00268	TcCLB.506543.100	6	S	Other/CDC7/CDC7	**TKVTASANGLGPG	11.933
aVsPLsSQEVQAVVNAR	0.0110389	2143.02	TcCLB.506543.100	hypothetical protein; conserved	TcChr40-S:1825570-1827987(-)	805	6.95e-07	2848.93	5708.44	2.00372	0.0227716	1.00268	TcCLB.506543.100	6	S	TKL/STKR/STKR2	**TKVTASANGLGPG	1.344
aVsPLsSQEVQAVVNAR	0.0110389	2143.02	TcCLB.506543.100	hypothetical protein; conserved	TcChr40-S:1825570-1827987(-)	805	6.95e-07	2848.93	5708.44	2.00372	0.0227716	1.00268	TcCLB.506543.100	6	S	AGC/GRK/BARK/BARK1	**TKVTASANGLGPG	5.269
aVsPLsSQEVQAVVNAR	0.0110389	2143.02	TcCLB.506543.100	hypothetical protein; conserved	TcChr40-S:1825570-1827987(-)	805	6.95e-07	2848.93	5708.44	2.00372	0.0227716	1.00268	TcCLB.506543.100	6	S	AGC/GRK/GRK/GPRK4	**TKVTASANGLGPG	3.317
aVsPLsSQEVQAVVNAR	0.0110389	2143.02	TcCLB.506543.100	hypothetical protein; conserved	TcChr40-S:1825570-1827987(-)	805	6.95e-07	2848.93	5708.44	2.00372	0.0227716	1.00268	TcCLB.506543.100	6	S	AGC/PKC/PKCa/PRKCA	**TKVTASANGLGPG	7.372
aVsPLsSQEVQAVVNAR	0.0110389	2143.02	TcCLB.506543.100	hypothetical protein; conserved	TcChr40-S:1825570-1827987(-)	805	6.95e-07	2848.93	5708.44	2.00372	0.0227716	1.00268	TcCLB.506543.100	6	S	CAMK/CAMKL/AMPK/AMPKA1	**TKVTASANGLGPG	7.125
aVsPLsSQEVQAVVNAR	0.0110389	2143.02	TcCLB.506543.100	hypothetical protein; conserved	TcChr40-S:1825570-1827987(-)	805	6.95e-07	2848.93	5708.44	2.00372	0.0227716	1.00268	TcCLB.506543.100	6	S	CAMK/CAMKL/QIK/SIK1	**TKVTASANGLGPG	4.074
aVsPLsSQEVQAVVNAR	0.0110389	2143.02	TcCLB.506543.100	hypothetical protein; conserved	TcChr40-S:1825570-1827987(-)	805	6.95e-07	2848.93	5708.44	2.00372	0.0227716	1.00268	TcCLB.506543.100	6	S	Other/ULK/ULK/ULK3	**TKVTASANGLGPG	3.15
aVsPLsSQEVQAVVNAR	0.0110389	2143.02	TcCLB.506543.100	hypothetical protein; conserved	TcChr40-S:1825570-1827987(-)	805	6.95e-07	2848.93	5708.44	2.00372	0.0227716	1.00268	TcCLB.506543.100	6	S	STE/STE20/KHS/HPK1	**TKVTASANGLGPG	5.683
aVsPLsSQEVQAVVNAR	0.0110389	2143.02	TcCLB.506543.100	hypothetical protein; conserved	TcChr40-S:1825570-1827987(-)	805	6.95e-07	2848.93	5708.44	2.00372	0.0227716	1.00268	TcCLB.506543.100	6	S	TKL/STKR/STKR2/TGFbR2	**TKVTASANGLGPG	1.344
aVsPLsSQEVQAVVNAR	0.0110389	2143.02	TcCLB.506543.100	hypothetical protein; conserved	TcChr40-S:1825570-1827987(-)	805	6.95e-07	2848.93	5708.44	2.00372	0.0227716	1.00268	TcCLB.506543.100	6	S	TKL	**TKVTASANGLGPG	4.148
aVsPLsSQEVQAVVNAR	0.0110389	2143.02	TcCLB.506543.100	hypothetical protein; conserved	TcChr40-S:1825570-1827987(-)	805	6.95e-07	2848.93	5708.44	2.00372	0.0227716	1.00268	TcCLB.506543.100	6	S	AGC/PKC	**TKVTASANGLGPG	1.416
aVsPLsSQEVQAVVNAR	0.0110389	2143.02	TcCLB.506543.100	hypothetical protein; conserved	TcChr40-S:1825570-1827987(-)	805	6.95e-07	2848.93	5708.44	2.00372	0.0227716	1.00268	TcCLB.506543.100	6	S	CAMK/PHK	**TKVTASANGLGPG	3.785
aVsPLsSQEVQAVVNAR	0.0110389	2143.02	TcCLB.506543.100	hypothetical protein; conserved	TcChr40-S:1825570-1827987(-)	805	6.95e-07	2848.93	5708.44	2.00372	0.0227716	1.00268	TcCLB.506543.100	6	S	CK1/VRK	**TKVTASANGLGPG	0.977
aVsPLsSQEVQAVVNAR	0.0110389	2143.02	TcCLB.506543.100	hypothetical protein; conserved	TcChr40-S:1825570-1827987(-)	805	6.95e-07	2848.93	5708.44	2.00372	0.0227716	1.00268	TcCLB.506543.100	6	S	Other/CDC7	**TKVTASANGLGPG	11.933
aVsPLsSQEVQAVVNAR	0.0110389	2143.02	TcCLB.506543.100	hypothetical protein; conserved	TcChr40-S:1825570-1827987(-)	805	6.95e-07	2848.93	5708.44	2.00372	0.0227716	1.00268	TcCLB.506543.100	6	S	Other/PEK	**TKVTASANGLGPG	4.722
aVsPLsSQEVQAVVNAR	0.0110389	2143.02	TcCLB.506543.100	hypothetical protein; conserved	TcChr40-S:1825570-1827987(-)	805	6.95e-07	2848.93	5708.44	2.00372	0.0227716	1.00268	TcCLB.506543.100	6	S	Other/PLK	**TKVTASANGLGPG	10.591
aVsPLsSQEVQAVVNAR	0.0110389	2143.02	TcCLB.506543.100	hypothetical protein; conserved	TcChr40-S:1825570-1827987(-)	805	6.95e-07	2848.93	5708.44	2.00372	0.0227716	1.00268	TcCLB.506543.100	6	S	TKL/LISK	**TKVTASANGLGPG	5.388
aVsPLsSQEVQAVVNAR	0.0110389	2143.02	TcCLB.506543.100	hypothetical protein; conserved	TcChr40-S:1825570-1827987(-)	805	6.95e-07	2848.93	5708.44	2.00372	0.0227716	1.00268	TcCLB.506543.100	6	S	TKL/MLK	**TKVTASANGLGPG	9.761
aVsPLsSQEVQAVVNAR	0.0110389	2143.02	TcCLB.506543.100	hypothetical protein; conserved	TcChr40-S:1825570-1827987(-)	805	6.95e-07	2848.93	5708.44	2.00372	0.0227716	1.00268	TcCLB.506543.100	6	S	AGC/GRK/BARK	**TKVTASANGLGPG	4.78
aVsPLsSQEVQAVVNAR	0.0110389	2143.02	TcCLB.506543.100	hypothetical protein; conserved	TcChr40-S:1825570-1827987(-)	805	6.95e-07	2848.93	5708.44	2.00372	0.0227716	1.00268	TcCLB.506543.100	6	S	CAMK/PKD/PRKD1	**TKVTASANGLGPG	1.5
aVsPLsSQEVQAVVNAR	0.0110389	2143.02	TcCLB.506543.100	hypothetical protein; conserved	TcChr40-S:1825570-1827987(-)	805	6.95e-07	2848.93	5708.44	2.00372	0.0227716	1.00268	TcCLB.506543.100	6	S	CAMK/RAD53/DUN1	**TKVTASANGLGPG	7.333
aVsPLsSQEVQAVVNAR	0.0110389	2143.02	TcCLB.506543.100	hypothetical protein; conserved	TcChr40-S:1825570-1827987(-)	805	6.95e-07	2848.93	5708.44	2.00372	0.0227716	1.00268	TcCLB.506543.100	6	S	CK1/VRK/VRK2	**TKVTASANGLGPG	5.225
aVsPLsSQEVQAVVNAR	0.0110389	2143.02	TcCLB.506543.100	hypothetical protein; conserved	TcChr40-S:1825570-1827987(-)	805	6.95e-07	2848.93	5708.44	2.00372	0.0227716	1.00268	TcCLB.506543.100	6	S	Other/CDC7/CDC7	**TKVTASANGLGPG	11.933
aVsPLsSQEVQAVVNAR	0.0110389	2143.02	TcCLB.506543.100	hypothetical protein; conserved	TcChr40-S:1825570-1827987(-)	805	6.95e-07	2848.93	5708.44	2.00372	0.0227716	1.00268	TcCLB.506543.100	6	S	TKL/STKR/STKR2	**TKVTASANGLGPG	1.344
aVsPLsSQEVQAVVNAR	0.0110389	2143.02	TcCLB.506543.100	hypothetical protein; conserved	TcChr40-S:1825570-1827987(-)	805	6.95e-07	2848.93	5708.44	2.00372	0.0227716	1.00268	TcCLB.506543.100	6	S	AGC/GRK/BARK/BARK1	**TKVTASANGLGPG	5.269
aVsPLsSQEVQAVVNAR	0.0110389	2143.02	TcCLB.506543.100	hypothetical protein; conserved	TcChr40-S:1825570-1827987(-)	805	6.95e-07	2848.93	5708.44	2.00372	0.0227716	1.00268	TcCLB.506543.100	6	S	AGC/GRK/GRK/GPRK4	**TKVTASANGLGPG	3.317
aVsPLsSQEVQAVVNAR	0.0110389	2143.02	TcCLB.506543.100	hypothetical protein; conserved	TcChr40-S:1825570-1827987(-)	805	6.95e-07	2848.93	5708.44	2.00372	0.0227716	1.00268	TcCLB.506543.100	6	S	AGC/PKC/PKCa/PRKCA	**TKVTASANGLGPG	7.372
aVsPLsSQEVQAVVNAR	0.0110389	2143.02	TcCLB.506543.100	hypothetical protein; conserved	TcChr40-S:1825570-1827987(-)	805	6.95e-07	2848.93	5708.44	2.00372	0.0227716	1.00268	TcCLB.506543.100	6	S	CAMK/CAMKL/AMPK/AMPKA1	**TKVTASANGLGPG	7.125
aVsPLsSQEVQAVVNAR	0.0110389	2143.02	TcCLB.506543.100	hypothetical protein; conserved	TcChr40-S:1825570-1827987(-)	805	6.95e-07	2848.93	5708.44	2.00372	0.0227716	1.00268	TcCLB.506543.100	6	S	CAMK/CAMKL/QIK/SIK1	**TKVTASANGLGPG	4.074
aVsPLsSQEVQAVVNAR	0.0110389	2143.02	TcCLB.506543.100	hypothetical protein; conserved	TcChr40-S:1825570-1827987(-)	805	6.95e-07	2848.93	5708.44	2.00372	0.0227716	1.00268	TcCLB.506543.100	6	S	Other/ULK/ULK/ULK3	**TKVTASANGLGPG	3.15
aVsPLsSQEVQAVVNAR	0.0110389	2143.02	TcCLB.506543.100	hypothetical protein; conserved	TcChr40-S:1825570-1827987(-)	805	6.95e-07	2848.93	5708.44	2.00372	0.0227716	1.00268	TcCLB.506543.100	6	S	STE/STE20/KHS/HPK1	**TKVTASANGLGPG	5.683
aVsPLsSQEVQAVVNAR	0.0110389	2143.02	TcCLB.506543.100	hypothetical protein; conserved	TcChr40-S:1825570-1827987(-)	805	6.95e-07	2848.93	5708.44	2.00372	0.0227716	1.00268	TcCLB.506543.100	6	S	TKL/STKR/STKR2/TGFbR2	**TKVTASANGLGPG	1.344
aVsPLsSQEVQAVVNAR	0.0110389	2143.02	TcCLB.506543.100	hypothetical protein; conserved	TcChr40-S:1825570-1827987(-)	805	6.95e-07	2848.93	5708.44	2.00372	0.0227716	1.00268	TcCLB.506543.100	6	S	TKL	**TKVTASANGLGPG	4.148
aVsPLsSQEVQAVVNAR	0.0110389	2143.02	TcCLB.506543.100	hypothetical protein; conserved	TcChr40-S:1825570-1827987(-)	805	6.95e-07	2848.93	5708.44	2.00372	0.0227716	1.00268	TcCLB.506543.100	6	S	AGC/PKC	**TKVTASANGLGPG	1.416
aVsPLsSQEVQAVVNAR	0.0110389	2143.02	TcCLB.506543.100	hypothetical protein; conserved	TcChr40-S:1825570-1827987(-)	805	6.95e-07	2848.93	5708.44	2.00372	0.0227716	1.00268	TcCLB.506543.100	6	S	CAMK/PHK	**TKVTASANGLGPG	3.785
aVsPLsSQEVQAVVNAR	0.0110389	2143.02	TcCLB.506543.100	hypothetical protein; conserved	TcChr40-S:1825570-1827987(-)	805	6.95e-07	2848.93	5708.44	2.00372	0.0227716	1.00268	TcCLB.506543.100	6	S	CK1/VRK	**TKVTASANGLGPG	0.977
aVsPLsSQEVQAVVNAR	0.0110389	2143.02	TcCLB.506543.100	hypothetical protein; conserved	TcChr40-S:1825570-1827987(-)	805	6.95e-07	2848.93	5708.44	2.00372	0.0227716	1.00268	TcCLB.506543.100	6	S	Other/CDC7	**TKVTASANGLGPG	11.933
aVsPLsSQEVQAVVNAR	0.0110389	2143.02	TcCLB.506543.100	hypothetical protein; conserved	TcChr40-S:1825570-1827987(-)	805	6.95e-07	2848.93	5708.44	2.00372	0.0227716	1.00268	TcCLB.506543.100	6	S	Other/PEK	**TKVTASANGLGPG	4.722
aVsPLsSQEVQAVVNAR	0.0110389	2143.02	TcCLB.506543.100	hypothetical protein; conserved	TcChr40-S:1825570-1827987(-)	805	6.95e-07	2848.93	5708.44	2.00372	0.0227716	1.00268	TcCLB.506543.100	6	S	Other/PLK	**TKVTASANGLGPG	10.591
aVsPLsSQEVQAVVNAR	0.0110389	2143.02	TcCLB.506543.100	hypothetical protein; conserved	TcChr40-S:1825570-1827987(-)	805	6.95e-07	2848.93	5708.44	2.00372	0.0227716	1.00268	TcCLB.506543.100	6	S	TKL/LISK	**TKVTASANGLGPG	5.388
aVsPLsSQEVQAVVNAR	0.0110389	2143.02	TcCLB.506543.100	hypothetical protein; conserved	TcChr40-S:1825570-1827987(-)	805	6.95e-07	2848.93	5708.44	2.00372	0.0227716	1.00268	TcCLB.506543.100	6	S	TKL/MLK	**TKVTASANGLGPG	9.761
aVsPLsSQEVQAVVNAR	0.0110389	2143.02	TcCLB.506543.100	hypothetical protein; conserved	TcChr40-S:1825570-1827987(-)	805	6.95e-07	2848.93	5708.44	2.00372	0.0227716	1.00268	TcCLB.506543.100	6	S	AGC/GRK/BARK	**TKVTASANGLGPG	4.78
aVsPLsSQEVQAVVNAR	0.0110389	2143.02	TcCLB.506543.100	hypothetical protein; conserved	TcChr40-S:1825570-1827987(-)	805	6.95e-07	2848.93	5708.44	2.00372	0.0227716	1.00268	TcCLB.506543.100	6	S	CAMK/PKD/PRKD1	**TKVTASANGLGPG	1.5
aVsPLsSQEVQAVVNAR	0.0110389	2143.02	TcCLB.506543.100	hypothetical protein; conserved	TcChr40-S:1825570-1827987(-)	805	6.95e-07	2848.93	5708.44	2.00372	0.0227716	1.00268	TcCLB.506543.100	6	S	CAMK/RAD53/DUN1	**TKVTASANGLGPG	7.333
aVsPLsSQEVQAVVNAR	0.0110389	2143.02	TcCLB.506543.100	hypothetical protein; conserved	TcChr40-S:1825570-1827987(-)	805	6.95e-07	2848.93	5708.44	2.00372	0.0227716	1.00268	TcCLB.506543.100	6	S	CK1/VRK/VRK2	**TKVTASANGLGPG	5.225
aVsPLsSQEVQAVVNAR	0.0110389	2143.02	TcCLB.506543.100	hypothetical protein; conserved	TcChr40-S:1825570-1827987(-)	805	6.95e-07	2848.93	5708.44	2.00372	0.0227716	1.00268	TcCLB.506543.100	6	S	Other/CDC7/CDC7	**TKVTASANGLGPG	11.933
aVsPLsSQEVQAVVNAR	0.0110389	2143.02	TcCLB.506543.100	hypothetical protein; conserved	TcChr40-S:1825570-1827987(-)	805	6.95e-07	2848.93	5708.44	2.00372	0.0227716	1.00268	TcCLB.506543.100	6	S	TKL/STKR/STKR2	**TKVTASANGLGPG	1.344
aVsPLsSQEVQAVVNAR	0.0110389	2143.02	TcCLB.506543.100	hypothetical protein; conserved	TcChr40-S:1825570-1827987(-)	805	6.95e-07	2848.93	5708.44	2.00372	0.0227716	1.00268	TcCLB.506543.100	6	S	AGC/GRK/BARK/BARK1	**TKVTASANGLGPG	5.269
aVsPLsSQEVQAVVNAR	0.0110389	2143.02	TcCLB.506543.100	hypothetical protein; conserved	TcChr40-S:1825570-1827987(-)	805	6.95e-07	2848.93	5708.44	2.00372	0.0227716	1.00268	TcCLB.506543.100	6	S	AGC/GRK/GRK/GPRK4	**TKVTASANGLGPG	3.317
aVsPLsSQEVQAVVNAR	0.0110389	2143.02	TcCLB.506543.100	hypothetical protein; conserved	TcChr40-S:1825570-1827987(-)	805	6.95e-07	2848.93	5708.44	2.00372	0.0227716	1.00268	TcCLB.506543.100	6	S	AGC/PKC/PKCa/PRKCA	**TKVTASANGLGPG	7.372
aVsPLsSQEVQAVVNAR	0.0110389	2143.02	TcCLB.506543.100	hypothetical protein; conserved	TcChr40-S:1825570-1827987(-)	805	6.95e-07	2848.93	5708.44	2.00372	0.0227716	1.00268	TcCLB.506543.100	6	S	CAMK/CAMKL/AMPK/AMPKA1	**TKVTASANGLGPG	7.125
aVsPLsSQEVQAVVNAR	0.0110389	2143.02	TcCLB.506543.100	hypothetical protein; conserved	TcChr40-S:1825570-1827987(-)	805	6.95e-07	2848.93	5708.44	2.00372	0.0227716	1.00268	TcCLB.506543.100	6	S	CAMK/CAMKL/QIK/SIK1	**TKVTASANGLGPG	4.074
aVsPLsSQEVQAVVNAR	0.0110389	2143.02	TcCLB.506543.100	hypothetical protein; conserved	TcChr40-S:1825570-1827987(-)	805	6.95e-07	2848.93	5708.44	2.00372	0.0227716	1.00268	TcCLB.506543.100	6	S	Other/ULK/ULK/ULK3	**TKVTASANGLGPG	3.15
aVsPLsSQEVQAVVNAR	0.0110389	2143.02	TcCLB.506543.100	hypothetical protein; conserved	TcChr40-S:1825570-1827987(-)	805	6.95e-07	2848.93	5708.44	2.00372	0.0227716	1.00268	TcCLB.506543.100	6	S	STE/STE20/KHS/HPK1	**TKVTASANGLGPG	5.683
aVsPLsSQEVQAVVNAR	0.0110389	2143.02	TcCLB.506543.100	hypothetical protein; conserved	TcChr40-S:1825570-1827987(-)	805	6.95e-07	2848.93	5708.44	2.00372	0.0227716	1.00268	TcCLB.506543.100	6	S	TKL/STKR/STKR2/TGFbR2	**TKVTASANGLGPG	1.344
aVsPLsSQEVQAVVNAR	0.0110389	2143.02	TcCLB.506543.100	hypothetical protein; conserved	TcChr40-S:1825570-1827987(-)	805	6.95e-07	2848.93	5708.44	2.00372	0.0227716	1.00268	TcCLB.506543.100	6	S	TKL	**TKVTASANGLGPG	4.148
aVsPLsSQEVQAVVNAR	0.0110389	2143.02	TcCLB.506543.100	hypothetical protein; conserved	TcChr40-S:1825570-1827987(-)	805	6.95e-07	2848.93	5708.44	2.00372	0.0227716	1.00268	TcCLB.506543.100	6	S	AGC/PKC	**TKVTASANGLGPG	1.416
aVsPLsSQEVQAVVNAR	0.0110389	2143.02	TcCLB.506543.100	hypothetical protein; conserved	TcChr40-S:1825570-1827987(-)	805	6.95e-07	2848.93	5708.44	2.00372	0.0227716	1.00268	TcCLB.506543.100	6	S	CAMK/PHK	**TKVTASANGLGPG	3.785
aVsPLsSQEVQAVVNAR	0.0110389	2143.02	TcCLB.506543.100	hypothetical protein; conserved	TcChr40-S:1825570-1827987(-)	805	6.95e-07	2848.93	5708.44	2.00372	0.0227716	1.00268	TcCLB.506543.100	6	S	CK1/VRK	**TKVTASANGLGPG	0.977
aVsPLsSQEVQAVVNAR	0.0110389	2143.02	TcCLB.506543.100	hypothetical protein; conserved	TcChr40-S:1825570-1827987(-)	805	6.95e-07	2848.93	5708.44	2.00372	0.0227716	1.00268	TcCLB.506543.100	6	S	Other/CDC7	**TKVTASANGLGPG	11.933
aVsPLsSQEVQAVVNAR	0.0110389	2143.02	TcCLB.506543.100	hypothetical protein; conserved	TcChr40-S:1825570-1827987(-)	805	6.95e-07	2848.93	5708.44	2.00372	0.0227716	1.00268	TcCLB.506543.100	6	S	Other/PEK	**TKVTASANGLGPG	4.722
aVsPLsSQEVQAVVNAR	0.0110389	2143.02	TcCLB.506543.100	hypothetical protein; conserved	TcChr40-S:1825570-1827987(-)	805	6.95e-07	2848.93	5708.44	2.00372	0.0227716	1.00268	TcCLB.506543.100	6	S	Other/PLK	**TKVTASANGLGPG	10.591
aVsPLsSQEVQAVVNAR	0.0110389	2143.02	TcCLB.506543.100	hypothetical protein; conserved	TcChr40-S:1825570-1827987(-)	805	6.95e-07	2848.93	5708.44	2.00372	0.0227716	1.00268	TcCLB.506543.100	6	S	TKL/LISK	**TKVTASANGLGPG	5.388
aVsPLsSQEVQAVVNAR	0.0110389	2143.02	TcCLB.506543.100	hypothetical protein; conserved	TcChr40-S:1825570-1827987(-)	805	6.95e-07	2848.93	5708.44	2.00372	0.0227716	1.00268	TcCLB.506543.100	6	S	TKL/MLK	**TKVTASANGLGPG	9.761
aVsPLsSQEVQAVVNAR	0.0110389	2143.02	TcCLB.506543.100	hypothetical protein; conserved	TcChr40-S:1825570-1827987(-)	805	6.95e-07	2848.93	5708.44	2.00372	0.0227716	1.00268	TcCLB.506543.100	6	S	AGC/GRK/BARK	**TKVTASANGLGPG	4.78
aVsPLsSQEVQAVVNAR	0.0110389	2143.02	TcCLB.506543.100	hypothetical protein; conserved	TcChr40-S:1825570-1827987(-)	805	6.95e-07	2848.93	5708.44	2.00372	0.0227716	1.00268	TcCLB.506543.100	6	S	CAMK/PKD/PRKD1	**TKVTASANGLGPG	1.5
aVsPLsSQEVQAVVNAR	0.0110389	2143.02	TcCLB.506543.100	hypothetical protein; conserved	TcChr40-S:1825570-1827987(-)	805	6.95e-07	2848.93	5708.44	2.00372	0.0227716	1.00268	TcCLB.506543.100	6	S	CAMK/RAD53/DUN1	**TKVTASANGLGPG	7.333
aVsPLsSQEVQAVVNAR	0.0110389	2143.02	TcCLB.506543.100	hypothetical protein; conserved	TcChr40-S:1825570-1827987(-)	805	6.95e-07	2848.93	5708.44	2.00372	0.0227716	1.00268	TcCLB.506543.100	6	S	CK1/VRK/VRK2	**TKVTASANGLGPG	5.225
aVsPLsSQEVQAVVNAR	0.0110389	2143.02	TcCLB.506543.100	hypothetical protein; conserved	TcChr40-S:1825570-1827987(-)	805	6.95e-07	2848.93	5708.44	2.00372	0.0227716	1.00268	TcCLB.506543.100	6	S	Other/CDC7/CDC7	**TKVTASANGLGPG	11.933
aVsPLsSQEVQAVVNAR	0.0110389	2143.02	TcCLB.506543.100	hypothetical protein; conserved	TcChr40-S:1825570-1827987(-)	805	6.95e-07	2848.93	5708.44	2.00372	0.0227716	1.00268	TcCLB.506543.100	6	S	TKL/STKR/STKR2	**TKVTASANGLGPG	1.344
aVsPLsSQEVQAVVNAR	0.0110389	2143.02	TcCLB.506543.100	hypothetical protein; conserved	TcChr40-S:1825570-1827987(-)	805	6.95e-07	2848.93	5708.44	2.00372	0.0227716	1.00268	TcCLB.506543.100	6	S	AGC/GRK/BARK/BARK1	**TKVTASANGLGPG	5.269
aVsPLsSQEVQAVVNAR	0.0110389	2143.02	TcCLB.506543.100	hypothetical protein; conserved	TcChr40-S:1825570-1827987(-)	805	6.95e-07	2848.93	5708.44	2.00372	0.0227716	1.00268	TcCLB.506543.100	6	S	AGC/GRK/GRK/GPRK4	**TKVTASANGLGPG	3.317
aVsPLsSQEVQAVVNAR	0.0110389	2143.02	TcCLB.506543.100	hypothetical protein; conserved	TcChr40-S:1825570-1827987(-)	805	6.95e-07	2848.93	5708.44	2.00372	0.0227716	1.00268	TcCLB.506543.100	6	S	AGC/PKC/PKCa/PRKCA	**TKVTASANGLGPG	7.372
aVsPLsSQEVQAVVNAR	0.0110389	2143.02	TcCLB.506543.100	hypothetical protein; conserved	TcChr40-S:1825570-1827987(-)	805	6.95e-07	2848.93	5708.44	2.00372	0.0227716	1.00268	TcCLB.506543.100	6	S	CAMK/CAMKL/AMPK/AMPKA1	**TKVTASANGLGPG	7.125
aVsPLsSQEVQAVVNAR	0.0110389	2143.02	TcCLB.506543.100	hypothetical protein; conserved	TcChr40-S:1825570-1827987(-)	805	6.95e-07	2848.93	5708.44	2.00372	0.0227716	1.00268	TcCLB.506543.100	6	S	CAMK/CAMKL/QIK/SIK1	**TKVTASANGLGPG	4.074
aVsPLsSQEVQAVVNAR	0.0110389	2143.02	TcCLB.506543.100	hypothetical protein; conserved	TcChr40-S:1825570-1827987(-)	805	6.95e-07	2848.93	5708.44	2.00372	0.0227716	1.00268	TcCLB.506543.100	6	S	Other/ULK/ULK/ULK3	**TKVTASANGLGPG	3.15
aVsPLsSQEVQAVVNAR	0.0110389	2143.02	TcCLB.506543.100	hypothetical protein; conserved	TcChr40-S:1825570-1827987(-)	805	6.95e-07	2848.93	5708.44	2.00372	0.0227716	1.00268	TcCLB.506543.100	6	S	STE/STE20/KHS/HPK1	**TKVTASANGLGPG	5.683
aVsPLsSQEVQAVVNAR	0.0110389	2143.02	TcCLB.506543.100	hypothetical protein; conserved	TcChr40-S:1825570-1827987(-)	805	6.95e-07	2848.93	5708.44	2.00372	0.0227716	1.00268	TcCLB.506543.100	6	S	TKL/STKR/STKR2/TGFbR2	**TKVTASANGLGPG	1.344
aVsPLsSQEVQAVVNAR	0.0110389	2143.02	TcCLB.506543.100	hypothetical protein; conserved	TcChr40-S:1825570-1827987(-)	805	6.95e-07	2848.93	5708.44	2.00372	0.0227716	1.00268	TcCLB.506543.100	6	S	TKL	**TKVTASANGLGPG	4.148
aVsPLsSQEVQAVVNAR	0.0110389	2143.02	TcCLB.506543.100	hypothetical protein; conserved	TcChr40-S:1825570-1827987(-)	805	6.95e-07	2848.93	5708.44	2.00372	0.0227716	1.00268	TcCLB.506543.100	6	S	AGC/PKC	**TKVTASANGLGPG	1.416
aVsPLsSQEVQAVVNAR	0.0110389	2143.02	TcCLB.506543.100	hypothetical protein; conserved	TcChr40-S:1825570-1827987(-)	805	6.95e-07	2848.93	5708.44	2.00372	0.0227716	1.00268	TcCLB.506543.100	6	S	CAMK/PHK	**TKVTASANGLGPG	3.785
aVsPLsSQEVQAVVNAR	0.0110389	2143.02	TcCLB.506543.100	hypothetical protein; conserved	TcChr40-S:1825570-1827987(-)	805	6.95e-07	2848.93	5708.44	2.00372	0.0227716	1.00268	TcCLB.506543.100	6	S	CK1/VRK	**TKVTASANGLGPG	0.977
aVsPLsSQEVQAVVNAR	0.0110389	2143.02	TcCLB.506543.100	hypothetical protein; conserved	TcChr40-S:1825570-1827987(-)	805	6.95e-07	2848.93	5708.44	2.00372	0.0227716	1.00268	TcCLB.506543.100	6	S	Other/CDC7	**TKVTASANGLGPG	11.933
aVsPLsSQEVQAVVNAR	0.0110389	2143.02	TcCLB.506543.100	hypothetical protein; conserved	TcChr40-S:1825570-1827987(-)	805	6.95e-07	2848.93	5708.44	2.00372	0.0227716	1.00268	TcCLB.506543.100	6	S	Other/PEK	**TKVTASANGLGPG	4.722
aVsPLsSQEVQAVVNAR	0.0110389	2143.02	TcCLB.506543.100	hypothetical protein; conserved	TcChr40-S:1825570-1827987(-)	805	6.95e-07	2848.93	5708.44	2.00372	0.0227716	1.00268	TcCLB.506543.100	6	S	Other/PLK	**TKVTASANGLGPG	10.591
aVsPLsSQEVQAVVNAR	0.0110389	2143.02	TcCLB.506543.100	hypothetical protein; conserved	TcChr40-S:1825570-1827987(-)	805	6.95e-07	2848.93	5708.44	2.00372	0.0227716	1.00268	TcCLB.506543.100	6	S	TKL/LISK	**TKVTASANGLGPG	5.388
aVsPLsSQEVQAVVNAR	0.0110389	2143.02	TcCLB.506543.100	hypothetical protein; conserved	TcChr40-S:1825570-1827987(-)	805	6.95e-07	2848.93	5708.44	2.00372	0.0227716	1.00268	TcCLB.506543.100	6	S	TKL/MLK	**TKVTASANGLGPG	9.761
aVsPLsSQEVQAVVNAR	0.0110389	2143.02	TcCLB.506543.100	hypothetical protein; conserved	TcChr40-S:1825570-1827987(-)	805	6.95e-07	2848.93	5708.44	2.00372	0.0227716	1.00268	TcCLB.506543.100	6	S	AGC/GRK/BARK	**TKVTASANGLGPG	4.78
aVsPLsSQEVQAVVNAR	0.0110389	2143.02	TcCLB.506543.100	hypothetical protein; conserved	TcChr40-S:1825570-1827987(-)	805	6.95e-07	2848.93	5708.44	2.00372	0.0227716	1.00268	TcCLB.506543.100	6	S	CAMK/PKD/PRKD1	**TKVTASANGLGPG	1.5
aVsPLsSQEVQAVVNAR	0.0110389	2143.02	TcCLB.506543.100	hypothetical protein; conserved	TcChr40-S:1825570-1827987(-)	805	6.95e-07	2848.93	5708.44	2.00372	0.0227716	1.00268	TcCLB.506543.100	6	S	CAMK/RAD53/DUN1	**TKVTASANGLGPG	7.333
aVsPLsSQEVQAVVNAR	0.0110389	2143.02	TcCLB.506543.100	hypothetical protein; conserved	TcChr40-S:1825570-1827987(-)	805	6.95e-07	2848.93	5708.44	2.00372	0.0227716	1.00268	TcCLB.506543.100	6	S	CK1/VRK/VRK2	**TKVTASANGLGPG	5.225
aVsPLsSQEVQAVVNAR	0.0110389	2143.02	TcCLB.506543.100	hypothetical protein; conserved	TcChr40-S:1825570-1827987(-)	805	6.95e-07	2848.93	5708.44	2.00372	0.0227716	1.00268	TcCLB.506543.100	6	S	Other/CDC7/CDC7	**TKVTASANGLGPG	11.933
aVsPLsSQEVQAVVNAR	0.0110389	2143.02	TcCLB.506543.100	hypothetical protein; conserved	TcChr40-S:1825570-1827987(-)	805	6.95e-07	2848.93	5708.44	2.00372	0.0227716	1.00268	TcCLB.506543.100	6	S	TKL/STKR/STKR2	**TKVTASANGLGPG	1.344
aVsPLsSQEVQAVVNAR	0.0110389	2143.02	TcCLB.506543.100	hypothetical protein; conserved	TcChr40-S:1825570-1827987(-)	805	6.95e-07	2848.93	5708.44	2.00372	0.0227716	1.00268	TcCLB.506543.100	6	S	AGC/GRK/BARK/BARK1	**TKVTASANGLGPG	5.269
aVsPLsSQEVQAVVNAR	0.0110389	2143.02	TcCLB.506543.100	hypothetical protein; conserved	TcChr40-S:1825570-1827987(-)	805	6.95e-07	2848.93	5708.44	2.00372	0.0227716	1.00268	TcCLB.506543.100	6	S	AGC/GRK/GRK/GPRK4	**TKVTASANGLGPG	3.317
aVsPLsSQEVQAVVNAR	0.0110389	2143.02	TcCLB.506543.100	hypothetical protein; conserved	TcChr40-S:1825570-1827987(-)	805	6.95e-07	2848.93	5708.44	2.00372	0.0227716	1.00268	TcCLB.506543.100	6	S	AGC/PKC/PKCa/PRKCA	**TKVTASANGLGPG	7.372
aVsPLsSQEVQAVVNAR	0.0110389	2143.02	TcCLB.506543.100	hypothetical protein; conserved	TcChr40-S:1825570-1827987(-)	805	6.95e-07	2848.93	5708.44	2.00372	0.0227716	1.00268	TcCLB.506543.100	6	S	CAMK/CAMKL/AMPK/AMPKA1	**TKVTASANGLGPG	7.125
aVsPLsSQEVQAVVNAR	0.0110389	2143.02	TcCLB.506543.100	hypothetical protein; conserved	TcChr40-S:1825570-1827987(-)	805	6.95e-07	2848.93	5708.44	2.00372	0.0227716	1.00268	TcCLB.506543.100	6	S	CAMK/CAMKL/QIK/SIK1	**TKVTASANGLGPG	4.074
aVsPLsSQEVQAVVNAR	0.0110389	2143.02	TcCLB.506543.100	hypothetical protein; conserved	TcChr40-S:1825570-1827987(-)	805	6.95e-07	2848.93	5708.44	2.00372	0.0227716	1.00268	TcCLB.506543.100	6	S	Other/ULK/ULK/ULK3	**TKVTASANGLGPG	3.15
aVsPLsSQEVQAVVNAR	0.0110389	2143.02	TcCLB.506543.100	hypothetical protein; conserved	TcChr40-S:1825570-1827987(-)	805	6.95e-07	2848.93	5708.44	2.00372	0.0227716	1.00268	TcCLB.506543.100	6	S	STE/STE20/KHS/HPK1	**TKVTASANGLGPG	5.683
aVsPLsSQEVQAVVNAR	0.0110389	2143.02	TcCLB.506543.100	hypothetical protein; conserved	TcChr40-S:1825570-1827987(-)	805	6.95e-07	2848.93	5708.44	2.00372	0.0227716	1.00268	TcCLB.506543.100	6	S	TKL/STKR/STKR2/TGFbR2	**TKVTASANGLGPG	1.344
aVsPLsSQEVQAVVNAR	0.0110389	2143.02	TcCLB.506543.100	hypothetical protein; conserved	TcChr40-S:1825570-1827987(-)	805	6.95e-07	2848.93	5708.44	2.00372	0.0227716	1.00268	TcCLB.506543.100	6	S	TKL	**TKVTASANGLGPG	4.148
aVsPLsSQEVQAVVNAR	0.0110389	2143.02	TcCLB.506543.100	hypothetical protein; conserved	TcChr40-S:1825570-1827987(-)	805	6.95e-07	2848.93	5708.44	2.00372	0.0227716	1.00268	TcCLB.506543.100	6	S	AGC/PKC	**TKVTASANGLGPG	1.416
aVsPLsSQEVQAVVNAR	0.0110389	2143.02	TcCLB.506543.100	hypothetical protein; conserved	TcChr40-S:1825570-1827987(-)	805	6.95e-07	2848.93	5708.44	2.00372	0.0227716	1.00268	TcCLB.506543.100	6	S	CAMK/PHK	**TKVTASANGLGPG	3.785
aVsPLsSQEVQAVVNAR	0.0110389	2143.02	TcCLB.506543.100	hypothetical protein; conserved	TcChr40-S:1825570-1827987(-)	805	6.95e-07	2848.93	5708.44	2.00372	0.0227716	1.00268	TcCLB.506543.100	6	S	CK1/VRK	**TKVTASANGLGPG	0.977
aVsPLsSQEVQAVVNAR	0.0110389	2143.02	TcCLB.506543.100	hypothetical protein; conserved	TcChr40-S:1825570-1827987(-)	805	6.95e-07	2848.93	5708.44	2.00372	0.0227716	1.00268	TcCLB.506543.100	6	S	Other/CDC7	**TKVTASANGLGPG	11.933
aVsPLsSQEVQAVVNAR	0.0110389	2143.02	TcCLB.506543.100	hypothetical protein; conserved	TcChr40-S:1825570-1827987(-)	805	6.95e-07	2848.93	5708.44	2.00372	0.0227716	1.00268	TcCLB.506543.100	6	S	Other/PEK	**TKVTASANGLGPG	4.722
aVsPLsSQEVQAVVNAR	0.0110389	2143.02	TcCLB.506543.100	hypothetical protein; conserved	TcChr40-S:1825570-1827987(-)	805	6.95e-07	2848.93	5708.44	2.00372	0.0227716	1.00268	TcCLB.506543.100	6	S	Other/PLK	**TKVTASANGLGPG	10.591
aVsPLsSQEVQAVVNAR	0.0110389	2143.02	TcCLB.506543.100	hypothetical protein; conserved	TcChr40-S:1825570-1827987(-)	805	6.95e-07	2848.93	5708.44	2.00372	0.0227716	1.00268	TcCLB.506543.100	6	S	TKL/LISK	**TKVTASANGLGPG	5.388
aVsPLsSQEVQAVVNAR	0.0110389	2143.02	TcCLB.506543.100	hypothetical protein; conserved	TcChr40-S:1825570-1827987(-)	805	6.95e-07	2848.93	5708.44	2.00372	0.0227716	1.00268	TcCLB.506543.100	6	S	TKL/MLK	**TKVTASANGLGPG	9.761
aVsPLsSQEVQAVVNAR	0.0110389	2143.02	TcCLB.506543.100	hypothetical protein; conserved	TcChr40-S:1825570-1827987(-)	805	6.95e-07	2848.93	5708.44	2.00372	0.0227716	1.00268	TcCLB.506543.100	6	S	AGC/GRK/BARK	**TKVTASANGLGPG	4.78
aVsPLsSQEVQAVVNAR	0.0110389	2143.02	TcCLB.506543.100	hypothetical protein; conserved	TcChr40-S:1825570-1827987(-)	805	6.95e-07	2848.93	5708.44	2.00372	0.0227716	1.00268	TcCLB.506543.100	6	S	CAMK/PKD/PRKD1	**TKVTASANGLGPG	1.5
aVsPLsSQEVQAVVNAR	0.0110389	2143.02	TcCLB.506543.100	hypothetical protein; conserved	TcChr40-S:1825570-1827987(-)	805	6.95e-07	2848.93	5708.44	2.00372	0.0227716	1.00268	TcCLB.506543.100	6	S	CAMK/RAD53/DUN1	**TKVTASANGLGPG	7.333
aVsPLsSQEVQAVVNAR	0.0110389	2143.02	TcCLB.506543.100	hypothetical protein; conserved	TcChr40-S:1825570-1827987(-)	805	6.95e-07	2848.93	5708.44	2.00372	0.0227716	1.00268	TcCLB.506543.100	6	S	CK1/VRK/VRK2	**TKVTASANGLGPG	5.225
aVsPLsSQEVQAVVNAR	0.0110389	2143.02	TcCLB.506543.100	hypothetical protein; conserved	TcChr40-S:1825570-1827987(-)	805	6.95e-07	2848.93	5708.44	2.00372	0.0227716	1.00268	TcCLB.506543.100	6	S	Other/CDC7/CDC7	**TKVTASANGLGPG	11.933
aVsPLsSQEVQAVVNAR	0.0110389	2143.02	TcCLB.506543.100	hypothetical protein; conserved	TcChr40-S:1825570-1827987(-)	805	6.95e-07	2848.93	5708.44	2.00372	0.0227716	1.00268	TcCLB.506543.100	6	S	TKL/STKR/STKR2	**TKVTASANGLGPG	1.344
aVsPLsSQEVQAVVNAR	0.0110389	2143.02	TcCLB.506543.100	hypothetical protein; conserved	TcChr40-S:1825570-1827987(-)	805	6.95e-07	2848.93	5708.44	2.00372	0.0227716	1.00268	TcCLB.506543.100	6	S	AGC/GRK/BARK/BARK1	**TKVTASANGLGPG	5.269
aVsPLsSQEVQAVVNAR	0.0110389	2143.02	TcCLB.506543.100	hypothetical protein; conserved	TcChr40-S:1825570-1827987(-)	805	6.95e-07	2848.93	5708.44	2.00372	0.0227716	1.00268	TcCLB.506543.100	6	S	AGC/GRK/GRK/GPRK4	**TKVTASANGLGPG	3.317
aVsPLsSQEVQAVVNAR	0.0110389	2143.02	TcCLB.506543.100	hypothetical protein; conserved	TcChr40-S:1825570-1827987(-)	805	6.95e-07	2848.93	5708.44	2.00372	0.0227716	1.00268	TcCLB.506543.100	6	S	AGC/PKC/PKCa/PRKCA	**TKVTASANGLGPG	7.372
aVsPLsSQEVQAVVNAR	0.0110389	2143.02	TcCLB.506543.100	hypothetical protein; conserved	TcChr40-S:1825570-1827987(-)	805	6.95e-07	2848.93	5708.44	2.00372	0.0227716	1.00268	TcCLB.506543.100	6	S	CAMK/CAMKL/AMPK/AMPKA1	**TKVTASANGLGPG	7.125
aVsPLsSQEVQAVVNAR	0.0110389	2143.02	TcCLB.506543.100	hypothetical protein; conserved	TcChr40-S:1825570-1827987(-)	805	6.95e-07	2848.93	5708.44	2.00372	0.0227716	1.00268	TcCLB.506543.100	6	S	CAMK/CAMKL/QIK/SIK1	**TKVTASANGLGPG	4.074
aVsPLsSQEVQAVVNAR	0.0110389	2143.02	TcCLB.506543.100	hypothetical protein; conserved	TcChr40-S:1825570-1827987(-)	805	6.95e-07	2848.93	5708.44	2.00372	0.0227716	1.00268	TcCLB.506543.100	6	S	Other/ULK/ULK/ULK3	**TKVTASANGLGPG	3.15
aVsPLsSQEVQAVVNAR	0.0110389	2143.02	TcCLB.506543.100	hypothetical protein; conserved	TcChr40-S:1825570-1827987(-)	805	6.95e-07	2848.93	5708.44	2.00372	0.0227716	1.00268	TcCLB.506543.100	6	S	STE/STE20/KHS/HPK1	**TKVTASANGLGPG	5.683
aVsPLsSQEVQAVVNAR	0.0110389	2143.02	TcCLB.506543.100	hypothetical protein; conserved	TcChr40-S:1825570-1827987(-)	805	6.95e-07	2848.93	5708.44	2.00372	0.0227716	1.00268	TcCLB.506543.100	6	S	TKL/STKR/STKR2/TGFbR2	**TKVTASANGLGPG	1.344
eNFAGAGLPEKLEDFADDsEGETDDENYR	0.00162748	3770.65	TcCLB.504423.30	hypothetical protein; conserved	TcChr33-S:642106-644571(+)	821	1.09e-07	37256.9	74084.4	1.98848	0.0161196	0.991664	TcCLB.504423.30	19	S	AGC/GRK	LEDFADDSEGETDDE	7.991
eNFAGAGLPEKLEDFADDsEGETDDENYR	0.00162748	3770.65	TcCLB.504423.30	hypothetical protein; conserved	TcChr33-S:642106-644571(+)	821	1.09e-07	37256.9	74084.4	1.98848	0.0161196	0.991664	TcCLB.504423.30	19	S	CMGC/CK2	LEDFADDSEGETDDE	9.894
eNFAGAGLPEKLEDFADDsEGETDDENYR	0.00162748	3770.65	TcCLB.504423.30	hypothetical protein; conserved	TcChr33-S:642106-644571(+)	821	1.09e-07	37256.9	74084.4	1.98848	0.0161196	0.991664	TcCLB.504423.30	19	S	AGC/GRK/BARK	LEDFADDSEGETDDE	4.78
eNFAGAGLPEKLEDFADDsEGETDDENYR	0.00162748	3770.65	TcCLB.504423.30	hypothetical protein; conserved	TcChr33-S:642106-644571(+)	821	1.09e-07	37256.9	74084.4	1.98848	0.0161196	0.991664	TcCLB.504423.30	19	S	Other/PLK	LEDFADDSEGETDDE	10.591
eNFAGAGLPEKLEDFADDsEGETDDENYR	0.00162748	3770.65	TcCLB.504423.30	hypothetical protein; conserved	TcChr33-S:642106-644571(+)	821	1.09e-07	37256.9	74084.4	1.98848	0.0161196	0.991664	TcCLB.504423.30	19	S	Other/NEK/NEK11	LEDFADDSEGETDDE	12.967
eNFAGAGLPEKLEDFADDsEGETDDENYR	0.00162748	3770.65	TcCLB.504423.30	hypothetical protein; conserved	TcChr33-S:642106-644571(+)	821	1.09e-07	37256.9	74084.4	1.98848	0.0161196	0.991664	TcCLB.504423.30	19	S	AGC/PKC/PKCa/PRKCA	LEDFADDSEGETDDE	7.372
eNFAGAGLPEKLEDFADDsEGETDDENYR	0.00162748	3770.65	TcCLB.504423.30	hypothetical protein; conserved	TcChr33-S:642106-644571(+)	821	1.09e-07	37256.9	74084.4	1.98848	0.0161196	0.991664	TcCLB.504423.30	19	S	TKL/STKR/STKR1	LEDFADDSEGETDDE	8.6
eNFAGAGLPEKLEDFADDsEGETDDENYR	0.00162748	3770.65	TcCLB.504423.30	hypothetical protein; conserved	TcChr33-S:642106-644571(+)	821	1.09e-07	37256.9	74084.4	1.98848	0.0161196	0.991664	TcCLB.504423.30	19	S	AGC/GRK/BARK/BARK1	LEDFADDSEGETDDE	5.269
eNFAGAGLPEKLEDFADDsEGETDDENYR	0.00162748	3770.65	TcCLB.504423.30	hypothetical protein; conserved	TcChr33-S:642106-644571(+)	821	1.09e-07	37256.9	74084.4	1.98848	0.0161196	0.991664	TcCLB.504423.30	19	S	Other/IKK	LEDFADDSEGETDDE	6.349
eNFAGAGLPEKLEDFADDsEGETDDENYR	0.00162748	3770.65	TcCLB.504423.30	hypothetical protein; conserved	TcChr33-S:642106-644571(+)	821	1.09e-07	37256.9	74084.4	1.98848	0.0161196	0.991664	TcCLB.504423.30	19	S	CAMK/CAMKL/AMPK/PRKAB1	LEDFADDSEGETDDE	2.525
eNFAGAGLPEKLEDFADDsEGETDDENYR	0.00162748	3770.65	TcCLB.504423.30	hypothetical protein; conserved	TcChr33-S:642106-644571(+)	821	1.09e-07	37256.9	74084.4	1.98848	0.0161196	0.991664	TcCLB.504423.30	19	S	CK1/CK1/CK1-A	LEDFADDSEGETDDE	3.887
eNFAGAGLPEKLEDFADDsEGETDDENYR	0.00162748	3770.65	TcCLB.504423.30	hypothetical protein; conserved	TcChr33-S:642106-644571(+)	821	1.09e-07	37256.9	74084.4	1.98848	0.0161196	0.991664	TcCLB.504423.30	19	S	CK1/VRK/VRK2	LEDFADDSEGETDDE	5.225
eNFAGAGLPEKLEDFADDsEGETDDENYR	0.00162748	3770.65	TcCLB.504423.30	hypothetical protein; conserved	TcChr33-S:642106-644571(+)	821	1.09e-07	37256.9	74084.4	1.98848	0.0161196	0.991664	TcCLB.504423.30	19	S	STE/STE-Unique/NIK	LEDFADDSEGETDDE	6.283
eNFAGAGLPEKLEDFADDsEGETDDENYR	0.00162748	3770.65	TcCLB.504423.30	hypothetical protein; conserved	TcChr33-S:642106-644571(+)	821	1.09e-07	37256.9	74084.4	1.98848	0.0161196	0.991664	TcCLB.504423.30	19	S	Other/NEK/NEK11/NEK11	LEDFADDSEGETDDE	5.067
eNFAGAGLPEKLEDFADDsEGETDDENYR	0.00162748	3770.65	TcCLB.504423.30	hypothetical protein; conserved	TcChr33-S:642106-644571(+)	821	1.09e-07	37256.9	74084.4	1.98848	0.0161196	0.991664	TcCLB.504423.30	19	S	Other/TTK/MPS1	LEDFADDSEGETDDE	7.039
eNFAGAGLPEKLEDFADDsEGETDDENYR	0.00162748	3770.65	TcCLB.504423.30	hypothetical protein; conserved	TcChr33-S:642106-644571(+)	821	1.09e-07	37256.9	74084.4	1.98848	0.0161196	0.991664	TcCLB.504423.30	19	S	CK1/CK1	LEDFADDSEGETDDE	3.998
eNFAGAGLPEKLEDFADDsEGETDDENYR	0.00162748	3770.65	TcCLB.504423.30	hypothetical protein; conserved	TcChr33-S:642106-644571(+)	821	1.09e-07	37256.9	74084.4	1.98848	0.0161196	0.991664	TcCLB.504423.30	19	S	CK1/TTBK	LEDFADDSEGETDDE	6.136
eNFAGAGLPEKLEDFADDsEGETDDENYR	0.00162748	3770.65	TcCLB.504423.30	hypothetical protein; conserved	TcChr33-S:642106-644571(+)	821	1.09e-07	37256.9	74084.4	1.98848	0.0161196	0.991664	TcCLB.504423.30	19	S	Other/ULK/ULK	LEDFADDSEGETDDE	5.964
eNFAGAGLPEKLEDFADDsEGETDDENYR	0.00162748	3770.65	TcCLB.504423.30	hypothetical protein; conserved	TcChr33-S:642106-644571(+)	821	1.09e-07	37256.9	74084.4	1.98848	0.0161196	0.991664	TcCLB.504423.30	19	S	Atypical/TAF1	LEDFADDSEGETDDE	4.681
eNFAGAGLPEKLEDFADDsEGETDDENYR	0.00162748	3770.65	TcCLB.504423.30	hypothetical protein; conserved	TcChr33-S:642106-644571(+)	821	1.09e-07	37256.9	74084.4	1.98848	0.0161196	0.991664	TcCLB.504423.30	19	S	Atypical/TAF1/TAF1	LEDFADDSEGETDDE	4.681
eNFAGAGLPEKLEDFADDsEGETDDENYR	0.00162748	3770.65	TcCLB.504423.30	hypothetical protein; conserved	TcChr33-S:642106-644571(+)	821	1.09e-07	37256.9	74084.4	1.98848	0.0161196	0.991664	TcCLB.504423.30	19	S	CK1/CK1/CK1-A/CSNK1A1	LEDFADDSEGETDDE	2.971
eNFAGAGLPEKLEDFADDsEGETDDENYR	0.00162748	3770.65	TcCLB.504423.30	hypothetical protein; conserved	TcChr33-S:642106-644571(+)	821	1.09e-07	37256.9	74084.4	1.98848	0.0161196	0.991664	TcCLB.504423.30	19	S	CMGC/CK2/CK2a1	LEDFADDSEGETDDE	2.848
eNFAGAGLPEKLEDFADDsEGETDDENYR	0.00162748	3770.65	TcCLB.504423.30	hypothetical protein; conserved	TcChr33-S:642106-644571(+)	821	1.09e-07	37256.9	74084.4	1.98848	0.0161196	0.991664	TcCLB.504423.30	19	S	Atypical/PDHK/PDHK/PDK1	LEDFADDSEGETDDE	4.74
eNFAGAGLPEKLEDFADDsEGETDDENYR	0.00162748	3770.65	TcCLB.504423.30	hypothetical protein; conserved	TcChr33-S:642106-644571(+)	821	1.09e-07	37256.9	74084.4	1.98848	0.0161196	0.991664	TcCLB.504423.30	19	S	CAMK/DAPK/DAPK/DAPK2	LEDFADDSEGETDDE	2.929
eNFAGAGLPEKLEDFADDsEGETDDENYR	0.00162748	3770.65	TcCLB.504423.30	hypothetical protein; conserved	TcChr33-S:642106-644571(+)	821	1.09e-07	37256.9	74084.4	1.98848	0.0161196	0.991664	TcCLB.504423.30	19	S	AGC/PKC	LEDFADDSEGETDDE	1.416
eNFAGAGLPEKLEDFADDsEGETDDENYR	0.00162748	3770.65	TcCLB.504423.30	hypothetical protein; conserved	TcChr33-S:642106-644571(+)	821	1.09e-07	37256.9	74084.4	1.98848	0.0161196	0.991664	TcCLB.504423.30	19	S	CMGC/CDK/CDK7/CDK7	LEDFADDSEGETDDE	0.406
eANLSDRsVQLNDVDLSCIAEALCSTAHSIR	3.38e-07	3888.82	TcCLB.511801.10	hypothetical protein; conserved	TcChr30-S:482114-484561(-)	815	1.21e-11	3840.43	7357.9	1.91591	0.000919321	0.938026	TcCLB.511801.10	8	S	CK1	EANLSDRSVQLNDVD	7.074
eANLSDRsVQLNDVDLSCIAEALCSTAHSIR	3.38e-07	3888.82	TcCLB.511801.10	hypothetical protein; conserved	TcChr30-S:482114-484561(-)	815	1.21e-11	3840.43	7357.9	1.91591	0.000919321	0.938026	TcCLB.511801.10	8	S	CAMK/PHK	EANLSDRSVQLNDVD	3.785
eANLSDRsVQLNDVDLSCIAEALCSTAHSIR	3.38e-07	3888.82	TcCLB.511801.10	hypothetical protein; conserved	TcChr30-S:482114-484561(-)	815	1.21e-11	3840.43	7357.9	1.91591	0.000919321	0.938026	TcCLB.511801.10	8	S	CK1/VRK	EANLSDRSVQLNDVD	0.977
eANLSDRsVQLNDVDLSCIAEALCSTAHSIR	3.38e-07	3888.82	TcCLB.511801.10	hypothetical protein; conserved	TcChr30-S:482114-484561(-)	815	1.21e-11	3840.43	7357.9	1.91591	0.000919321	0.938026	TcCLB.511801.10	8	S	Other/TLK	EANLSDRSVQLNDVD	2.312
eANLSDRsVQLNDVDLSCIAEALCSTAHSIR	3.38e-07	3888.82	TcCLB.511801.10	hypothetical protein; conserved	TcChr30-S:482114-484561(-)	815	1.21e-11	3840.43	7357.9	1.91591	0.000919321	0.938026	TcCLB.511801.10	8	S	CK1/VRK/VRK2	EANLSDRSVQLNDVD	5.225
eANLSDRsVQLNDVDLSCIAEALCSTAHSIR	3.38e-07	3888.82	TcCLB.511801.10	hypothetical protein; conserved	TcChr30-S:482114-484561(-)	815	1.21e-11	3840.43	7357.9	1.91591	0.000919321	0.938026	TcCLB.511801.10	8	S	Other/NEK/NEK6	EANLSDRSVQLNDVD	2.494
eANLSDRsVQLNDVDLSCIAEALCSTAHSIR	3.38e-07	3888.82	TcCLB.511801.10	hypothetical protein; conserved	TcChr30-S:482114-484561(-)	815	1.21e-11	3840.43	7357.9	1.91591	0.000919321	0.938026	TcCLB.511801.10	8	S	Other/PLK/PLK2	EANLSDRSVQLNDVD	6.617
eANLSDRsVQLNDVDLSCIAEALCSTAHSIR	3.38e-07	3888.82	TcCLB.511801.10	hypothetical protein; conserved	TcChr30-S:482114-484561(-)	815	1.21e-11	3840.43	7357.9	1.91591	0.000919321	0.938026	TcCLB.511801.10	8	S	Other/PLK/PLK1/CDC5	EANLSDRSVQLNDVD	6.964
eANLSDRsVQLNDVDLSCIAEALCSTAHSIR	3.38e-07	3888.82	TcCLB.511801.10	hypothetical protein; conserved	TcChr30-S:482114-484561(-)	815	1.21e-11	3840.43	7357.9	1.91591	0.000919321	0.938026	TcCLB.511801.10	8	S	STE/STE20/PAKB/PAK5	EANLSDRSVQLNDVD	6.238
lSFLDSFRSsGGGsFVSQDESLGINPDETHTR	0.132059	3830.68	TcCLB.506399.30	hypothetical protein; conserved	TcChr26-S:292151-293980(-)	609	9.23e-06	9391.63	17424.6	1.85533	0.0123662	0.891677	TcCLB.506399.30	10	S	AGC/DMPK	FLDSFRSSGGGSFVS	2.427
lSFLDSFRSsGGGsFVSQDESLGINPDETHTR	0.132059	3830.68	TcCLB.506399.30	hypothetical protein; conserved	TcChr26-S:292151-293980(-)	609	9.23e-06	9391.63	17424.6	1.85533	0.0123662	0.891677	TcCLB.506399.30	10	S	CK1/VRK	FLDSFRSSGGGSFVS	0.977
lSFLDSFRSsGGGsFVSQDESLGINPDETHTR	0.132059	3830.68	TcCLB.506399.30	hypothetical protein; conserved	TcChr26-S:292151-293980(-)	609	9.23e-06	9391.63	17424.6	1.85533	0.0123662	0.891677	TcCLB.506399.30	10	S	TKL/STKR	FLDSFRSSGGGSFVS	5.609
lSFLDSFRSsGGGsFVSQDESLGINPDETHTR	0.132059	3830.68	TcCLB.506399.30	hypothetical protein; conserved	TcChr26-S:292151-293980(-)	609	9.23e-06	9391.63	17424.6	1.85533	0.0123662	0.891677	TcCLB.506399.30	10	S	AGC/DMPK/ROCK	FLDSFRSSGGGSFVS	9.266
lSFLDSFRSsGGGsFVSQDESLGINPDETHTR	0.132059	3830.68	TcCLB.506399.30	hypothetical protein; conserved	TcChr26-S:292151-293980(-)	609	9.23e-06	9391.63	17424.6	1.85533	0.0123662	0.891677	TcCLB.506399.30	10	S	CK1/VRK/VRK2	FLDSFRSSGGGSFVS	5.225
lSFLDSFRSsGGGsFVSQDESLGINPDETHTR	0.132059	3830.68	TcCLB.506399.30	hypothetical protein; conserved	TcChr26-S:292151-293980(-)	609	9.23e-06	9391.63	17424.6	1.85533	0.0123662	0.891677	TcCLB.506399.30	10	S	Other/NEK/NEK11	FLDSFRSSGGGSFVS	12.967
lSFLDSFRSsGGGsFVSQDESLGINPDETHTR	0.132059	3830.68	TcCLB.506399.30	hypothetical protein; conserved	TcChr26-S:292151-293980(-)	609	9.23e-06	9391.63	17424.6	1.85533	0.0123662	0.891677	TcCLB.506399.30	10	S	STE/STE20/MSN	FLDSFRSSGGGSFVS	3.05
lSFLDSFRSsGGGsFVSQDESLGINPDETHTR	0.132059	3830.68	TcCLB.506399.30	hypothetical protein; conserved	TcChr26-S:292151-293980(-)	609	9.23e-06	9391.63	17424.6	1.85533	0.0123662	0.891677	TcCLB.506399.30	10	S	TKL/LISK/LIMK	FLDSFRSSGGGSFVS	9
lSFLDSFRSsGGGsFVSQDESLGINPDETHTR	0.132059	3830.68	TcCLB.506399.30	hypothetical protein; conserved	TcChr26-S:292151-293980(-)	609	9.23e-06	9391.63	17424.6	1.85533	0.0123662	0.891677	TcCLB.506399.30	10	S	CAMK/CAMKL/AMPK/PRKAB1	FLDSFRSSGGGSFVS	2.525
lSFLDSFRSsGGGsFVSQDESLGINPDETHTR	0.132059	3830.68	TcCLB.506399.30	hypothetical protein; conserved	TcChr26-S:292151-293980(-)	609	9.23e-06	9391.63	17424.6	1.85533	0.0123662	0.891677	TcCLB.506399.30	10	S	CAMK/DAPK/DAPK/DAPK3	FLDSFRSSGGGSFVS	2.777
lSFLDSFRSsGGGsFVSQDESLGINPDETHTR	0.132059	3830.68	TcCLB.506399.30	hypothetical protein; conserved	TcChr26-S:292151-293980(-)	609	9.23e-06	9391.63	17424.6	1.85533	0.0123662	0.891677	TcCLB.506399.30	10	S	TKL/LISK/LIMK/LIMK1	FLDSFRSSGGGSFVS	9
lSFLDSFRSsGGGsFVSQDESLGINPDETHTR	0.132059	3830.68	TcCLB.506399.30	hypothetical protein; conserved	TcChr26-S:292151-293980(-)	609	9.23e-06	9391.63	17424.6	1.85533	0.0123662	0.891677	TcCLB.506399.30	14	S	AGC/PDK1	FRSSGGGSFVSQDES	2.39
lSFLDSFRSsGGGsFVSQDESLGINPDETHTR	0.132059	3830.68	TcCLB.506399.30	hypothetical protein; conserved	TcChr26-S:292151-293980(-)	609	9.23e-06	9391.63	17424.6	1.85533	0.0123662	0.891677	TcCLB.506399.30	14	S	CAMK/CAMK-Unique	FRSSGGGSFVSQDES	4.189
lSFLDSFRSsGGGsFVSQDESLGINPDETHTR	0.132059	3830.68	TcCLB.506399.30	hypothetical protein; conserved	TcChr26-S:292151-293980(-)	609	9.23e-06	9391.63	17424.6	1.85533	0.0123662	0.891677	TcCLB.506399.30	14	S	CK1/CK1	FRSSGGGSFVSQDES	3.998
lSFLDSFRSsGGGsFVSQDESLGINPDETHTR	0.132059	3830.68	TcCLB.506399.30	hypothetical protein; conserved	TcChr26-S:292151-293980(-)	609	9.23e-06	9391.63	17424.6	1.85533	0.0123662	0.891677	TcCLB.506399.30	14	S	Other/HAL	FRSSGGGSFVSQDES	5.317
lSFLDSFRSsGGGsFVSQDESLGINPDETHTR	0.132059	3830.68	TcCLB.506399.30	hypothetical protein; conserved	TcChr26-S:292151-293980(-)	609	9.23e-06	9391.63	17424.6	1.85533	0.0123662	0.891677	TcCLB.506399.30	14	S	Other/IKK	FRSSGGGSFVSQDES	6.349
lSFLDSFRSsGGGsFVSQDESLGINPDETHTR	0.132059	3830.68	TcCLB.506399.30	hypothetical protein; conserved	TcChr26-S:292151-293980(-)	609	9.23e-06	9391.63	17424.6	1.85533	0.0123662	0.891677	TcCLB.506399.30	14	S	STE/STE-Unique	FRSSGGGSFVSQDES	5.7
lSFLDSFRSsGGGsFVSQDESLGINPDETHTR	0.132059	3830.68	TcCLB.506399.30	hypothetical protein; conserved	TcChr26-S:292151-293980(-)	609	9.23e-06	9391.63	17424.6	1.85533	0.0123662	0.891677	TcCLB.506399.30	14	S	AGC/GRK/BARK	FRSSGGGSFVSQDES	4.78
lSFLDSFRSsGGGsFVSQDESLGINPDETHTR	0.132059	3830.68	TcCLB.506399.30	hypothetical protein; conserved	TcChr26-S:292151-293980(-)	609	9.23e-06	9391.63	17424.6	1.85533	0.0123662	0.891677	TcCLB.506399.30	14	S	Atypical/PDHK/PDHK	FRSSGGGSFVSQDES	5.455
lSFLDSFRSsGGGsFVSQDESLGINPDETHTR	0.132059	3830.68	TcCLB.506399.30	hypothetical protein; conserved	TcChr26-S:292151-293980(-)	609	9.23e-06	9391.63	17424.6	1.85533	0.0123662	0.891677	TcCLB.506399.30	14	S	CK1/VRK/VRK2	FRSSGGGSFVSQDES	5.225
lSFLDSFRSsGGGsFVSQDESLGINPDETHTR	0.132059	3830.68	TcCLB.506399.30	hypothetical protein; conserved	TcChr26-S:292151-293980(-)	609	9.23e-06	9391.63	17424.6	1.85533	0.0123662	0.891677	TcCLB.506399.30	14	S	Other/HAL/NPR1	FRSSGGGSFVSQDES	5.317
lSFLDSFRSsGGGsFVSQDESLGINPDETHTR	0.132059	3830.68	TcCLB.506399.30	hypothetical protein; conserved	TcChr26-S:292151-293980(-)	609	9.23e-06	9391.63	17424.6	1.85533	0.0123662	0.891677	TcCLB.506399.30	14	S	Other/IKK/TBK1	FRSSGGGSFVSQDES	3.365
lSFLDSFRSsGGGsFVSQDESLGINPDETHTR	0.132059	3830.68	TcCLB.506399.30	hypothetical protein; conserved	TcChr26-S:292151-293980(-)	609	9.23e-06	9391.63	17424.6	1.85533	0.0123662	0.891677	TcCLB.506399.30	14	S	AGC/GRK/BARK/BARK1	FRSSGGGSFVSQDES	5.269
lSFLDSFRSsGGGsFVSQDESLGINPDETHTR	0.132059	3830.68	TcCLB.506399.30	hypothetical protein; conserved	TcChr26-S:292151-293980(-)	609	9.23e-06	9391.63	17424.6	1.85533	0.0123662	0.891677	TcCLB.506399.30	14	S	Atypical/PDHK/PDHK/PDK1	FRSSGGGSFVSQDES	4.74
lSFLDSFRSsGGGsFVSQDESLGINPDETHTR	0.132059	3830.68	TcCLB.506399.30	hypothetical protein; conserved	TcChr26-S:292151-293980(-)	609	9.23e-06	9391.63	17424.6	1.85533	0.0123662	0.891677	TcCLB.506399.30	14	S	Atypical/PIKK/FRAP/TOR2	FRSSGGGSFVSQDES	4.986
lSFLDSFRSsGGGsFVSQDESLGINPDETHTR	0.132059	3830.68	TcCLB.506399.30	hypothetical protein; conserved	TcChr26-S:292151-293980(-)	609	9.23e-06	9391.63	17424.6	1.85533	0.0123662	0.891677	TcCLB.506399.30	14	S	CK1/CK1/CK1-A/CSNK1A1	FRSSGGGSFVSQDES	2.971
lSFLDSFRSsGGGsFVSQDESLGINPDETHTR	0.132059	3830.68	TcCLB.506399.30	hypothetical protein; conserved	TcChr26-S:292151-293980(-)	609	9.23e-06	9391.63	17424.6	1.85533	0.0123662	0.891677	TcCLB.506399.30	14	S	TKL/MLK/MLK/MLK1	FRSSGGGSFVSQDES	2.6
nSTVsEDPILVSLACWK	0.000648577	2524.26	TcCLB.506147.110	hypothetical protein; conserved	TcChr39-S:1165030-1168236(-)	1068	2.98e-08	26699.2	48894.3	1.8313	0.0498595	0.87287	TcCLB.506147.110	5	S	CK1	***NSTVSEDPILVS	7.074
nSTVsEDPILVSLACWK	0.000648577	2524.26	TcCLB.506147.110	hypothetical protein; conserved	TcChr39-S:1165030-1168236(-)	1068	2.98e-08	26699.2	48894.3	1.8313	0.0498595	0.87287	TcCLB.506147.110	5	S	AGC/GRK	***NSTVSEDPILVS	7.991
nSTVsEDPILVSLACWK	0.000648577	2524.26	TcCLB.506147.110	hypothetical protein; conserved	TcChr39-S:1165030-1168236(-)	1068	2.98e-08	26699.2	48894.3	1.8313	0.0498595	0.87287	TcCLB.506147.110	5	S	Atypical/TAF1	***NSTVSEDPILVS	4.681
nSTVsEDPILVSLACWK	0.000648577	2524.26	TcCLB.506147.110	hypothetical protein; conserved	TcChr39-S:1165030-1168236(-)	1068	2.98e-08	26699.2	48894.3	1.8313	0.0498595	0.87287	TcCLB.506147.110	5	S	CAMK/PHK	***NSTVSEDPILVS	3.785
nSTVsEDPILVSLACWK	0.000648577	2524.26	TcCLB.506147.110	hypothetical protein; conserved	TcChr39-S:1165030-1168236(-)	1068	2.98e-08	26699.2	48894.3	1.8313	0.0498595	0.87287	TcCLB.506147.110	5	S	CK1/CK1	***NSTVSEDPILVS	3.998
nSTVsEDPILVSLACWK	0.000648577	2524.26	TcCLB.506147.110	hypothetical protein; conserved	TcChr39-S:1165030-1168236(-)	1068	2.98e-08	26699.2	48894.3	1.8313	0.0498595	0.87287	TcCLB.506147.110	5	S	CK1/VRK	***NSTVSEDPILVS	0.977
nSTVsEDPILVSLACWK	0.000648577	2524.26	TcCLB.506147.110	hypothetical protein; conserved	TcChr39-S:1165030-1168236(-)	1068	2.98e-08	26699.2	48894.3	1.8313	0.0498595	0.87287	TcCLB.506147.110	5	S	AGC/GRK/BARK	***NSTVSEDPILVS	4.78
nSTVsEDPILVSLACWK	0.000648577	2524.26	TcCLB.506147.110	hypothetical protein; conserved	TcChr39-S:1165030-1168236(-)	1068	2.98e-08	26699.2	48894.3	1.8313	0.0498595	0.87287	TcCLB.506147.110	5	S	Atypical/TAF1/TAF1	***NSTVSEDPILVS	4.681
nSTVsEDPILVSLACWK	0.000648577	2524.26	TcCLB.506147.110	hypothetical protein; conserved	TcChr39-S:1165030-1168236(-)	1068	2.98e-08	26699.2	48894.3	1.8313	0.0498595	0.87287	TcCLB.506147.110	5	S	CAMK/CAMK1/CAMK4	***NSTVSEDPILVS	2.206
nSTVsEDPILVSLACWK	0.000648577	2524.26	TcCLB.506147.110	hypothetical protein; conserved	TcChr39-S:1165030-1168236(-)	1068	2.98e-08	26699.2	48894.3	1.8313	0.0498595	0.87287	TcCLB.506147.110	5	S	CAMK/CAMKL/AMPK	***NSTVSEDPILVS	1.777
nSTVsEDPILVSLACWK	0.000648577	2524.26	TcCLB.506147.110	hypothetical protein; conserved	TcChr39-S:1165030-1168236(-)	1068	2.98e-08	26699.2	48894.3	1.8313	0.0498595	0.87287	TcCLB.506147.110	5	S	CAMK/CAMKL/MARK	***NSTVSEDPILVS	3.089
nSTVsEDPILVSLACWK	0.000648577	2524.26	TcCLB.506147.110	hypothetical protein; conserved	TcChr39-S:1165030-1168236(-)	1068	2.98e-08	26699.2	48894.3	1.8313	0.0498595	0.87287	TcCLB.506147.110	5	S	CAMK/CAMKL/QIK	***NSTVSEDPILVS	6.868
nSTVsEDPILVSLACWK	0.000648577	2524.26	TcCLB.506147.110	hypothetical protein; conserved	TcChr39-S:1165030-1168236(-)	1068	2.98e-08	26699.2	48894.3	1.8313	0.0498595	0.87287	TcCLB.506147.110	5	S	CAMK/PKD/PRKD1	***NSTVSEDPILVS	1.5
nSTVsEDPILVSLACWK	0.000648577	2524.26	TcCLB.506147.110	hypothetical protein; conserved	TcChr39-S:1165030-1168236(-)	1068	2.98e-08	26699.2	48894.3	1.8313	0.0498595	0.87287	TcCLB.506147.110	5	S	CK1/VRK/VRK2	***NSTVSEDPILVS	5.225
nSTVsEDPILVSLACWK	0.000648577	2524.26	TcCLB.506147.110	hypothetical protein; conserved	TcChr39-S:1165030-1168236(-)	1068	2.98e-08	26699.2	48894.3	1.8313	0.0498595	0.87287	TcCLB.506147.110	5	S	Other/NEK/NEK6	***NSTVSEDPILVS	2.494
nSTVsEDPILVSLACWK	0.000648577	2524.26	TcCLB.506147.110	hypothetical protein; conserved	TcChr39-S:1165030-1168236(-)	1068	2.98e-08	26699.2	48894.3	1.8313	0.0498595	0.87287	TcCLB.506147.110	5	S	TKL/STKR/STKR2	***NSTVSEDPILVS	1.344
nSTVsEDPILVSLACWK	0.000648577	2524.26	TcCLB.506147.110	hypothetical protein; conserved	TcChr39-S:1165030-1168236(-)	1068	2.98e-08	26699.2	48894.3	1.8313	0.0498595	0.87287	TcCLB.506147.110	5	S	AGC/GRK/BARK/BARK1	***NSTVSEDPILVS	5.269
nSTVsEDPILVSLACWK	0.000648577	2524.26	TcCLB.506147.110	hypothetical protein; conserved	TcChr39-S:1165030-1168236(-)	1068	2.98e-08	26699.2	48894.3	1.8313	0.0498595	0.87287	TcCLB.506147.110	5	S	AGC/GRK/GRK/GPRK4	***NSTVSEDPILVS	3.317
nSTVsEDPILVSLACWK	0.000648577	2524.26	TcCLB.506147.110	hypothetical protein; conserved	TcChr39-S:1165030-1168236(-)	1068	2.98e-08	26699.2	48894.3	1.8313	0.0498595	0.87287	TcCLB.506147.110	5	S	AGC/RSK/RSKp70/RPS6KB1	***NSTVSEDPILVS	2.548
nSTVsEDPILVSLACWK	0.000648577	2524.26	TcCLB.506147.110	hypothetical protein; conserved	TcChr39-S:1165030-1168236(-)	1068	2.98e-08	26699.2	48894.3	1.8313	0.0498595	0.87287	TcCLB.506147.110	5	S	CAMK/CAMKL/QIK/SIK1	***NSTVSEDPILVS	4.074
nSTVsEDPILVSLACWK	0.000648577	2524.26	TcCLB.506147.110	hypothetical protein; conserved	TcChr39-S:1165030-1168236(-)	1068	2.98e-08	26699.2	48894.3	1.8313	0.0498595	0.87287	TcCLB.506147.110	5	S	Other/PEK/HRI/EIF2AK1	***NSTVSEDPILVS	4.658
nSTVsEDPILVSLACWK	0.000648577	2524.26	TcCLB.506147.110	hypothetical protein; conserved	TcChr39-S:1165030-1168236(-)	1068	2.98e-08	26699.2	48894.3	1.8313	0.0498595	0.87287	TcCLB.506147.110	5	S	TKL/STKR/STKR2/TGFbR2	***NSTVSEDPILVS	1.344
nSTVsEDPILVSLACWK	0.000648577	2524.26	TcCLB.506147.110	hypothetical protein; conserved	TcChr39-S:1165030-1168236(-)	1068	2.98e-08	26699.2	48894.3	1.8313	0.0498595	0.87287	TcCLB.506147.110	5	S	CK1	***NSTVSEDPILVS	7.074
nSTVsEDPILVSLACWK	0.000648577	2524.26	TcCLB.506147.110	hypothetical protein; conserved	TcChr39-S:1165030-1168236(-)	1068	2.98e-08	26699.2	48894.3	1.8313	0.0498595	0.87287	TcCLB.506147.110	5	S	AGC/GRK	***NSTVSEDPILVS	7.991
nSTVsEDPILVSLACWK	0.000648577	2524.26	TcCLB.506147.110	hypothetical protein; conserved	TcChr39-S:1165030-1168236(-)	1068	2.98e-08	26699.2	48894.3	1.8313	0.0498595	0.87287	TcCLB.506147.110	5	S	Atypical/TAF1	***NSTVSEDPILVS	4.681
nSTVsEDPILVSLACWK	0.000648577	2524.26	TcCLB.506147.110	hypothetical protein; conserved	TcChr39-S:1165030-1168236(-)	1068	2.98e-08	26699.2	48894.3	1.8313	0.0498595	0.87287	TcCLB.506147.110	5	S	CAMK/PHK	***NSTVSEDPILVS	3.785
nSTVsEDPILVSLACWK	0.000648577	2524.26	TcCLB.506147.110	hypothetical protein; conserved	TcChr39-S:1165030-1168236(-)	1068	2.98e-08	26699.2	48894.3	1.8313	0.0498595	0.87287	TcCLB.506147.110	5	S	CK1/CK1	***NSTVSEDPILVS	3.998
nSTVsEDPILVSLACWK	0.000648577	2524.26	TcCLB.506147.110	hypothetical protein; conserved	TcChr39-S:1165030-1168236(-)	1068	2.98e-08	26699.2	48894.3	1.8313	0.0498595	0.87287	TcCLB.506147.110	5	S	CK1/VRK	***NSTVSEDPILVS	0.977
nSTVsEDPILVSLACWK	0.000648577	2524.26	TcCLB.506147.110	hypothetical protein; conserved	TcChr39-S:1165030-1168236(-)	1068	2.98e-08	26699.2	48894.3	1.8313	0.0498595	0.87287	TcCLB.506147.110	5	S	AGC/GRK/BARK	***NSTVSEDPILVS	4.78
nSTVsEDPILVSLACWK	0.000648577	2524.26	TcCLB.506147.110	hypothetical protein; conserved	TcChr39-S:1165030-1168236(-)	1068	2.98e-08	26699.2	48894.3	1.8313	0.0498595	0.87287	TcCLB.506147.110	5	S	Atypical/TAF1/TAF1	***NSTVSEDPILVS	4.681
nSTVsEDPILVSLACWK	0.000648577	2524.26	TcCLB.506147.110	hypothetical protein; conserved	TcChr39-S:1165030-1168236(-)	1068	2.98e-08	26699.2	48894.3	1.8313	0.0498595	0.87287	TcCLB.506147.110	5	S	CAMK/CAMK1/CAMK4	***NSTVSEDPILVS	2.206
nSTVsEDPILVSLACWK	0.000648577	2524.26	TcCLB.506147.110	hypothetical protein; conserved	TcChr39-S:1165030-1168236(-)	1068	2.98e-08	26699.2	48894.3	1.8313	0.0498595	0.87287	TcCLB.506147.110	5	S	CAMK/CAMKL/AMPK	***NSTVSEDPILVS	1.777
nSTVsEDPILVSLACWK	0.000648577	2524.26	TcCLB.506147.110	hypothetical protein; conserved	TcChr39-S:1165030-1168236(-)	1068	2.98e-08	26699.2	48894.3	1.8313	0.0498595	0.87287	TcCLB.506147.110	5	S	CAMK/CAMKL/MARK	***NSTVSEDPILVS	3.089
nSTVsEDPILVSLACWK	0.000648577	2524.26	TcCLB.506147.110	hypothetical protein; conserved	TcChr39-S:1165030-1168236(-)	1068	2.98e-08	26699.2	48894.3	1.8313	0.0498595	0.87287	TcCLB.506147.110	5	S	CAMK/CAMKL/QIK	***NSTVSEDPILVS	6.868
nSTVsEDPILVSLACWK	0.000648577	2524.26	TcCLB.506147.110	hypothetical protein; conserved	TcChr39-S:1165030-1168236(-)	1068	2.98e-08	26699.2	48894.3	1.8313	0.0498595	0.87287	TcCLB.506147.110	5	S	CAMK/PKD/PRKD1	***NSTVSEDPILVS	1.5
nSTVsEDPILVSLACWK	0.000648577	2524.26	TcCLB.506147.110	hypothetical protein; conserved	TcChr39-S:1165030-1168236(-)	1068	2.98e-08	26699.2	48894.3	1.8313	0.0498595	0.87287	TcCLB.506147.110	5	S	CK1/VRK/VRK2	***NSTVSEDPILVS	5.225
nSTVsEDPILVSLACWK	0.000648577	2524.26	TcCLB.506147.110	hypothetical protein; conserved	TcChr39-S:1165030-1168236(-)	1068	2.98e-08	26699.2	48894.3	1.8313	0.0498595	0.87287	TcCLB.506147.110	5	S	Other/NEK/NEK6	***NSTVSEDPILVS	2.494
nSTVsEDPILVSLACWK	0.000648577	2524.26	TcCLB.506147.110	hypothetical protein; conserved	TcChr39-S:1165030-1168236(-)	1068	2.98e-08	26699.2	48894.3	1.8313	0.0498595	0.87287	TcCLB.506147.110	5	S	TKL/STKR/STKR2	***NSTVSEDPILVS	1.344
nSTVsEDPILVSLACWK	0.000648577	2524.26	TcCLB.506147.110	hypothetical protein; conserved	TcChr39-S:1165030-1168236(-)	1068	2.98e-08	26699.2	48894.3	1.8313	0.0498595	0.87287	TcCLB.506147.110	5	S	AGC/GRK/BARK/BARK1	***NSTVSEDPILVS	5.269
nSTVsEDPILVSLACWK	0.000648577	2524.26	TcCLB.506147.110	hypothetical protein; conserved	TcChr39-S:1165030-1168236(-)	1068	2.98e-08	26699.2	48894.3	1.8313	0.0498595	0.87287	TcCLB.506147.110	5	S	AGC/GRK/GRK/GPRK4	***NSTVSEDPILVS	3.317
nSTVsEDPILVSLACWK	0.000648577	2524.26	TcCLB.506147.110	hypothetical protein; conserved	TcChr39-S:1165030-1168236(-)	1068	2.98e-08	26699.2	48894.3	1.8313	0.0498595	0.87287	TcCLB.506147.110	5	S	AGC/RSK/RSKp70/RPS6KB1	***NSTVSEDPILVS	2.548
nSTVsEDPILVSLACWK	0.000648577	2524.26	TcCLB.506147.110	hypothetical protein; conserved	TcChr39-S:1165030-1168236(-)	1068	2.98e-08	26699.2	48894.3	1.8313	0.0498595	0.87287	TcCLB.506147.110	5	S	CAMK/CAMKL/QIK/SIK1	***NSTVSEDPILVS	4.074
nSTVsEDPILVSLACWK	0.000648577	2524.26	TcCLB.506147.110	hypothetical protein; conserved	TcChr39-S:1165030-1168236(-)	1068	2.98e-08	26699.2	48894.3	1.8313	0.0498595	0.87287	TcCLB.506147.110	5	S	Other/PEK/HRI/EIF2AK1	***NSTVSEDPILVS	4.658
nSTVsEDPILVSLACWK	0.000648577	2524.26	TcCLB.506147.110	hypothetical protein; conserved	TcChr39-S:1165030-1168236(-)	1068	2.98e-08	26699.2	48894.3	1.8313	0.0498595	0.87287	TcCLB.506147.110	5	S	TKL/STKR/STKR2/TGFbR2	***NSTVSEDPILVS	1.344
gGTGGSTPDAEGLASTQNSQLPVAHVDVGSsDDEDNDNNK	0.141888	4493.01	TcCLB.506733.140	hypothetical protein; conserved	TcChr14-S:289724-292072(-)	782	1.16e-05	56073.2	101523	1.81053	0.0481831	0.856416	TcCLB.506733.140	31	S	AGC/GRK	AHVDVGSSDDEDNDN	7.991
gGTGGSTPDAEGLASTQNSQLPVAHVDVGSsDDEDNDNNK	0.141888	4493.01	TcCLB.506733.140	hypothetical protein; conserved	TcChr14-S:289724-292072(-)	782	1.16e-05	56073.2	101523	1.81053	0.0481831	0.856416	TcCLB.506733.140	31	S	CMGC/CK2	AHVDVGSSDDEDNDN	9.894
gGTGGSTPDAEGLASTQNSQLPVAHVDVGSsDDEDNDNNK	0.141888	4493.01	TcCLB.506733.140	hypothetical protein; conserved	TcChr14-S:289724-292072(-)	782	1.16e-05	56073.2	101523	1.81053	0.0481831	0.856416	TcCLB.506733.140	31	S	AGC/GRK/BARK	AHVDVGSSDDEDNDN	4.78
gGTGGSTPDAEGLASTQNSQLPVAHVDVGSsDDEDNDNNK	0.141888	4493.01	TcCLB.506733.140	hypothetical protein; conserved	TcChr14-S:289724-292072(-)	782	1.16e-05	56073.2	101523	1.81053	0.0481831	0.856416	TcCLB.506733.140	31	S	TKL/STKR/STKR1	AHVDVGSSDDEDNDN	8.6
gGTGGSTPDAEGLASTQNSQLPVAHVDVGSsDDEDNDNNK	0.141888	4493.01	TcCLB.506733.140	hypothetical protein; conserved	TcChr14-S:289724-292072(-)	782	1.16e-05	56073.2	101523	1.81053	0.0481831	0.856416	TcCLB.506733.140	31	S	CMGC/CK2/CSNK2B	AHVDVGSSDDEDNDN	6.031
gGTGGSTPDAEGLASTQNSQLPVAHVDVGSsDDEDNDNNK	0.141888	4493.01	TcCLB.506733.140	hypothetical protein; conserved	TcChr14-S:289724-292072(-)	782	1.16e-05	56073.2	101523	1.81053	0.0481831	0.856416	TcCLB.506733.140	31	S	AGC/GRK/BARK/BARK1	AHVDVGSSDDEDNDN	5.269
gGTGGSTPDAEGLASTQNSQLPVAHVDVGSsDDEDNDNNK	0.141888	4493.01	TcCLB.506733.140	hypothetical protein; conserved	TcChr14-S:289724-292072(-)	782	1.16e-05	56073.2	101523	1.81053	0.0481831	0.856416	TcCLB.506733.140	31	S	AGC/DMPK/ROCK	AHVDVGSSDDEDNDN	9.266
gGTGGSTPDAEGLASTQNSQLPVAHVDVGSsDDEDNDNNK	0.141888	4493.01	TcCLB.506733.140	hypothetical protein; conserved	TcChr14-S:289724-292072(-)	782	1.16e-05	56073.2	101523	1.81053	0.0481831	0.856416	TcCLB.506733.140	31	S	AGC/PKC/PKCa/PRKCA	AHVDVGSSDDEDNDN	7.372
gGTGGSTPDAEGLASTQNSQLPVAHVDVGSsDDEDNDNNK	0.141888	4493.01	TcCLB.506733.140	hypothetical protein; conserved	TcChr14-S:289724-292072(-)	782	1.16e-05	56073.2	101523	1.81053	0.0481831	0.856416	TcCLB.506733.140	31	S	Atypical/TAF1	AHVDVGSSDDEDNDN	4.681
gGTGGSTPDAEGLASTQNSQLPVAHVDVGSsDDEDNDNNK	0.141888	4493.01	TcCLB.506733.140	hypothetical protein; conserved	TcChr14-S:289724-292072(-)	782	1.16e-05	56073.2	101523	1.81053	0.0481831	0.856416	TcCLB.506733.140	31	S	Atypical/TAF1/TAF1	AHVDVGSSDDEDNDN	4.681
gGTGGSTPDAEGLASTQNSQLPVAHVDVGSsDDEDNDNNK	0.141888	4493.01	TcCLB.506733.140	hypothetical protein; conserved	TcChr14-S:289724-292072(-)	782	1.16e-05	56073.2	101523	1.81053	0.0481831	0.856416	TcCLB.506733.140	31	S	CAMK/CAMKL/QIK/SIK2	AHVDVGSSDDEDNDN	7.514
gGTGGSTPDAEGLASTQNSQLPVAHVDVGSsDDEDNDNNK	0.141888	4493.01	TcCLB.506733.140	hypothetical protein; conserved	TcChr14-S:289724-292072(-)	782	1.16e-05	56073.2	101523	1.81053	0.0481831	0.856416	TcCLB.506733.140	31	S	CMGC/CK2/CK2a1	AHVDVGSSDDEDNDN	2.848
gGTGGSTPDAEGLASTQNSQLPVAHVDVGSsDDEDNDNNK	0.141888	4493.01	TcCLB.506733.140	hypothetical protein; conserved	TcChr14-S:289724-292072(-)	782	1.16e-05	56073.2	101523	1.81053	0.0481831	0.856416	TcCLB.506733.140	31	S	AGC/GRK/GRK	AHVDVGSSDDEDNDN	3.858
gGTGGSTPDAEGLASTQNSQLPVAHVDVGSsDDEDNDNNK	0.141888	4493.01	TcCLB.506733.140	hypothetical protein; conserved	TcChr14-S:289724-292072(-)	782	1.16e-05	56073.2	101523	1.81053	0.0481831	0.856416	TcCLB.506733.140	31	S	AGC/PKC/PKCa/PRKCG	AHVDVGSSDDEDNDN	2.788
gGTGGSTPDAEGLASTQNSQLPVAHVDVGSsDDEDNDNNK	0.141888	4493.01	TcCLB.506733.140	hypothetical protein; conserved	TcChr14-S:289724-292072(-)	782	1.16e-05	56073.2	101523	1.81053	0.0481831	0.856416	TcCLB.506733.140	31	S	CK1/CK1/CK1-A/CSNK1A1	AHVDVGSSDDEDNDN	2.971
gGTGGSTPDAEGLASTQNSQLPVAHVDVGSsDDEDNDNNK	0.141888	4493.01	TcCLB.506733.140	hypothetical protein; conserved	TcChr14-S:289724-292072(-)	782	1.16e-05	56073.2	101523	1.81053	0.0481831	0.856416	TcCLB.506733.140	31	S	CAMK/CAMKL/AMPK/PRKAB1	AHVDVGSSDDEDNDN	2.525
gGTGGSTPDAEGLASTQNSQLPVAHVDVGSsDDEDNDNNK	0.141888	4493.01	TcCLB.506733.140	hypothetical protein; conserved	TcChr14-S:289724-292072(-)	782	1.16e-05	56073.2	101523	1.81053	0.0481831	0.856416	TcCLB.506733.140	31	S	CK1/CK1/CK1-A	AHVDVGSSDDEDNDN	3.887
gGTGGSTPDAEGLASTQNSQLPVAHVDVGSsDDEDNDNNK	0.141888	4493.01	TcCLB.506733.140	hypothetical protein; conserved	TcChr14-S:289724-292072(-)	782	1.16e-05	56073.2	101523	1.81053	0.0481831	0.856416	TcCLB.506733.140	31	S	CAMK/MAPKAPK/MK2/MAPKAPK3	AHVDVGSSDDEDNDN	2.833
gGTGGSTPDAEGLASTQNSQLPVAHVDVGSsDDEDNDNNK	0.141888	4493.01	TcCLB.506733.140	hypothetical protein; conserved	TcChr14-S:289724-292072(-)	782	1.16e-05	56073.2	101523	1.81053	0.0481831	0.856416	TcCLB.506733.140	31	S	AGC/GRK	VAHVDVGSSDDEDND	7.991
gGTGGSTPDAEGLASTQNSQLPVAHVDVGSsDDEDNDNNK	0.141888	4493.01	TcCLB.506733.140	hypothetical protein; conserved	TcChr14-S:289724-292072(-)	782	1.16e-05	56073.2	101523	1.81053	0.0481831	0.856416	TcCLB.506733.140	31	S	AGC/NDR	VAHVDVGSSDDEDND	5.725
gGTGGSTPDAEGLASTQNSQLPVAHVDVGSsDDEDNDNNK	0.141888	4493.01	TcCLB.506733.140	hypothetical protein; conserved	TcChr14-S:289724-292072(-)	782	1.16e-05	56073.2	101523	1.81053	0.0481831	0.856416	TcCLB.506733.140	31	S	Atypical/TAF1	VAHVDVGSSDDEDND	4.681
gGTGGSTPDAEGLASTQNSQLPVAHVDVGSsDDEDNDNNK	0.141888	4493.01	TcCLB.506733.140	hypothetical protein; conserved	TcChr14-S:289724-292072(-)	782	1.16e-05	56073.2	101523	1.81053	0.0481831	0.856416	TcCLB.506733.140	31	S	CK1/CK1	VAHVDVGSSDDEDND	3.998
gGTGGSTPDAEGLASTQNSQLPVAHVDVGSsDDEDNDNNK	0.141888	4493.01	TcCLB.506733.140	hypothetical protein; conserved	TcChr14-S:289724-292072(-)	782	1.16e-05	56073.2	101523	1.81053	0.0481831	0.856416	TcCLB.506733.140	31	S	CK1/TTBK	VAHVDVGSSDDEDND	6.136
gGTGGSTPDAEGLASTQNSQLPVAHVDVGSsDDEDNDNNK	0.141888	4493.01	TcCLB.506733.140	hypothetical protein; conserved	TcChr14-S:289724-292072(-)	782	1.16e-05	56073.2	101523	1.81053	0.0481831	0.856416	TcCLB.506733.140	31	S	CMGC/CK2	VAHVDVGSSDDEDND	9.894
gGTGGSTPDAEGLASTQNSQLPVAHVDVGSsDDEDNDNNK	0.141888	4493.01	TcCLB.506733.140	hypothetical protein; conserved	TcChr14-S:289724-292072(-)	782	1.16e-05	56073.2	101523	1.81053	0.0481831	0.856416	TcCLB.506733.140	31	S	Other/IKK	VAHVDVGSSDDEDND	6.349
gGTGGSTPDAEGLASTQNSQLPVAHVDVGSsDDEDNDNNK	0.141888	4493.01	TcCLB.506733.140	hypothetical protein; conserved	TcChr14-S:289724-292072(-)	782	1.16e-05	56073.2	101523	1.81053	0.0481831	0.856416	TcCLB.506733.140	31	S	AGC/GRK/BARK	VAHVDVGSSDDEDND	4.78
gGTGGSTPDAEGLASTQNSQLPVAHVDVGSsDDEDNDNNK	0.141888	4493.01	TcCLB.506733.140	hypothetical protein; conserved	TcChr14-S:289724-292072(-)	782	1.16e-05	56073.2	101523	1.81053	0.0481831	0.856416	TcCLB.506733.140	31	S	Atypical/TAF1/TAF1	VAHVDVGSSDDEDND	4.681
gGTGGSTPDAEGLASTQNSQLPVAHVDVGSsDDEDNDNNK	0.141888	4493.01	TcCLB.506733.140	hypothetical protein; conserved	TcChr14-S:289724-292072(-)	782	1.16e-05	56073.2	101523	1.81053	0.0481831	0.856416	TcCLB.506733.140	31	S	CMGC/CK2/CK2a1	VAHVDVGSSDDEDND	2.848
gGTGGSTPDAEGLASTQNSQLPVAHVDVGSsDDEDNDNNK	0.141888	4493.01	TcCLB.506733.140	hypothetical protein; conserved	TcChr14-S:289724-292072(-)	782	1.16e-05	56073.2	101523	1.81053	0.0481831	0.856416	TcCLB.506733.140	31	S	CMGC/CK2/CSNK2B	VAHVDVGSSDDEDND	6.031
gGTGGSTPDAEGLASTQNSQLPVAHVDVGSsDDEDNDNNK	0.141888	4493.01	TcCLB.506733.140	hypothetical protein; conserved	TcChr14-S:289724-292072(-)	782	1.16e-05	56073.2	101523	1.81053	0.0481831	0.856416	TcCLB.506733.140	31	S	Other/NEK/NEK11	VAHVDVGSSDDEDND	12.967
gGTGGSTPDAEGLASTQNSQLPVAHVDVGSsDDEDNDNNK	0.141888	4493.01	TcCLB.506733.140	hypothetical protein; conserved	TcChr14-S:289724-292072(-)	782	1.16e-05	56073.2	101523	1.81053	0.0481831	0.856416	TcCLB.506733.140	31	S	STE/STE-Unique/NIK	VAHVDVGSSDDEDND	6.283
gGTGGSTPDAEGLASTQNSQLPVAHVDVGSsDDEDNDNNK	0.141888	4493.01	TcCLB.506733.140	hypothetical protein; conserved	TcChr14-S:289724-292072(-)	782	1.16e-05	56073.2	101523	1.81053	0.0481831	0.856416	TcCLB.506733.140	31	S	STE/STE7/MEK1	VAHVDVGSSDDEDND	1.141
gGTGGSTPDAEGLASTQNSQLPVAHVDVGSsDDEDNDNNK	0.141888	4493.01	TcCLB.506733.140	hypothetical protein; conserved	TcChr14-S:289724-292072(-)	782	1.16e-05	56073.2	101523	1.81053	0.0481831	0.856416	TcCLB.506733.140	31	S	AGC/GRK/GRK/GPRK6	VAHVDVGSSDDEDND	3.086
gGTGGSTPDAEGLASTQNSQLPVAHVDVGSsDDEDNDNNK	0.141888	4493.01	TcCLB.506733.140	hypothetical protein; conserved	TcChr14-S:289724-292072(-)	782	1.16e-05	56073.2	101523	1.81053	0.0481831	0.856416	TcCLB.506733.140	31	S	AGC/PKC/PKCa/PRKCA	VAHVDVGSSDDEDND	7.372
gGTGGSTPDAEGLASTQNSQLPVAHVDVGSsDDEDNDNNK	0.141888	4493.01	TcCLB.506733.140	hypothetical protein; conserved	TcChr14-S:289724-292072(-)	782	1.16e-05	56073.2	101523	1.81053	0.0481831	0.856416	TcCLB.506733.140	31	S	AGC/PKC/PKCa/PRKCG	VAHVDVGSSDDEDND	2.788
gGTGGSTPDAEGLASTQNSQLPVAHVDVGSsDDEDNDNNK	0.141888	4493.01	TcCLB.506733.140	hypothetical protein; conserved	TcChr14-S:289724-292072(-)	782	1.16e-05	56073.2	101523	1.81053	0.0481831	0.856416	TcCLB.506733.140	31	S	CAMK/CAMKL/AMPK/PRKAB1	VAHVDVGSSDDEDND	2.525
gGTGGSTPDAEGLASTQNSQLPVAHVDVGSsDDEDNDNNK	0.141888	4493.01	TcCLB.506733.140	hypothetical protein; conserved	TcChr14-S:289724-292072(-)	782	1.16e-05	56073.2	101523	1.81053	0.0481831	0.856416	TcCLB.506733.140	31	S	CAMK/CAMKL/MARK/MARK1	VAHVDVGSSDDEDND	7.433
gGTGGSTPDAEGLASTQNSQLPVAHVDVGSsDDEDNDNNK	0.141888	4493.01	TcCLB.506733.140	hypothetical protein; conserved	TcChr14-S:289724-292072(-)	782	1.16e-05	56073.2	101523	1.81053	0.0481831	0.856416	TcCLB.506733.140	31	S	CK1/CK1/CK1-A/CSNK1A1	VAHVDVGSSDDEDND	2.971
gGTGGSTPDAEGLASTQNSQLPVAHVDVGSsDDEDNDNNK	0.141888	4493.01	TcCLB.506733.140	hypothetical protein; conserved	TcChr14-S:289724-292072(-)	782	1.16e-05	56073.2	101523	1.81053	0.0481831	0.856416	TcCLB.506733.140	31	S	CMGC/CDK/CDK7/CDK7	VAHVDVGSSDDEDND	0.406
gGTGGSTPDAEGLASTQNSQLPVAHVDVGSsDDEDNDNNK	0.141888	4493.01	TcCLB.506733.140	hypothetical protein; conserved	TcChr14-S:289724-292072(-)	782	1.16e-05	56073.2	101523	1.81053	0.0481831	0.856416	TcCLB.506733.140	31	S	STE/STE7/MEK1/MAP2K1	VAHVDVGSSDDEDND	1.141
aILDSsMSGPAIDFAGSVIK	0.0218222	2516.3	TcCLB.509247.30	hypothetical protein; conserved	TcChr10-S:103625-110614(+)	2329	7.6e-07	55551	99638.3	1.79364	0.0110821	0.842887	TcCLB.509247.30	6	S	CK1/VRK/VRK2	**AILDSSMSGPAID	5.225
aILDSsMSGPAIDFAGSVIK	0.0218222	2516.3	TcCLB.509247.30	hypothetical protein; conserved	TcChr10-S:103625-110614(+)	2329	7.6e-07	55551	99638.3	1.79364	0.0110821	0.842887	TcCLB.509247.30	6	S	Other/PLK	**AILDSSMSGPAID	10.591
aILDSsMSGPAIDFAGSVIK	0.0218222	2516.3	TcCLB.509247.30	hypothetical protein; conserved	TcChr10-S:103625-110614(+)	2329	7.6e-07	55551	99638.3	1.79364	0.0110821	0.842887	TcCLB.509247.30	6	S	Atypical/PDHK/PDHK/PDK1	**AILDSSMSGPAID	4.74
aILDSsMSGPAIDFAGSVIK	0.0218222	2516.3	TcCLB.509247.30	hypothetical protein; conserved	TcChr10-S:103625-110614(+)	2329	7.6e-07	55551	99638.3	1.79364	0.0110821	0.842887	TcCLB.509247.30	6	S	TKL/MLK	**AILDSSMSGPAID	9.761
aILDSsMSGPAIDFAGSVIK	0.0218222	2516.3	TcCLB.509247.30	hypothetical protein; conserved	TcChr10-S:103625-110614(+)	2329	7.6e-07	55551	99638.3	1.79364	0.0110821	0.842887	TcCLB.509247.30	6	S	AGC/PKC/PKCa/PRKCA	**AILDSSMSGPAID	7.372
aILDSsMSGPAIDFAGSVIK	0.0218222	2516.3	TcCLB.509247.30	hypothetical protein; conserved	TcChr10-S:103625-110614(+)	2329	7.6e-07	55551	99638.3	1.79364	0.0110821	0.842887	TcCLB.509247.30	6	S	Atypical/PDHK/PDHK	**AILDSSMSGPAID	5.455
aILDSsMSGPAIDFAGSVIK	0.0218222	2516.3	TcCLB.509247.30	hypothetical protein; conserved	TcChr10-S:103625-110614(+)	2329	7.6e-07	55551	99638.3	1.79364	0.0110821	0.842887	TcCLB.509247.30	6	S	AGC/GRK/BARK	**AILDSSMSGPAID	4.78
aILDSsMSGPAIDFAGSVIK	0.0218222	2516.3	TcCLB.509247.30	hypothetical protein; conserved	TcChr10-S:103625-110614(+)	2329	7.6e-07	55551	99638.3	1.79364	0.0110821	0.842887	TcCLB.509247.30	6	S	CAMK/CAMKL/QIK/SIK1	**AILDSSMSGPAID	4.074
aILDSsMSGPAIDFAGSVIK	0.0218222	2516.3	TcCLB.509247.30	hypothetical protein; conserved	TcChr10-S:103625-110614(+)	2329	7.6e-07	55551	99638.3	1.79364	0.0110821	0.842887	TcCLB.509247.30	6	S	Other/NEK/NEK6	**AILDSSMSGPAID	2.494
aILDSsMSGPAIDFAGSVIK	0.0218222	2516.3	TcCLB.509247.30	hypothetical protein; conserved	TcChr10-S:103625-110614(+)	2329	7.6e-07	55551	99638.3	1.79364	0.0110821	0.842887	TcCLB.509247.30	6	S	Other/IKK	**AILDSSMSGPAID	6.349
aILDSsMSGPAIDFAGSVIK	0.0218222	2516.3	TcCLB.509247.30	hypothetical protein; conserved	TcChr10-S:103625-110614(+)	2329	7.6e-07	55551	99638.3	1.79364	0.0110821	0.842887	TcCLB.509247.30	6	S	Other/PLK/PLK1	**AILDSSMSGPAID	6.572
aILDSsMSGPAIDFAGSVIK	0.0218222	2516.3	TcCLB.509247.30	hypothetical protein; conserved	TcChr10-S:103625-110614(+)	2329	7.6e-07	55551	99638.3	1.79364	0.0110821	0.842887	TcCLB.509247.30	6	S	TKL/STKR/STKR1/TGFbR1	**AILDSSMSGPAID	5.333
aILDSsMSGPAIDFAGSVIK	0.0218222	2516.3	TcCLB.509247.30	hypothetical protein; conserved	TcChr10-S:103625-110614(+)	2329	7.6e-07	55551	99638.3	1.79364	0.0110821	0.842887	TcCLB.509247.30	6	S	Atypical/PDHK	**AILDSSMSGPAID	4.981
aILDSsMSGPAIDFAGSVIK	0.0218222	2516.3	TcCLB.509247.30	hypothetical protein; conserved	TcChr10-S:103625-110614(+)	2329	7.6e-07	55551	99638.3	1.79364	0.0110821	0.842887	TcCLB.509247.30	6	S	Atypical/PDHK/PDHK/PDK2	**AILDSSMSGPAID	4.26
aILDSsMSGPAIDFAGSVIK	0.0218222	2516.3	TcCLB.509247.30	hypothetical protein; conserved	TcChr10-S:103625-110614(+)	2329	7.6e-07	55551	99638.3	1.79364	0.0110821	0.842887	TcCLB.509247.30	6	S	STE/STE-Unique	**AILDSSMSGPAID	5.7
aILDSsMSGPAIDFAGSVIK	0.0218222	2516.3	TcCLB.509247.30	hypothetical protein; conserved	TcChr10-S:103625-110614(+)	2329	7.6e-07	55551	99638.3	1.79364	0.0110821	0.842887	TcCLB.509247.30	6	S	Other/WEE	**AILDSSMSGPAID	5.583
aILDSsMSGPAIDFAGSVIK	0.0218222	2516.3	TcCLB.509247.30	hypothetical protein; conserved	TcChr10-S:103625-110614(+)	2329	7.6e-07	55551	99638.3	1.79364	0.0110821	0.842887	TcCLB.509247.30	6	S	Other/WEE/Myt1	**AILDSSMSGPAID	5.583
aILDSsMSGPAIDFAGSVIK	0.0218222	2516.3	TcCLB.509247.30	hypothetical protein; conserved	TcChr10-S:103625-110614(+)	2329	7.6e-07	55551	99638.3	1.79364	0.0110821	0.842887	TcCLB.509247.30	6	S	Other/WEE/Myt1/PKMYT1	**AILDSSMSGPAID	5.583
aILDSsMSGPAIDFAGSVIK	0.0218222	2516.3	TcCLB.509247.30	hypothetical protein; conserved	TcChr10-S:103625-110614(+)	2329	7.6e-07	55551	99638.3	1.79364	0.0110821	0.842887	TcCLB.509247.30	6	S	TKL/STKR/STKR1/BMPR1B	**AILDSSMSGPAID	5.158
aILDSsMSGPAIDFAGSVIK	0.0218222	2516.3	TcCLB.509247.30	hypothetical protein; conserved	TcChr10-S:103625-110614(+)	2329	7.6e-07	55551	99638.3	1.79364	0.0110821	0.842887	TcCLB.509247.30	6	S	AGC/PDK1	**AILDSSMSGPAID	2.39
aILDSsMSGPAIDFAGSVIK	0.0218222	2516.3	TcCLB.509247.30	hypothetical protein; conserved	TcChr10-S:103625-110614(+)	2329	7.6e-07	55551	99638.3	1.79364	0.0110821	0.842887	TcCLB.509247.30	6	S	CAMK/PHK	**AILDSSMSGPAID	3.785
aILDSsMSGPAIDFAGSVIK	0.0218222	2516.3	TcCLB.509247.30	hypothetical protein; conserved	TcChr10-S:103625-110614(+)	2329	7.6e-07	55551	99638.3	1.79364	0.0110821	0.842887	TcCLB.509247.30	6	S	Other/PLK/PLK1/PLK1	**AILDSSMSGPAID	3.783
aILDSsMSGPAIDFAGSVIK	0.0218222	2516.3	TcCLB.509247.30	hypothetical protein; conserved	TcChr10-S:103625-110614(+)	2329	7.6e-07	55551	99638.3	1.79364	0.0110821	0.842887	TcCLB.509247.30	6	S	CK1/VRK	**AILDSSMSGPAID	0.977
aILDSsMSGPAIDFAGSVIK	0.0218222	2516.3	TcCLB.509247.30	hypothetical protein; conserved	TcChr10-S:103625-110614(+)	2329	7.6e-07	55551	99638.3	1.79364	0.0110821	0.842887	TcCLB.509247.30	6	S	AGC/PDK1/PDPK1	**AILDSSMSGPAID	1.51
aILDSsMSGPAIDFAGSVIK	0.0218222	2516.3	TcCLB.509247.30	hypothetical protein; conserved	TcChr10-S:103625-110614(+)	2329	7.6e-07	55551	99638.3	1.79364	0.0110821	0.842887	TcCLB.509247.30	6	S	AGC/GRK/GRK/GPRK5	**AILDSSMSGPAID	3.442
aILDSsMSGPAIDFAGSVIK	0.0218222	2516.3	TcCLB.509247.30	hypothetical protein; conserved	TcChr10-S:103625-110614(+)	2329	7.6e-07	55551	99638.3	1.79364	0.0110821	0.842887	TcCLB.509247.30	6	S	TKL/STKR/STKR2	**AILDSSMSGPAID	1.344
aILDSsMSGPAIDFAGSVIK	0.0218222	2516.3	TcCLB.509247.30	hypothetical protein; conserved	TcChr10-S:103625-110614(+)	2329	7.6e-07	55551	99638.3	1.79364	0.0110821	0.842887	TcCLB.509247.30	6	S	TKL/STKR/STKR2/TGFbR2	**AILDSSMSGPAID	1.344
aILDSsMSGPAIDFAGSVIK	0.0218222	2516.3	TcCLB.509247.30	hypothetical protein; conserved	TcChr10-S:103625-110614(+)	2329	7.6e-07	55551	99638.3	1.79364	0.0110821	0.842887	TcCLB.509247.30	6	T	TKL	**TQHSATISPIPLL	4.148
aILDSsMSGPAIDFAGSVIK	0.0218222	2516.3	TcCLB.509247.30	hypothetical protein; conserved	TcChr10-S:103625-110614(+)	2329	7.6e-07	55551	99638.3	1.79364	0.0110821	0.842887	TcCLB.509247.30	6	T	AGC/GRK	**TQHSATISPIPLL	7.991
aILDSsMSGPAIDFAGSVIK	0.0218222	2516.3	TcCLB.509247.30	hypothetical protein; conserved	TcChr10-S:103625-110614(+)	2329	7.6e-07	55551	99638.3	1.79364	0.0110821	0.842887	TcCLB.509247.30	6	T	CAMK/PHK	**TQHSATISPIPLL	3.785
aILDSsMSGPAIDFAGSVIK	0.0218222	2516.3	TcCLB.509247.30	hypothetical protein; conserved	TcChr10-S:103625-110614(+)	2329	7.6e-07	55551	99638.3	1.79364	0.0110821	0.842887	TcCLB.509247.30	6	T	CK1/VRK	**TQHSATISPIPLL	0.977
aILDSsMSGPAIDFAGSVIK	0.0218222	2516.3	TcCLB.509247.30	hypothetical protein; conserved	TcChr10-S:103625-110614(+)	2329	7.6e-07	55551	99638.3	1.79364	0.0110821	0.842887	TcCLB.509247.30	6	T	STE/STE7	**TQHSATISPIPLL	0.289
aILDSsMSGPAIDFAGSVIK	0.0218222	2516.3	TcCLB.509247.30	hypothetical protein; conserved	TcChr10-S:103625-110614(+)	2329	7.6e-07	55551	99638.3	1.79364	0.0110821	0.842887	TcCLB.509247.30	6	T	TKL/RAF	**TQHSATISPIPLL	2.289
aILDSsMSGPAIDFAGSVIK	0.0218222	2516.3	TcCLB.509247.30	hypothetical protein; conserved	TcChr10-S:103625-110614(+)	2329	7.6e-07	55551	99638.3	1.79364	0.0110821	0.842887	TcCLB.509247.30	6	T	AGC/GRK/BARK	**TQHSATISPIPLL	4.78
aILDSsMSGPAIDFAGSVIK	0.0218222	2516.3	TcCLB.509247.30	hypothetical protein; conserved	TcChr10-S:103625-110614(+)	2329	7.6e-07	55551	99638.3	1.79364	0.0110821	0.842887	TcCLB.509247.30	6	T	CK1/VRK/VRK2	**TQHSATISPIPLL	5.225
aILDSsMSGPAIDFAGSVIK	0.0218222	2516.3	TcCLB.509247.30	hypothetical protein; conserved	TcChr10-S:103625-110614(+)	2329	7.6e-07	55551	99638.3	1.79364	0.0110821	0.842887	TcCLB.509247.30	6	T	Other/TTK/TTK	**TQHSATISPIPLL	55.045
aILDSsMSGPAIDFAGSVIK	0.0218222	2516.3	TcCLB.509247.30	hypothetical protein; conserved	TcChr10-S:103625-110614(+)	2329	7.6e-07	55551	99638.3	1.79364	0.0110821	0.842887	TcCLB.509247.30	6	T	STE/STE20/MSN	**TQHSATISPIPLL	3.05
aILDSsMSGPAIDFAGSVIK	0.0218222	2516.3	TcCLB.509247.30	hypothetical protein; conserved	TcChr10-S:103625-110614(+)	2329	7.6e-07	55551	99638.3	1.79364	0.0110821	0.842887	TcCLB.509247.30	6	T	STE/STE7/MEK1	**TQHSATISPIPLL	1.141
aILDSsMSGPAIDFAGSVIK	0.0218222	2516.3	TcCLB.509247.30	hypothetical protein; conserved	TcChr10-S:103625-110614(+)	2329	7.6e-07	55551	99638.3	1.79364	0.0110821	0.842887	TcCLB.509247.30	6	T	TKL/MLK/ILK	**TQHSATISPIPLL	3.003
aILDSsMSGPAIDFAGSVIK	0.0218222	2516.3	TcCLB.509247.30	hypothetical protein; conserved	TcChr10-S:103625-110614(+)	2329	7.6e-07	55551	99638.3	1.79364	0.0110821	0.842887	TcCLB.509247.30	6	T	TKL/STKR/STKR2	**TQHSATISPIPLL	1.344
aILDSsMSGPAIDFAGSVIK	0.0218222	2516.3	TcCLB.509247.30	hypothetical protein; conserved	TcChr10-S:103625-110614(+)	2329	7.6e-07	55551	99638.3	1.79364	0.0110821	0.842887	TcCLB.509247.30	6	T	AGC/GRK/BARK/BARK1	**TQHSATISPIPLL	5.269
aILDSsMSGPAIDFAGSVIK	0.0218222	2516.3	TcCLB.509247.30	hypothetical protein; conserved	TcChr10-S:103625-110614(+)	2329	7.6e-07	55551	99638.3	1.79364	0.0110821	0.842887	TcCLB.509247.30	6	T	AGC/PKC/PKCa/PRKCA	**TQHSATISPIPLL	7.372
aILDSsMSGPAIDFAGSVIK	0.0218222	2516.3	TcCLB.509247.30	hypothetical protein; conserved	TcChr10-S:103625-110614(+)	2329	7.6e-07	55551	99638.3	1.79364	0.0110821	0.842887	TcCLB.509247.30	6	T	CAMK/CAMKL/QIK/SIK1	**TQHSATISPIPLL	4.074
aILDSsMSGPAIDFAGSVIK	0.0218222	2516.3	TcCLB.509247.30	hypothetical protein; conserved	TcChr10-S:103625-110614(+)	2329	7.6e-07	55551	99638.3	1.79364	0.0110821	0.842887	TcCLB.509247.30	6	T	CK1/CK1/CK1-D/CK1e	**TQHSATISPIPLL	6.526
aILDSsMSGPAIDFAGSVIK	0.0218222	2516.3	TcCLB.509247.30	hypothetical protein; conserved	TcChr10-S:103625-110614(+)	2329	7.6e-07	55551	99638.3	1.79364	0.0110821	0.842887	TcCLB.509247.30	6	T	STE/STE20/KHS/HPK1	**TQHSATISPIPLL	5.683
aILDSsMSGPAIDFAGSVIK	0.0218222	2516.3	TcCLB.509247.30	hypothetical protein; conserved	TcChr10-S:103625-110614(+)	2329	7.6e-07	55551	99638.3	1.79364	0.0110821	0.842887	TcCLB.509247.30	6	T	STE/STE20/MSN/MAP4K4	**TQHSATISPIPLL	9
aILDSsMSGPAIDFAGSVIK	0.0218222	2516.3	TcCLB.509247.30	hypothetical protein; conserved	TcChr10-S:103625-110614(+)	2329	7.6e-07	55551	99638.3	1.79364	0.0110821	0.842887	TcCLB.509247.30	6	T	STE/STE20/MSN/MINK1	**TQHSATISPIPLL	9
aILDSsMSGPAIDFAGSVIK	0.0218222	2516.3	TcCLB.509247.30	hypothetical protein; conserved	TcChr10-S:103625-110614(+)	2329	7.6e-07	55551	99638.3	1.79364	0.0110821	0.842887	TcCLB.509247.30	6	T	STE/STE20/MSN/TNIK	**TQHSATISPIPLL	9
aILDSsMSGPAIDFAGSVIK	0.0218222	2516.3	TcCLB.509247.30	hypothetical protein; conserved	TcChr10-S:103625-110614(+)	2329	7.6e-07	55551	99638.3	1.79364	0.0110821	0.842887	TcCLB.509247.30	6	T	STE/STE7/MEK1/MAP2K1	**TQHSATISPIPLL	1.141
aILDSsMSGPAIDFAGSVIK	0.0218222	2516.3	TcCLB.509247.30	hypothetical protein; conserved	TcChr10-S:103625-110614(+)	2329	7.6e-07	55551	99638.3	1.79364	0.0110821	0.842887	TcCLB.509247.30	6	T	TKL/MLK/ILK/ILK	**TQHSATISPIPLL	3.003
aILDSsMSGPAIDFAGSVIK	0.0218222	2516.3	TcCLB.509247.30	hypothetical protein; conserved	TcChr10-S:103625-110614(+)	2329	7.6e-07	55551	99638.3	1.79364	0.0110821	0.842887	TcCLB.509247.30	6	T	TKL/STKR/STKR2/TGFbR2	**TQHSATISPIPLL	1.344
vsPPSQSAHAVK	0.126704	1744.93	TcCLB.506885.200	hypothetical protein; conserved	TcChr39-S:959586-962696(-)	1036	1.95e-05	24781.3	41788.3	1.68629	0.00426585	0.753849	TcCLB.506885.200	2	S	CK1	******VSPGDVDDG	7.074
vsPPSQSAHAVK	0.126704	1744.93	TcCLB.506885.200	hypothetical protein; conserved	TcChr39-S:959586-962696(-)	1036	1.95e-05	24781.3	41788.3	1.68629	0.00426585	0.753849	TcCLB.506885.200	2	S	CMGC	******VSPGDVDDG	2.953
vsPPSQSAHAVK	0.126704	1744.93	TcCLB.506885.200	hypothetical protein; conserved	TcChr39-S:959586-962696(-)	1036	1.95e-05	24781.3	41788.3	1.68629	0.00426585	0.753849	TcCLB.506885.200	2	S	AGC/PDK1	******VSPGDVDDG	2.39
vsPPSQSAHAVK	0.126704	1744.93	TcCLB.506885.200	hypothetical protein; conserved	TcChr39-S:959586-962696(-)	1036	1.95e-05	24781.3	41788.3	1.68629	0.00426585	0.753849	TcCLB.506885.200	2	S	Atypical/TAF1	******VSPGDVDDG	4.681
vsPPSQSAHAVK	0.126704	1744.93	TcCLB.506885.200	hypothetical protein; conserved	TcChr39-S:959586-962696(-)	1036	1.95e-05	24781.3	41788.3	1.68629	0.00426585	0.753849	TcCLB.506885.200	2	S	CAMK/PHK	******VSPGDVDDG	3.785
vsPPSQSAHAVK	0.126704	1744.93	TcCLB.506885.200	hypothetical protein; conserved	TcChr39-S:959586-962696(-)	1036	1.95e-05	24781.3	41788.3	1.68629	0.00426585	0.753849	TcCLB.506885.200	2	S	CK1/CK1	******VSPGDVDDG	3.998
vsPPSQSAHAVK	0.126704	1744.93	TcCLB.506885.200	hypothetical protein; conserved	TcChr39-S:959586-962696(-)	1036	1.95e-05	24781.3	41788.3	1.68629	0.00426585	0.753849	TcCLB.506885.200	2	S	CK1/VRK	******VSPGDVDDG	0.977
vsPPSQSAHAVK	0.126704	1744.93	TcCLB.506885.200	hypothetical protein; conserved	TcChr39-S:959586-962696(-)	1036	1.95e-05	24781.3	41788.3	1.68629	0.00426585	0.753849	TcCLB.506885.200	2	S	CMGC/CDK	******VSPGDVDDG	5.994
vsPPSQSAHAVK	0.126704	1744.93	TcCLB.506885.200	hypothetical protein; conserved	TcChr39-S:959586-962696(-)	1036	1.95e-05	24781.3	41788.3	1.68629	0.00426585	0.753849	TcCLB.506885.200	2	S	CMGC/CK2	******VSPGDVDDG	9.894
vsPPSQSAHAVK	0.126704	1744.93	TcCLB.506885.200	hypothetical protein; conserved	TcChr39-S:959586-962696(-)	1036	1.95e-05	24781.3	41788.3	1.68629	0.00426585	0.753849	TcCLB.506885.200	2	S	CMGC/DYRK	******VSPGDVDDG	6.791
vsPPSQSAHAVK	0.126704	1744.93	TcCLB.506885.200	hypothetical protein; conserved	TcChr39-S:959586-962696(-)	1036	1.95e-05	24781.3	41788.3	1.68629	0.00426585	0.753849	TcCLB.506885.200	2	S	CMGC/MAPK	******VSPGDVDDG	9.723
vsPPSQSAHAVK	0.126704	1744.93	TcCLB.506885.200	hypothetical protein; conserved	TcChr39-S:959586-962696(-)	1036	1.95e-05	24781.3	41788.3	1.68629	0.00426585	0.753849	TcCLB.506885.200	2	S	Other/PLK	******VSPGDVDDG	10.591
vsPPSQSAHAVK	0.126704	1744.93	TcCLB.506885.200	hypothetical protein; conserved	TcChr39-S:959586-962696(-)	1036	1.95e-05	24781.3	41788.3	1.68629	0.00426585	0.753849	TcCLB.506885.200	2	S	Other/TLK	******VSPGDVDDG	2.312
vsPPSQSAHAVK	0.126704	1744.93	TcCLB.506885.200	hypothetical protein; conserved	TcChr39-S:959586-962696(-)	1036	1.95e-05	24781.3	41788.3	1.68629	0.00426585	0.753849	TcCLB.506885.200	2	S	TKL/RIPK	******VSPGDVDDG	1.75
vsPPSQSAHAVK	0.126704	1744.93	TcCLB.506885.200	hypothetical protein; conserved	TcChr39-S:959586-962696(-)	1036	1.95e-05	24781.3	41788.3	1.68629	0.00426585	0.753849	TcCLB.506885.200	2	S	AGC/GRK/BARK	******VSPGDVDDG	4.78
vsPPSQSAHAVK	0.126704	1744.93	TcCLB.506885.200	hypothetical protein; conserved	TcChr39-S:959586-962696(-)	1036	1.95e-05	24781.3	41788.3	1.68629	0.00426585	0.753849	TcCLB.506885.200	2	S	Atypical/PIKK/FRAP	******VSPGDVDDG	11.395
vsPPSQSAHAVK	0.126704	1744.93	TcCLB.506885.200	hypothetical protein; conserved	TcChr39-S:959586-962696(-)	1036	1.95e-05	24781.3	41788.3	1.68629	0.00426585	0.753849	TcCLB.506885.200	2	S	Atypical/TAF1/TAF1	******VSPGDVDDG	4.681
vsPPSQSAHAVK	0.126704	1744.93	TcCLB.506885.200	hypothetical protein; conserved	TcChr39-S:959586-962696(-)	1036	1.95e-05	24781.3	41788.3	1.68629	0.00426585	0.753849	TcCLB.506885.200	2	S	CAMK/MAPKAPK/MK5	******VSPGDVDDG	9.696
vsPPSQSAHAVK	0.126704	1744.93	TcCLB.506885.200	hypothetical protein; conserved	TcChr39-S:959586-962696(-)	1036	1.95e-05	24781.3	41788.3	1.68629	0.00426585	0.753849	TcCLB.506885.200	2	S	CK1/CK1/CK1-A	******VSPGDVDDG	3.887
vsPPSQSAHAVK	0.126704	1744.93	TcCLB.506885.200	hypothetical protein; conserved	TcChr39-S:959586-962696(-)	1036	1.95e-05	24781.3	41788.3	1.68629	0.00426585	0.753849	TcCLB.506885.200	2	S	CK1/TTBK/TTBK1	******VSPGDVDDG	9.433
vsPPSQSAHAVK	0.126704	1744.93	TcCLB.506885.200	hypothetical protein; conserved	TcChr39-S:959586-962696(-)	1036	1.95e-05	24781.3	41788.3	1.68629	0.00426585	0.753849	TcCLB.506885.200	2	S	CK1/VRK/VRK2	******VSPGDVDDG	5.225
vsPPSQSAHAVK	0.126704	1744.93	TcCLB.506885.200	hypothetical protein; conserved	TcChr39-S:959586-962696(-)	1036	1.95e-05	24781.3	41788.3	1.68629	0.00426585	0.753849	TcCLB.506885.200	2	S	CMGC/CDK/CDK2	******VSPGDVDDG	2.692
vsPPSQSAHAVK	0.126704	1744.93	TcCLB.506885.200	hypothetical protein; conserved	TcChr39-S:959586-962696(-)	1036	1.95e-05	24781.3	41788.3	1.68629	0.00426585	0.753849	TcCLB.506885.200	2	S	CMGC/CDK/CDK5	******VSPGDVDDG	12.789
vsPPSQSAHAVK	0.126704	1744.93	TcCLB.506885.200	hypothetical protein; conserved	TcChr39-S:959586-962696(-)	1036	1.95e-05	24781.3	41788.3	1.68629	0.00426585	0.753849	TcCLB.506885.200	2	S	CMGC/CLK/CLK1	******VSPGDVDDG	2.638
vsPPSQSAHAVK	0.126704	1744.93	TcCLB.506885.200	hypothetical protein; conserved	TcChr39-S:959586-962696(-)	1036	1.95e-05	24781.3	41788.3	1.68629	0.00426585	0.753849	TcCLB.506885.200	2	S	CMGC/DYRK/HIPK	******VSPGDVDDG	2.013
vsPPSQSAHAVK	0.126704	1744.93	TcCLB.506885.200	hypothetical protein; conserved	TcChr39-S:959586-962696(-)	1036	1.95e-05	24781.3	41788.3	1.68629	0.00426585	0.753849	TcCLB.506885.200	2	S	CMGC/MAPK/ERK	******VSPGDVDDG	2.734
vsPPSQSAHAVK	0.126704	1744.93	TcCLB.506885.200	hypothetical protein; conserved	TcChr39-S:959586-962696(-)	1036	1.95e-05	24781.3	41788.3	1.68629	0.00426585	0.753849	TcCLB.506885.200	2	S	CMGC/MAPK/nmo	******VSPGDVDDG	3.141
vsPPSQSAHAVK	0.126704	1744.93	TcCLB.506885.200	hypothetical protein; conserved	TcChr39-S:959586-962696(-)	1036	1.95e-05	24781.3	41788.3	1.68629	0.00426585	0.753849	TcCLB.506885.200	2	S	CMGC/MAPK/p38	******VSPGDVDDG	7.633
vsPPSQSAHAVK	0.126704	1744.93	TcCLB.506885.200	hypothetical protein; conserved	TcChr39-S:959586-962696(-)	1036	1.95e-05	24781.3	41788.3	1.68629	0.00426585	0.753849	TcCLB.506885.200	2	S	Other/NEK/NEK6	******VSPGDVDDG	2.494
vsPPSQSAHAVK	0.126704	1744.93	TcCLB.506885.200	hypothetical protein; conserved	TcChr39-S:959586-962696(-)	1036	1.95e-05	24781.3	41788.3	1.68629	0.00426585	0.753849	TcCLB.506885.200	2	S	TKL/STKR/STKR1	******VSPGDVDDG	8.6
vsPPSQSAHAVK	0.126704	1744.93	TcCLB.506885.200	hypothetical protein; conserved	TcChr39-S:959586-962696(-)	1036	1.95e-05	24781.3	41788.3	1.68629	0.00426585	0.753849	TcCLB.506885.200	2	S	CAMK/CAMKL/AMPK/PRKAB1	******VSPGDVDDG	2.525
vsPPSQSAHAVK	0.126704	1744.93	TcCLB.506885.200	hypothetical protein; conserved	TcChr39-S:959586-962696(-)	1036	1.95e-05	24781.3	41788.3	1.68629	0.00426585	0.753849	TcCLB.506885.200	2	S	CAMK/CAMKL/QIK/SIK1	******VSPGDVDDG	4.074
vsPPSQSAHAVK	0.126704	1744.93	TcCLB.506885.200	hypothetical protein; conserved	TcChr39-S:959586-962696(-)	1036	1.95e-05	24781.3	41788.3	1.68629	0.00426585	0.753849	TcCLB.506885.200	2	S	CAMK/MAPKAPK/MK5/MAPKAPK5	******VSPGDVDDG	9.696
vsPPSQSAHAVK	0.126704	1744.93	TcCLB.506885.200	hypothetical protein; conserved	TcChr39-S:959586-962696(-)	1036	1.95e-05	24781.3	41788.3	1.68629	0.00426585	0.753849	TcCLB.506885.200	2	S	CK1/CK1/CK1-A/CSNK1A1	******VSPGDVDDG	2.971
vsPPSQSAHAVK	0.126704	1744.93	TcCLB.506885.200	hypothetical protein; conserved	TcChr39-S:959586-962696(-)	1036	1.95e-05	24781.3	41788.3	1.68629	0.00426585	0.753849	TcCLB.506885.200	2	S	CMGC/CDK/CDK2/CDC28	******VSPGDVDDG	13.343
vsPPSQSAHAVK	0.126704	1744.93	TcCLB.506885.200	hypothetical protein; conserved	TcChr39-S:959586-962696(-)	1036	1.95e-05	24781.3	41788.3	1.68629	0.00426585	0.753849	TcCLB.506885.200	2	S	CMGC/CDK/CDK2/CDK2	******VSPGDVDDG	12.788
vsPPSQSAHAVK	0.126704	1744.93	TcCLB.506885.200	hypothetical protein; conserved	TcChr39-S:959586-962696(-)	1036	1.95e-05	24781.3	41788.3	1.68629	0.00426585	0.753849	TcCLB.506885.200	2	S	CMGC/CDK/CDK5/CDK5	******VSPGDVDDG	15.952
vsPPSQSAHAVK	0.126704	1744.93	TcCLB.506885.200	hypothetical protein; conserved	TcChr39-S:959586-962696(-)	1036	1.95e-05	24781.3	41788.3	1.68629	0.00426585	0.753849	TcCLB.506885.200	2	S	CMGC/CDK/CDK5/PHO85	******VSPGDVDDG	11.047
vsPPSQSAHAVK	0.126704	1744.93	TcCLB.506885.200	hypothetical protein; conserved	TcChr39-S:959586-962696(-)	1036	1.95e-05	24781.3	41788.3	1.68629	0.00426585	0.753849	TcCLB.506885.200	2	S	CMGC/DYRK/DYRK2/DYRK2	******VSPGDVDDG	2.282
vsPPSQSAHAVK	0.126704	1744.93	TcCLB.506885.200	hypothetical protein; conserved	TcChr39-S:959586-962696(-)	1036	1.95e-05	24781.3	41788.3	1.68629	0.00426585	0.753849	TcCLB.506885.200	2	S	CMGC/DYRK/HIPK/HIPK2	******VSPGDVDDG	1.841
vsPPSQSAHAVK	0.126704	1744.93	TcCLB.506885.200	hypothetical protein; conserved	TcChr39-S:959586-962696(-)	1036	1.95e-05	24781.3	41788.3	1.68629	0.00426585	0.753849	TcCLB.506885.200	2	S	CMGC/MAPK/ERK/Erk2	******VSPGDVDDG	10.451
vsPPSQSAHAVK	0.126704	1744.93	TcCLB.506885.200	hypothetical protein; conserved	TcChr39-S:959586-962696(-)	1036	1.95e-05	24781.3	41788.3	1.68629	0.00426585	0.753849	TcCLB.506885.200	2	S	CMGC/MAPK/ERK/Erk5	******VSPGDVDDG	7.382
vsPPSQSAHAVK	0.126704	1744.93	TcCLB.506885.200	hypothetical protein; conserved	TcChr39-S:959586-962696(-)	1036	1.95e-05	24781.3	41788.3	1.68629	0.00426585	0.753849	TcCLB.506885.200	2	S	CMGC/MAPK/JNK/JNK1	******VSPGDVDDG	3.02
vsPPSQSAHAVK	0.126704	1744.93	TcCLB.506885.200	hypothetical protein; conserved	TcChr39-S:959586-962696(-)	1036	1.95e-05	24781.3	41788.3	1.68629	0.00426585	0.753849	TcCLB.506885.200	2	S	CMGC/MAPK/JNK/JNK2	******VSPGDVDDG	31.509
vsPPSQSAHAVK	0.126704	1744.93	TcCLB.506885.200	hypothetical protein; conserved	TcChr39-S:959586-962696(-)	1036	1.95e-05	24781.3	41788.3	1.68629	0.00426585	0.753849	TcCLB.506885.200	2	S	CMGC/MAPK/nmo/NLK	******VSPGDVDDG	3.509
vsPPSQSAHAVK	0.126704	1744.93	TcCLB.506885.200	hypothetical protein; conserved	TcChr39-S:959586-962696(-)	1036	1.95e-05	24781.3	41788.3	1.68629	0.00426585	0.753849	TcCLB.506885.200	2	S	CMGC/MAPK/p38/HOG1	******VSPGDVDDG	10.45
vsPPSQSAHAVK	0.126704	1744.93	TcCLB.506885.200	hypothetical protein; conserved	TcChr39-S:959586-962696(-)	1036	1.95e-05	24781.3	41788.3	1.68629	0.00426585	0.753849	TcCLB.506885.200	2	S	CMGC/MAPK/p38/MAPK12	******VSPGDVDDG	6.293
vsPPSQSAHAVK	0.126704	1744.93	TcCLB.506885.200	hypothetical protein; conserved	TcChr39-S:959586-962696(-)	1036	1.95e-05	24781.3	41788.3	1.68629	0.00426585	0.753849	TcCLB.506885.200	2	S	CMGC/MAPK/p38/MAPK13	******VSPGDVDDG	4.706
vsPPSQSAHAVK	0.126704	1744.93	TcCLB.506885.200	hypothetical protein; conserved	TcChr39-S:959586-962696(-)	1036	1.95e-05	24781.3	41788.3	1.68629	0.00426585	0.753849	TcCLB.506885.200	2	S	CMGC/MAPK/p38/MAPK14	******VSPGDVDDG	3.342
vsPPSQSAHAVK	0.126704	1744.93	TcCLB.506885.200	hypothetical protein; conserved	TcChr39-S:959586-962696(-)	1036	1.95e-05	24781.3	41788.3	1.68629	0.00426585	0.753849	TcCLB.506885.200	2	S	Other/NEK/NEK11/NEK11	******VSPGDVDDG	5.067
vsPPSQSAHAVK	0.126704	1744.93	TcCLB.506885.200	hypothetical protein; conserved	TcChr39-S:959586-962696(-)	1036	1.95e-05	24781.3	41788.3	1.68629	0.00426585	0.753849	TcCLB.506885.200	2	S	Other/PLK/PLK2/PLK3	******VSPGDVDDG	4.021
vsPPSQSAHAVK	0.126704	1744.93	TcCLB.506885.200	hypothetical protein; conserved	TcChr39-S:959586-962696(-)	1036	1.95e-05	24781.3	41788.3	1.68629	0.00426585	0.753849	TcCLB.506885.200	2	S	CK1	******VSPPSQSAH	7.074
vsPPSQSAHAVK	0.126704	1744.93	TcCLB.506885.200	hypothetical protein; conserved	TcChr39-S:959586-962696(-)	1036	1.95e-05	24781.3	41788.3	1.68629	0.00426585	0.753849	TcCLB.506885.200	2	S	CMGC	******VSPPSQSAH	2.953
vsPPSQSAHAVK	0.126704	1744.93	TcCLB.506885.200	hypothetical protein; conserved	TcChr39-S:959586-962696(-)	1036	1.95e-05	24781.3	41788.3	1.68629	0.00426585	0.753849	TcCLB.506885.200	2	S	TKL	******VSPPSQSAH	4.148
vsPPSQSAHAVK	0.126704	1744.93	TcCLB.506885.200	hypothetical protein; conserved	TcChr39-S:959586-962696(-)	1036	1.95e-05	24781.3	41788.3	1.68629	0.00426585	0.753849	TcCLB.506885.200	2	S	AGC/DMPK	******VSPPSQSAH	2.427
vsPPSQSAHAVK	0.126704	1744.93	TcCLB.506885.200	hypothetical protein; conserved	TcChr39-S:959586-962696(-)	1036	1.95e-05	24781.3	41788.3	1.68629	0.00426585	0.753849	TcCLB.506885.200	2	S	AGC/GRK	******VSPPSQSAH	7.991
vsPPSQSAHAVK	0.126704	1744.93	TcCLB.506885.200	hypothetical protein; conserved	TcChr39-S:959586-962696(-)	1036	1.95e-05	24781.3	41788.3	1.68629	0.00426585	0.753849	TcCLB.506885.200	2	S	AGC/PDK1	******VSPPSQSAH	2.39
vsPPSQSAHAVK	0.126704	1744.93	TcCLB.506885.200	hypothetical protein; conserved	TcChr39-S:959586-962696(-)	1036	1.95e-05	24781.3	41788.3	1.68629	0.00426585	0.753849	TcCLB.506885.200	2	S	AGC/PKC	******VSPPSQSAH	1.416
vsPPSQSAHAVK	0.126704	1744.93	TcCLB.506885.200	hypothetical protein; conserved	TcChr39-S:959586-962696(-)	1036	1.95e-05	24781.3	41788.3	1.68629	0.00426585	0.753849	TcCLB.506885.200	2	S	CAMK/PHK	******VSPPSQSAH	3.785
vsPPSQSAHAVK	0.126704	1744.93	TcCLB.506885.200	hypothetical protein; conserved	TcChr39-S:959586-962696(-)	1036	1.95e-05	24781.3	41788.3	1.68629	0.00426585	0.753849	TcCLB.506885.200	2	S	CK1/CK1	******VSPPSQSAH	3.998
vsPPSQSAHAVK	0.126704	1744.93	TcCLB.506885.200	hypothetical protein; conserved	TcChr39-S:959586-962696(-)	1036	1.95e-05	24781.3	41788.3	1.68629	0.00426585	0.753849	TcCLB.506885.200	2	S	CK1/VRK	******VSPPSQSAH	0.977
vsPPSQSAHAVK	0.126704	1744.93	TcCLB.506885.200	hypothetical protein; conserved	TcChr39-S:959586-962696(-)	1036	1.95e-05	24781.3	41788.3	1.68629	0.00426585	0.753849	TcCLB.506885.200	2	S	CMGC/CDK	******VSPPSQSAH	5.994
vsPPSQSAHAVK	0.126704	1744.93	TcCLB.506885.200	hypothetical protein; conserved	TcChr39-S:959586-962696(-)	1036	1.95e-05	24781.3	41788.3	1.68629	0.00426585	0.753849	TcCLB.506885.200	2	S	CMGC/MAPK	******VSPPSQSAH	9.723
vsPPSQSAHAVK	0.126704	1744.93	TcCLB.506885.200	hypothetical protein; conserved	TcChr39-S:959586-962696(-)	1036	1.95e-05	24781.3	41788.3	1.68629	0.00426585	0.753849	TcCLB.506885.200	2	S	Other/IKK	******VSPPSQSAH	6.349
vsPPSQSAHAVK	0.126704	1744.93	TcCLB.506885.200	hypothetical protein; conserved	TcChr39-S:959586-962696(-)	1036	1.95e-05	24781.3	41788.3	1.68629	0.00426585	0.753849	TcCLB.506885.200	2	S	Other/PLK	******VSPPSQSAH	10.591
vsPPSQSAHAVK	0.126704	1744.93	TcCLB.506885.200	hypothetical protein; conserved	TcChr39-S:959586-962696(-)	1036	1.95e-05	24781.3	41788.3	1.68629	0.00426585	0.753849	TcCLB.506885.200	2	S	Other/TLK	******VSPPSQSAH	2.312
vsPPSQSAHAVK	0.126704	1744.93	TcCLB.506885.200	hypothetical protein; conserved	TcChr39-S:959586-962696(-)	1036	1.95e-05	24781.3	41788.3	1.68629	0.00426585	0.753849	TcCLB.506885.200	2	S	TKL/MLK	******VSPPSQSAH	9.761
vsPPSQSAHAVK	0.126704	1744.93	TcCLB.506885.200	hypothetical protein; conserved	TcChr39-S:959586-962696(-)	1036	1.95e-05	24781.3	41788.3	1.68629	0.00426585	0.753849	TcCLB.506885.200	2	S	TKL/RAF	******VSPPSQSAH	2.289
vsPPSQSAHAVK	0.126704	1744.93	TcCLB.506885.200	hypothetical protein; conserved	TcChr39-S:959586-962696(-)	1036	1.95e-05	24781.3	41788.3	1.68629	0.00426585	0.753849	TcCLB.506885.200	2	S	TKL/RIPK	******VSPPSQSAH	1.75
vsPPSQSAHAVK	0.126704	1744.93	TcCLB.506885.200	hypothetical protein; conserved	TcChr39-S:959586-962696(-)	1036	1.95e-05	24781.3	41788.3	1.68629	0.00426585	0.753849	TcCLB.506885.200	2	S	AGC/GRK/BARK	******VSPPSQSAH	4.78
vsPPSQSAHAVK	0.126704	1744.93	TcCLB.506885.200	hypothetical protein; conserved	TcChr39-S:959586-962696(-)	1036	1.95e-05	24781.3	41788.3	1.68629	0.00426585	0.753849	TcCLB.506885.200	2	S	AGC/PKA/PKACB	******VSPPSQSAH	6.283
vsPPSQSAHAVK	0.126704	1744.93	TcCLB.506885.200	hypothetical protein; conserved	TcChr39-S:959586-962696(-)	1036	1.95e-05	24781.3	41788.3	1.68629	0.00426585	0.753849	TcCLB.506885.200	2	S	AGC/PKC/PKCa	******VSPPSQSAH	4.803
vsPPSQSAHAVK	0.126704	1744.93	TcCLB.506885.200	hypothetical protein; conserved	TcChr39-S:959586-962696(-)	1036	1.95e-05	24781.3	41788.3	1.68629	0.00426585	0.753849	TcCLB.506885.200	2	S	AGC/RSK/MSK	******VSPPSQSAH	4.025
vsPPSQSAHAVK	0.126704	1744.93	TcCLB.506885.200	hypothetical protein; conserved	TcChr39-S:959586-962696(-)	1036	1.95e-05	24781.3	41788.3	1.68629	0.00426585	0.753849	TcCLB.506885.200	2	S	Atypical/PIKK/FRAP	******VSPPSQSAH	11.395
vsPPSQSAHAVK	0.126704	1744.93	TcCLB.506885.200	hypothetical protein; conserved	TcChr39-S:959586-962696(-)	1036	1.95e-05	24781.3	41788.3	1.68629	0.00426585	0.753849	TcCLB.506885.200	2	S	CAMK/CAMK1/CAMK4	******VSPPSQSAH	2.206
vsPPSQSAHAVK	0.126704	1744.93	TcCLB.506885.200	hypothetical protein; conserved	TcChr39-S:959586-962696(-)	1036	1.95e-05	24781.3	41788.3	1.68629	0.00426585	0.753849	TcCLB.506885.200	2	S	CAMK/PKD/PRKD1	******VSPPSQSAH	1.5
vsPPSQSAHAVK	0.126704	1744.93	TcCLB.506885.200	hypothetical protein; conserved	TcChr39-S:959586-962696(-)	1036	1.95e-05	24781.3	41788.3	1.68629	0.00426585	0.753849	TcCLB.506885.200	2	S	CK1/VRK/VRK1	******VSPPSQSAH	3.159
vsPPSQSAHAVK	0.126704	1744.93	TcCLB.506885.200	hypothetical protein; conserved	TcChr39-S:959586-962696(-)	1036	1.95e-05	24781.3	41788.3	1.68629	0.00426585	0.753849	TcCLB.506885.200	2	S	CK1/VRK/VRK2	******VSPPSQSAH	5.225
vsPPSQSAHAVK	0.126704	1744.93	TcCLB.506885.200	hypothetical protein; conserved	TcChr39-S:959586-962696(-)	1036	1.95e-05	24781.3	41788.3	1.68629	0.00426585	0.753849	TcCLB.506885.200	2	S	CMGC/CDK/CDC2	******VSPPSQSAH	8.778
vsPPSQSAHAVK	0.126704	1744.93	TcCLB.506885.200	hypothetical protein; conserved	TcChr39-S:959586-962696(-)	1036	1.95e-05	24781.3	41788.3	1.68629	0.00426585	0.753849	TcCLB.506885.200	2	S	CMGC/CDK/CDK2	******VSPPSQSAH	2.692
vsPPSQSAHAVK	0.126704	1744.93	TcCLB.506885.200	hypothetical protein; conserved	TcChr39-S:959586-962696(-)	1036	1.95e-05	24781.3	41788.3	1.68629	0.00426585	0.753849	TcCLB.506885.200	2	S	CMGC/CDK/CDK5	******VSPPSQSAH	12.789
vsPPSQSAHAVK	0.126704	1744.93	TcCLB.506885.200	hypothetical protein; conserved	TcChr39-S:959586-962696(-)	1036	1.95e-05	24781.3	41788.3	1.68629	0.00426585	0.753849	TcCLB.506885.200	2	S	CMGC/CLK/CLK1	******VSPPSQSAH	2.638
vsPPSQSAHAVK	0.126704	1744.93	TcCLB.506885.200	hypothetical protein; conserved	TcChr39-S:959586-962696(-)	1036	1.95e-05	24781.3	41788.3	1.68629	0.00426585	0.753849	TcCLB.506885.200	2	S	CMGC/DYRK/DYRK1	******VSPPSQSAH	4.562
vsPPSQSAHAVK	0.126704	1744.93	TcCLB.506885.200	hypothetical protein; conserved	TcChr39-S:959586-962696(-)	1036	1.95e-05	24781.3	41788.3	1.68629	0.00426585	0.753849	TcCLB.506885.200	2	S	CMGC/DYRK/HIPK	******VSPPSQSAH	2.013
vsPPSQSAHAVK	0.126704	1744.93	TcCLB.506885.200	hypothetical protein; conserved	TcChr39-S:959586-962696(-)	1036	1.95e-05	24781.3	41788.3	1.68629	0.00426585	0.753849	TcCLB.506885.200	2	S	CMGC/GSK/GSK3A	******VSPPSQSAH	4.488
vsPPSQSAHAVK	0.126704	1744.93	TcCLB.506885.200	hypothetical protein; conserved	TcChr39-S:959586-962696(-)	1036	1.95e-05	24781.3	41788.3	1.68629	0.00426585	0.753849	TcCLB.506885.200	2	S	CMGC/MAPK/ERK	******VSPPSQSAH	2.734
vsPPSQSAHAVK	0.126704	1744.93	TcCLB.506885.200	hypothetical protein; conserved	TcChr39-S:959586-962696(-)	1036	1.95e-05	24781.3	41788.3	1.68629	0.00426585	0.753849	TcCLB.506885.200	2	S	CMGC/MAPK/JNK	******VSPPSQSAH	4.306
vsPPSQSAHAVK	0.126704	1744.93	TcCLB.506885.200	hypothetical protein; conserved	TcChr39-S:959586-962696(-)	1036	1.95e-05	24781.3	41788.3	1.68629	0.00426585	0.753849	TcCLB.506885.200	2	S	CMGC/MAPK/nmo	******VSPPSQSAH	3.141
vsPPSQSAHAVK	0.126704	1744.93	TcCLB.506885.200	hypothetical protein; conserved	TcChr39-S:959586-962696(-)	1036	1.95e-05	24781.3	41788.3	1.68629	0.00426585	0.753849	TcCLB.506885.200	2	S	CMGC/MAPK/p38	******VSPPSQSAH	7.633
vsPPSQSAHAVK	0.126704	1744.93	TcCLB.506885.200	hypothetical protein; conserved	TcChr39-S:959586-962696(-)	1036	1.95e-05	24781.3	41788.3	1.68629	0.00426585	0.753849	TcCLB.506885.200	2	S	Other/NEK/NEK6	******VSPPSQSAH	2.494
vsPPSQSAHAVK	0.126704	1744.93	TcCLB.506885.200	hypothetical protein; conserved	TcChr39-S:959586-962696(-)	1036	1.95e-05	24781.3	41788.3	1.68629	0.00426585	0.753849	TcCLB.506885.200	2	S	Other/PLK/PLK2	******VSPPSQSAH	6.617
vsPPSQSAHAVK	0.126704	1744.93	TcCLB.506885.200	hypothetical protein; conserved	TcChr39-S:959586-962696(-)	1036	1.95e-05	24781.3	41788.3	1.68629	0.00426585	0.753849	TcCLB.506885.200	2	S	AGC/GRK/BARK/BARK1	******VSPPSQSAH	5.269
vsPPSQSAHAVK	0.126704	1744.93	TcCLB.506885.200	hypothetical protein; conserved	TcChr39-S:959586-962696(-)	1036	1.95e-05	24781.3	41788.3	1.68629	0.00426585	0.753849	TcCLB.506885.200	2	S	AGC/PKC/PKCa/PRKCA	******VSPPSQSAH	7.372
vsPPSQSAHAVK	0.126704	1744.93	TcCLB.506885.200	hypothetical protein; conserved	TcChr39-S:959586-962696(-)	1036	1.95e-05	24781.3	41788.3	1.68629	0.00426585	0.753849	TcCLB.506885.200	2	S	AGC/RSK/RSKp90/RPS6KA1	******VSPPSQSAH	2.462
vsPPSQSAHAVK	0.126704	1744.93	TcCLB.506885.200	hypothetical protein; conserved	TcChr39-S:959586-962696(-)	1036	1.95e-05	24781.3	41788.3	1.68629	0.00426585	0.753849	TcCLB.506885.200	2	S	Atypical/PIKK/FRAP/MTOR	******VSPPSQSAH	4.258
vsPPSQSAHAVK	0.126704	1744.93	TcCLB.506885.200	hypothetical protein; conserved	TcChr39-S:959586-962696(-)	1036	1.95e-05	24781.3	41788.3	1.68629	0.00426585	0.753849	TcCLB.506885.200	2	S	CAMK/CAMKL/QIK/SIK1	******VSPPSQSAH	4.074
vsPPSQSAHAVK	0.126704	1744.93	TcCLB.506885.200	hypothetical protein; conserved	TcChr39-S:959586-962696(-)	1036	1.95e-05	24781.3	41788.3	1.68629	0.00426585	0.753849	TcCLB.506885.200	2	S	CMGC/CDK/CDK2/CDC28	******VSPPSQSAH	13.343
vsPPSQSAHAVK	0.126704	1744.93	TcCLB.506885.200	hypothetical protein; conserved	TcChr39-S:959586-962696(-)	1036	1.95e-05	24781.3	41788.3	1.68629	0.00426585	0.753849	TcCLB.506885.200	2	S	CMGC/CDK/CDK2/CDK2	******VSPPSQSAH	12.788
vsPPSQSAHAVK	0.126704	1744.93	TcCLB.506885.200	hypothetical protein; conserved	TcChr39-S:959586-962696(-)	1036	1.95e-05	24781.3	41788.3	1.68629	0.00426585	0.753849	TcCLB.506885.200	2	S	CMGC/CDK/CDK4/CDK4	******VSPPSQSAH	4.74
vsPPSQSAHAVK	0.126704	1744.93	TcCLB.506885.200	hypothetical protein; conserved	TcChr39-S:959586-962696(-)	1036	1.95e-05	24781.3	41788.3	1.68629	0.00426585	0.753849	TcCLB.506885.200	2	S	CMGC/CDK/CDK4/CDK6	******VSPPSQSAH	6.758
vsPPSQSAHAVK	0.126704	1744.93	TcCLB.506885.200	hypothetical protein; conserved	TcChr39-S:959586-962696(-)	1036	1.95e-05	24781.3	41788.3	1.68629	0.00426585	0.753849	TcCLB.506885.200	2	S	CMGC/CDK/CDK5/CDK5	******VSPPSQSAH	15.952
vsPPSQSAHAVK	0.126704	1744.93	TcCLB.506885.200	hypothetical protein; conserved	TcChr39-S:959586-962696(-)	1036	1.95e-05	24781.3	41788.3	1.68629	0.00426585	0.753849	TcCLB.506885.200	2	S	CMGC/CDK/CDK5/PHO85	******VSPPSQSAH	11.047
vsPPSQSAHAVK	0.126704	1744.93	TcCLB.506885.200	hypothetical protein; conserved	TcChr39-S:959586-962696(-)	1036	1.95e-05	24781.3	41788.3	1.68629	0.00426585	0.753849	TcCLB.506885.200	2	S	CMGC/CDK/CDK7/CDK7	******VSPPSQSAH	0.406
vsPPSQSAHAVK	0.126704	1744.93	TcCLB.506885.200	hypothetical protein; conserved	TcChr39-S:959586-962696(-)	1036	1.95e-05	24781.3	41788.3	1.68629	0.00426585	0.753849	TcCLB.506885.200	2	S	CMGC/CDK/CDK8/CDK8	******VSPPSQSAH	5.983
vsPPSQSAHAVK	0.126704	1744.93	TcCLB.506885.200	hypothetical protein; conserved	TcChr39-S:959586-962696(-)	1036	1.95e-05	24781.3	41788.3	1.68629	0.00426585	0.753849	TcCLB.506885.200	2	S	CMGC/DYRK/DYRK2/DYRK2	******VSPPSQSAH	2.282
vsPPSQSAHAVK	0.126704	1744.93	TcCLB.506885.200	hypothetical protein; conserved	TcChr39-S:959586-962696(-)	1036	1.95e-05	24781.3	41788.3	1.68629	0.00426585	0.753849	TcCLB.506885.200	2	S	CMGC/DYRK/HIPK/HIPK2	******VSPPSQSAH	1.841
vsPPSQSAHAVK	0.126704	1744.93	TcCLB.506885.200	hypothetical protein; conserved	TcChr39-S:959586-962696(-)	1036	1.95e-05	24781.3	41788.3	1.68629	0.00426585	0.753849	TcCLB.506885.200	2	S	CMGC/MAPK/ERK/Erk2	******VSPPSQSAH	10.451
vsPPSQSAHAVK	0.126704	1744.93	TcCLB.506885.200	hypothetical protein; conserved	TcChr39-S:959586-962696(-)	1036	1.95e-05	24781.3	41788.3	1.68629	0.00426585	0.753849	TcCLB.506885.200	2	S	CMGC/MAPK/JNK/JNK1	******VSPPSQSAH	3.02
vsPPSQSAHAVK	0.126704	1744.93	TcCLB.506885.200	hypothetical protein; conserved	TcChr39-S:959586-962696(-)	1036	1.95e-05	24781.3	41788.3	1.68629	0.00426585	0.753849	TcCLB.506885.200	2	S	CMGC/MAPK/JNK/JNK2	******VSPPSQSAH	31.509
vsPPSQSAHAVK	0.126704	1744.93	TcCLB.506885.200	hypothetical protein; conserved	TcChr39-S:959586-962696(-)	1036	1.95e-05	24781.3	41788.3	1.68629	0.00426585	0.753849	TcCLB.506885.200	2	S	CMGC/MAPK/nmo/NLK	******VSPPSQSAH	3.509
vsPPSQSAHAVK	0.126704	1744.93	TcCLB.506885.200	hypothetical protein; conserved	TcChr39-S:959586-962696(-)	1036	1.95e-05	24781.3	41788.3	1.68629	0.00426585	0.753849	TcCLB.506885.200	2	S	CMGC/MAPK/p38/HOG1	******VSPPSQSAH	10.45
vsPPSQSAHAVK	0.126704	1744.93	TcCLB.506885.200	hypothetical protein; conserved	TcChr39-S:959586-962696(-)	1036	1.95e-05	24781.3	41788.3	1.68629	0.00426585	0.753849	TcCLB.506885.200	2	S	CMGC/MAPK/p38/MAPK12	******VSPPSQSAH	6.293
vsPPSQSAHAVK	0.126704	1744.93	TcCLB.506885.200	hypothetical protein; conserved	TcChr39-S:959586-962696(-)	1036	1.95e-05	24781.3	41788.3	1.68629	0.00426585	0.753849	TcCLB.506885.200	2	S	CMGC/MAPK/p38/MAPK13	******VSPPSQSAH	4.706
vsPPSQSAHAVK	0.126704	1744.93	TcCLB.506885.200	hypothetical protein; conserved	TcChr39-S:959586-962696(-)	1036	1.95e-05	24781.3	41788.3	1.68629	0.00426585	0.753849	TcCLB.506885.200	2	S	CMGC/MAPK/p38/MAPK14	******VSPPSQSAH	3.342
vsPPSQSAHAVK	0.126704	1744.93	TcCLB.506885.200	hypothetical protein; conserved	TcChr39-S:959586-962696(-)	1036	1.95e-05	24781.3	41788.3	1.68629	0.00426585	0.753849	TcCLB.506885.200	2	S	Other/PLK/PLK2/PLK3	******VSPPSQSAH	4.021
eLEENSGEVAGsFLNDTREETSDVVsLGHPEMDGLR	5.72e-07	4306.88	TcCLB.510055.50	hypothetical protein; conserved	TcChr17-S:517771-520698(+)	975	6.24e-11	23145.1	38856.9	1.67883	0.0129567	0.747459	TcCLB.510055.50	12	S	CAMK/PHK	NSGEVAGSFLNDTRE	3.785
eLEENSGEVAGsFLNDTREETSDVVsLGHPEMDGLR	5.72e-07	4306.88	TcCLB.510055.50	hypothetical protein; conserved	TcChr17-S:517771-520698(+)	975	6.24e-11	23145.1	38856.9	1.67883	0.0129567	0.747459	TcCLB.510055.50	12	S	STE/STE-Unique	NSGEVAGSFLNDTRE	5.7
eLEENSGEVAGsFLNDTREETSDVVsLGHPEMDGLR	5.72e-07	4306.88	TcCLB.510055.50	hypothetical protein; conserved	TcChr17-S:517771-520698(+)	975	6.24e-11	23145.1	38856.9	1.67883	0.0129567	0.747459	TcCLB.510055.50	12	S	Atypical/PDHK/PDHK	NSGEVAGSFLNDTRE	5.455
eLEENSGEVAGsFLNDTREETSDVVsLGHPEMDGLR	5.72e-07	4306.88	TcCLB.510055.50	hypothetical protein; conserved	TcChr17-S:517771-520698(+)	975	6.24e-11	23145.1	38856.9	1.67883	0.0129567	0.747459	TcCLB.510055.50	12	S	CK1/VRK/VRK2	NSGEVAGSFLNDTRE	5.225
eLEENSGEVAGsFLNDTREETSDVVsLGHPEMDGLR	5.72e-07	4306.88	TcCLB.510055.50	hypothetical protein; conserved	TcChr17-S:517771-520698(+)	975	6.24e-11	23145.1	38856.9	1.67883	0.0129567	0.747459	TcCLB.510055.50	12	S	STE/STE11/MEKK1	NSGEVAGSFLNDTRE	3.817
eLEENSGEVAGsFLNDTREETSDVVsLGHPEMDGLR	5.72e-07	4306.88	TcCLB.510055.50	hypothetical protein; conserved	TcChr17-S:517771-520698(+)	975	6.24e-11	23145.1	38856.9	1.67883	0.0129567	0.747459	TcCLB.510055.50	12	S	Atypical/PIKK/FRAP/TOR2	NSGEVAGSFLNDTRE	4.986
eLEENSGEVAGsFLNDTREETSDVVsLGHPEMDGLR	5.72e-07	4306.88	TcCLB.510055.50	hypothetical protein; conserved	TcChr17-S:517771-520698(+)	975	6.24e-11	23145.1	38856.9	1.67883	0.0129567	0.747459	TcCLB.510055.50	12	S	STE/STE11/MEKK1/MAP3K1	NSGEVAGSFLNDTRE	3.517
eLEENSGEVAGsFLNDTREETSDVVsLGHPEMDGLR	5.72e-07	4306.88	TcCLB.510055.50	hypothetical protein; conserved	TcChr17-S:517771-520698(+)	975	6.24e-11	23145.1	38856.9	1.67883	0.0129567	0.747459	TcCLB.510055.50	26	S	CK1	EETSDVVSLGHPEMD	7.074
eLEENSGEVAGsFLNDTREETSDVVsLGHPEMDGLR	5.72e-07	4306.88	TcCLB.510055.50	hypothetical protein; conserved	TcChr17-S:517771-520698(+)	975	6.24e-11	23145.1	38856.9	1.67883	0.0129567	0.747459	TcCLB.510055.50	26	S	AGC/GRK	EETSDVVSLGHPEMD	7.991
eLEENSGEVAGsFLNDTREETSDVVsLGHPEMDGLR	5.72e-07	4306.88	TcCLB.510055.50	hypothetical protein; conserved	TcChr17-S:517771-520698(+)	975	6.24e-11	23145.1	38856.9	1.67883	0.0129567	0.747459	TcCLB.510055.50	26	S	CK1/CK1	EETSDVVSLGHPEMD	3.998
eLEENSGEVAGsFLNDTREETSDVVsLGHPEMDGLR	5.72e-07	4306.88	TcCLB.510055.50	hypothetical protein; conserved	TcChr17-S:517771-520698(+)	975	6.24e-11	23145.1	38856.9	1.67883	0.0129567	0.747459	TcCLB.510055.50	26	S	Other/WEE	EETSDVVSLGHPEMD	5.583
eLEENSGEVAGsFLNDTREETSDVVsLGHPEMDGLR	5.72e-07	4306.88	TcCLB.510055.50	hypothetical protein; conserved	TcChr17-S:517771-520698(+)	975	6.24e-11	23145.1	38856.9	1.67883	0.0129567	0.747459	TcCLB.510055.50	26	S	AGC/GRK/BARK	EETSDVVSLGHPEMD	4.78
eLEENSGEVAGsFLNDTREETSDVVsLGHPEMDGLR	5.72e-07	4306.88	TcCLB.510055.50	hypothetical protein; conserved	TcChr17-S:517771-520698(+)	975	6.24e-11	23145.1	38856.9	1.67883	0.0129567	0.747459	TcCLB.510055.50	26	S	Other/IKK/IKKe	EETSDVVSLGHPEMD	4.64
eLEENSGEVAGsFLNDTREETSDVVsLGHPEMDGLR	5.72e-07	4306.88	TcCLB.510055.50	hypothetical protein; conserved	TcChr17-S:517771-520698(+)	975	6.24e-11	23145.1	38856.9	1.67883	0.0129567	0.747459	TcCLB.510055.50	26	S	Other/IKK/TBK1	EETSDVVSLGHPEMD	3.365
eLEENSGEVAGsFLNDTREETSDVVsLGHPEMDGLR	5.72e-07	4306.88	TcCLB.510055.50	hypothetical protein; conserved	TcChr17-S:517771-520698(+)	975	6.24e-11	23145.1	38856.9	1.67883	0.0129567	0.747459	TcCLB.510055.50	26	S	Other/WEE/Myt1	EETSDVVSLGHPEMD	5.583
eLEENSGEVAGsFLNDTREETSDVVsLGHPEMDGLR	5.72e-07	4306.88	TcCLB.510055.50	hypothetical protein; conserved	TcChr17-S:517771-520698(+)	975	6.24e-11	23145.1	38856.9	1.67883	0.0129567	0.747459	TcCLB.510055.50	26	S	AGC/GRK/BARK/BARK1	EETSDVVSLGHPEMD	5.269
eLEENSGEVAGsFLNDTREETSDVVsLGHPEMDGLR	5.72e-07	4306.88	TcCLB.510055.50	hypothetical protein; conserved	TcChr17-S:517771-520698(+)	975	6.24e-11	23145.1	38856.9	1.67883	0.0129567	0.747459	TcCLB.510055.50	26	S	AGC/GRK/BARK/BARK2	EETSDVVSLGHPEMD	3.58
eLEENSGEVAGsFLNDTREETSDVVsLGHPEMDGLR	5.72e-07	4306.88	TcCLB.510055.50	hypothetical protein; conserved	TcChr17-S:517771-520698(+)	975	6.24e-11	23145.1	38856.9	1.67883	0.0129567	0.747459	TcCLB.510055.50	26	S	AGC/PKC/PKCa/PRKCA	EETSDVVSLGHPEMD	7.372
eLEENSGEVAGsFLNDTREETSDVVsLGHPEMDGLR	5.72e-07	4306.88	TcCLB.510055.50	hypothetical protein; conserved	TcChr17-S:517771-520698(+)	975	6.24e-11	23145.1	38856.9	1.67883	0.0129567	0.747459	TcCLB.510055.50	26	S	CAMK/CAMKL/BRSK/BRSK2	EETSDVVSLGHPEMD	5.333
eLEENSGEVAGsFLNDTREETSDVVsLGHPEMDGLR	5.72e-07	4306.88	TcCLB.510055.50	hypothetical protein; conserved	TcChr17-S:517771-520698(+)	975	6.24e-11	23145.1	38856.9	1.67883	0.0129567	0.747459	TcCLB.510055.50	26	S	CK1/CK1/CK1-D/CSNK1D	EETSDVVSLGHPEMD	11.703
eLEENSGEVAGsFLNDTREETSDVVsLGHPEMDGLR	5.72e-07	4306.88	TcCLB.510055.50	hypothetical protein; conserved	TcChr17-S:517771-520698(+)	975	6.24e-11	23145.1	38856.9	1.67883	0.0129567	0.747459	TcCLB.510055.50	26	S	Other/WEE/Myt1/PKMYT1	EETSDVVSLGHPEMD	5.583
eLEENSGEVAGsFLNDTREETSDVVsLGHPEMDGLR	5.72e-07	4306.88	TcCLB.510055.50	hypothetical protein; conserved	TcChr17-S:517771-520698(+)	975	6.24e-11	23145.1	38856.9	1.67883	0.0129567	0.747459	TcCLB.510055.50	26	S	STE/STE20/FRAY/OSR1	EETSDVVSLGHPEMD	1.307
rASHNPNESHPNNSQTSAGPPDAtGGQQPGEDR	0.279927	3718.62	TcCLB.507669.70	dynein intermediate chain; putative	TcChr26-S:687628-689631(-)	667	2.65e-05	1061.69	1777.01	1.67375	0.0162965	0.74308	TcCLB.507669.70	24	T	AGC/GRK	SAGPPDATGGQQPGE	7.991
rASHNPNESHPNNSQTSAGPPDAtGGQQPGEDR	0.279927	3718.62	TcCLB.507669.70	dynein intermediate chain; putative	TcChr26-S:687628-689631(-)	667	2.65e-05	1061.69	1777.01	1.67375	0.0162965	0.74308	TcCLB.507669.70	24	T	CMGC/GSK	SAGPPDATGGQQPGE	1.884
rASHNPNESHPNNSQTSAGPPDAtGGQQPGEDR	0.279927	3718.62	TcCLB.507669.70	dynein intermediate chain; putative	TcChr26-S:687628-689631(-)	667	2.65e-05	1061.69	1777.01	1.67375	0.0162965	0.74308	TcCLB.507669.70	24	T	Other/NAK	SAGPPDATGGQQPGE	7.67
rASHNPNESHPNNSQTSAGPPDAtGGQQPGEDR	0.279927	3718.62	TcCLB.507669.70	dynein intermediate chain; putative	TcChr26-S:687628-689631(-)	667	2.65e-05	1061.69	1777.01	1.67375	0.0162965	0.74308	TcCLB.507669.70	24	T	AGC/DMPK/ROCK	SAGPPDATGGQQPGE	9.266
rASHNPNESHPNNSQTSAGPPDAtGGQQPGEDR	0.279927	3718.62	TcCLB.507669.70	dynein intermediate chain; putative	TcChr26-S:687628-689631(-)	667	2.65e-05	1061.69	1777.01	1.67375	0.0162965	0.74308	TcCLB.507669.70	24	T	AGC/GRK/BARK	SAGPPDATGGQQPGE	4.78
rASHNPNESHPNNSQTSAGPPDAtGGQQPGEDR	0.279927	3718.62	TcCLB.507669.70	dynein intermediate chain; putative	TcChr26-S:687628-689631(-)	667	2.65e-05	1061.69	1777.01	1.67375	0.0162965	0.74308	TcCLB.507669.70	24	T	AGC/GRK/GRK	SAGPPDATGGQQPGE	3.858
rASHNPNESHPNNSQTSAGPPDAtGGQQPGEDR	0.279927	3718.62	TcCLB.507669.70	dynein intermediate chain; putative	TcChr26-S:687628-689631(-)	667	2.65e-05	1061.69	1777.01	1.67375	0.0162965	0.74308	TcCLB.507669.70	24	T	CK1/VRK/VRK2	SAGPPDATGGQQPGE	5.225
rASHNPNESHPNNSQTSAGPPDAtGGQQPGEDR	0.279927	3718.62	TcCLB.507669.70	dynein intermediate chain; putative	TcChr26-S:687628-689631(-)	667	2.65e-05	1061.69	1777.01	1.67375	0.0162965	0.74308	TcCLB.507669.70	24	T	CMGC/GSK/GSK3B	SAGPPDATGGQQPGE	2.826
rASHNPNESHPNNSQTSAGPPDAtGGQQPGEDR	0.279927	3718.62	TcCLB.507669.70	dynein intermediate chain; putative	TcChr26-S:687628-689631(-)	667	2.65e-05	1061.69	1777.01	1.67375	0.0162965	0.74308	TcCLB.507669.70	24	T	Other/NAK/BIKE	SAGPPDATGGQQPGE	7.67
rASHNPNESHPNNSQTSAGPPDAtGGQQPGEDR	0.279927	3718.62	TcCLB.507669.70	dynein intermediate chain; putative	TcChr26-S:687628-689631(-)	667	2.65e-05	1061.69	1777.01	1.67375	0.0162965	0.74308	TcCLB.507669.70	24	T	Other/TTK/MPS1	SAGPPDATGGQQPGE	7.039
rASHNPNESHPNNSQTSAGPPDAtGGQQPGEDR	0.279927	3718.62	TcCLB.507669.70	dynein intermediate chain; putative	TcChr26-S:687628-689631(-)	667	2.65e-05	1061.69	1777.01	1.67375	0.0162965	0.74308	TcCLB.507669.70	24	T	STE/STE20/MSN	SAGPPDATGGQQPGE	3.05
rASHNPNESHPNNSQTSAGPPDAtGGQQPGEDR	0.279927	3718.62	TcCLB.507669.70	dynein intermediate chain; putative	TcChr26-S:687628-689631(-)	667	2.65e-05	1061.69	1777.01	1.67375	0.0162965	0.74308	TcCLB.507669.70	24	T	TKL/LISK/LIMK	SAGPPDATGGQQPGE	9
rASHNPNESHPNNSQTSAGPPDAtGGQQPGEDR	0.279927	3718.62	TcCLB.507669.70	dynein intermediate chain; putative	TcChr26-S:687628-689631(-)	667	2.65e-05	1061.69	1777.01	1.67375	0.0162965	0.74308	TcCLB.507669.70	24	T	AGC/GRK/BARK/BARK1	SAGPPDATGGQQPGE	5.269
rASHNPNESHPNNSQTSAGPPDAtGGQQPGEDR	0.279927	3718.62	TcCLB.507669.70	dynein intermediate chain; putative	TcChr26-S:687628-689631(-)	667	2.65e-05	1061.69	1777.01	1.67375	0.0162965	0.74308	TcCLB.507669.70	24	T	AGC/PKC/PKCa/PRKCA	SAGPPDATGGQQPGE	7.372
rASHNPNESHPNNSQTSAGPPDAtGGQQPGEDR	0.279927	3718.62	TcCLB.507669.70	dynein intermediate chain; putative	TcChr26-S:687628-689631(-)	667	2.65e-05	1061.69	1777.01	1.67375	0.0162965	0.74308	TcCLB.507669.70	24	T	CAMK/CAMKL/AMPK/PRKAB1	SAGPPDATGGQQPGE	2.525
rASHNPNESHPNNSQTSAGPPDAtGGQQPGEDR	0.279927	3718.62	TcCLB.507669.70	dynein intermediate chain; putative	TcChr26-S:687628-689631(-)	667	2.65e-05	1061.69	1777.01	1.67375	0.0162965	0.74308	TcCLB.507669.70	24	T	Other/NAK/BIKE/AAK1	SAGPPDATGGQQPGE	4.9
rASHNPNESHPNNSQTSAGPPDAtGGQQPGEDR	0.279927	3718.62	TcCLB.507669.70	dynein intermediate chain; putative	TcChr26-S:687628-689631(-)	667	2.65e-05	1061.69	1777.01	1.67375	0.0162965	0.74308	TcCLB.507669.70	24	T	Other/PLK/PLK2/PLK2	SAGPPDATGGQQPGE	6.272
rASHNPNESHPNNSQTSAGPPDAtGGQQPGEDR	0.279927	3718.62	TcCLB.507669.70	dynein intermediate chain; putative	TcChr26-S:687628-689631(-)	667	2.65e-05	1061.69	1777.01	1.67375	0.0162965	0.74308	TcCLB.507669.70	24	T	STE/STE7/MEK3/MAP2K6	SAGPPDATGGQQPGE	8.35
rASHNPNESHPNNSQTSAGPPDAtGGQQPGEDR	0.279927	3718.62	TcCLB.507669.70	dynein intermediate chain; putative	TcChr26-S:687628-689631(-)	667	2.65e-05	1061.69	1777.01	1.67375	0.0162965	0.74308	TcCLB.507669.70	24	T	TKL/LISK/LIMK/LIMK1	SAGPPDATGGQQPGE	9
aEADNQPEFCDqEVQEPRPHTPEEEyPAEEPNTYPEEEPR	0.00892526	5160.17	TcCLB.510957.9	calpain-like cysteine peptidase; putative	TcChr9-S:439745-440791(+)	349	4.25e-06	27973.7	46158.2	1.65006	0.0497546	0.722515	TcCLB.510957.9	26	Y	TK/Met/RON	PHTPEEEYPAEEPNT	11.188
aEADNQPEFCDqEVQEPRPHTPEEEyPAEEPNTYPEEEPR	0.00892526	5160.17	TcCLB.510957.9	calpain-like cysteine peptidase; putative	TcChr9-S:439745-440791(+)	349	4.25e-06	27973.7	46158.2	1.65006	0.0497546	0.722515	TcCLB.510957.9	26	Y	TK/Syk/SYK	PHTPEEEYPAEEPNT	6.754
aEADNQPEFCDqEVQEPRPHTPEEEyPAEEPNTYPEEEPR	0.00892526	5160.17	TcCLB.510957.9	calpain-like cysteine peptidase; putative	TcChr9-S:439745-440791(+)	349	4.25e-06	27973.7	46158.2	1.65006	0.0497546	0.722515	TcCLB.510957.9	26	Y	TK/PDGFR	PHTPEEEYPAEEPNT	6.769
aEADNQPEFCDqEVQEPRPHTPEEEyPAEEPNTYPEEEPR	0.00892526	5160.17	TcCLB.510957.9	calpain-like cysteine peptidase; putative	TcChr9-S:439745-440791(+)	349	4.25e-06	27973.7	46158.2	1.65006	0.0497546	0.722515	TcCLB.510957.9	26	Y	TK/FGFR/FGFR1	PHTPEEEYPAEEPNT	4.789
aEADNQPEFCDqEVQEPRPHTPEEEyPAEEPNTYPEEEPR	0.00892526	5160.17	TcCLB.510957.9	calpain-like cysteine peptidase; putative	TcChr9-S:439745-440791(+)	349	4.25e-06	27973.7	46158.2	1.65006	0.0497546	0.722515	TcCLB.510957.9	26	Y	TK/Tec/TXK	PHTPEEEYPAEEPNT	6.294
aEADNQPEFCDqEVQEPRPHTPEEEyPAEEPNTYPEEEPR	0.00892526	5160.17	TcCLB.510957.9	calpain-like cysteine peptidase; putative	TcChr9-S:439745-440791(+)	349	4.25e-06	27973.7	46158.2	1.65006	0.0497546	0.722515	TcCLB.510957.9	26	Y	TK/Src/SrcB	PHTPEEEYPAEEPNT	5.406
aEADNQPEFCDqEVQEPRPHTPEEEyPAEEPNTYPEEEPR	0.00892526	5160.17	TcCLB.510957.9	calpain-like cysteine peptidase; putative	TcChr9-S:439745-440791(+)	349	4.25e-06	27973.7	46158.2	1.65006	0.0497546	0.722515	TcCLB.510957.9	26	Y	TK/InsR/IGF1R	PHTPEEEYPAEEPNT	3.619
aEADNQPEFCDqEVQEPRPHTPEEEyPAEEPNTYPEEEPR	0.00892526	5160.17	TcCLB.510957.9	calpain-like cysteine peptidase; putative	TcChr9-S:439745-440791(+)	349	4.25e-06	27973.7	46158.2	1.65006	0.0497546	0.722515	TcCLB.510957.9	26	Y	TK/Jak/TYK2	PHTPEEEYPAEEPNT	3.93
aEADNQPEFCDqEVQEPRPHTPEEEyPAEEPNTYPEEEPR	0.00892526	5160.17	TcCLB.510957.9	calpain-like cysteine peptidase; putative	TcChr9-S:439745-440791(+)	349	4.25e-06	27973.7	46158.2	1.65006	0.0497546	0.722515	TcCLB.510957.9	26	Y	TK/EGFR/ERBB4	PHTPEEEYPAEEPNT	2.065
aEADNQPEFCDqEVQEPRPHTPEEEyPAEEPNTYPEEEPR	0.00892526	5160.17	TcCLB.510957.9	calpain-like cysteine peptidase; putative	TcChr9-S:439745-440791(+)	349	4.25e-06	27973.7	46158.2	1.65006	0.0497546	0.722515	TcCLB.510957.9	26	Y	TK/Tec/ITK	PHTPEEEYPAEEPNT	2.44
aEADNQPEFCDqEVQEPRPHTPEEEyPAEEPNTYPEEEPR	0.00892526	5160.17	TcCLB.510957.9	calpain-like cysteine peptidase; putative	TcChr9-S:439745-440791(+)	349	4.25e-06	27973.7	46158.2	1.65006	0.0497546	0.722515	TcCLB.510957.9	26	Y	TK/Src/SrcA	PHTPEEEYPAEEPNT	2.268
aEADNQPEFCDqEVQEPRPHTPEEEyPAEEPNTYPEEEPR	0.00892526	5160.17	TcCLB.510957.9	calpain-like cysteine peptidase; putative	TcChr9-S:439745-440791(+)	349	4.25e-06	27973.7	46158.2	1.65006	0.0497546	0.722515	TcCLB.510957.9	26	Y	TK/Src/SrcA/SRC	PHTPEEEYPAEEPNT	2.269
aEADNQPEFCDqEVQEPRPHTPEEEyPAEEPNTYPEEEPR	0.00892526	5160.17	TcCLB.510957.9	calpain-like cysteine peptidase; putative	TcChr9-S:439745-440791(+)	349	4.25e-06	27973.7	46158.2	1.65006	0.0497546	0.722515	TcCLB.510957.9	26	Y	TK	PHTPEEEYPAEEPNT	1.036
aEADNQPEFCDqEVQEPRPHTPEEEyPAEEPNTYPEEEPR	0.00892526	5160.17	TcCLB.510957.9	calpain-like cysteine peptidase; putative	TcChr9-S:439745-440791(+)	349	4.25e-06	27973.7	46158.2	1.65006	0.0497546	0.722515	TcCLB.510957.9	26	Y	TK/Src	PHTPEEEYPAEEPNT	1.63
eCHGAPSIGmQSPQAsLISPLLPFLSTTGDEDR	0.0378737	3903.8	TcCLB.511621.130	hypothetical protein; conserved	TcChr23-S:439661-442417(-)	918	1.09e-06	3615.66	5806.18	1.60584	0.028704	0.683329	TcCLB.511621.130	16	S	CAMK/CAMK-Unique	GMQSPQASLISPLLP	4.189
eCHGAPSIGmQSPQAsLISPLLPFLSTTGDEDR	0.0378737	3903.8	TcCLB.511621.130	hypothetical protein; conserved	TcChr23-S:439661-442417(-)	918	1.09e-06	3615.66	5806.18	1.60584	0.028704	0.683329	TcCLB.511621.130	16	S	Other/WEE	GMQSPQASLISPLLP	5.583
eCHGAPSIGmQSPQAsLISPLLPFLSTTGDEDR	0.0378737	3903.8	TcCLB.511621.130	hypothetical protein; conserved	TcChr23-S:439661-442417(-)	918	1.09e-06	3615.66	5806.18	1.60584	0.028704	0.683329	TcCLB.511621.130	16	S	AGC/GRK/BARK	GMQSPQASLISPLLP	4.78
eCHGAPSIGmQSPQAsLISPLLPFLSTTGDEDR	0.0378737	3903.8	TcCLB.511621.130	hypothetical protein; conserved	TcChr23-S:439661-442417(-)	918	1.09e-06	3615.66	5806.18	1.60584	0.028704	0.683329	TcCLB.511621.130	16	S	CK1/CK1/CK1-A	GMQSPQASLISPLLP	3.887
eCHGAPSIGmQSPQAsLISPLLPFLSTTGDEDR	0.0378737	3903.8	TcCLB.511621.130	hypothetical protein; conserved	TcChr23-S:439661-442417(-)	918	1.09e-06	3615.66	5806.18	1.60584	0.028704	0.683329	TcCLB.511621.130	16	S	CK1/VRK/VRK2	GMQSPQASLISPLLP	5.225
eCHGAPSIGmQSPQAsLISPLLPFLSTTGDEDR	0.0378737	3903.8	TcCLB.511621.130	hypothetical protein; conserved	TcChr23-S:439661-442417(-)	918	1.09e-06	3615.66	5806.18	1.60584	0.028704	0.683329	TcCLB.511621.130	16	S	Other/NEK/NEK9	GMQSPQASLISPLLP	7.983
eCHGAPSIGmQSPQAsLISPLLPFLSTTGDEDR	0.0378737	3903.8	TcCLB.511621.130	hypothetical protein; conserved	TcChr23-S:439661-442417(-)	918	1.09e-06	3615.66	5806.18	1.60584	0.028704	0.683329	TcCLB.511621.130	16	S	Other/WEE/Myt1	GMQSPQASLISPLLP	5.583
eCHGAPSIGmQSPQAsLISPLLPFLSTTGDEDR	0.0378737	3903.8	TcCLB.511621.130	hypothetical protein; conserved	TcChr23-S:439661-442417(-)	918	1.09e-06	3615.66	5806.18	1.60584	0.028704	0.683329	TcCLB.511621.130	16	S	STE/STE20/KHS	GMQSPQASLISPLLP	8.4
eCHGAPSIGmQSPQAsLISPLLPFLSTTGDEDR	0.0378737	3903.8	TcCLB.511621.130	hypothetical protein; conserved	TcChr23-S:439661-442417(-)	918	1.09e-06	3615.66	5806.18	1.60584	0.028704	0.683329	TcCLB.511621.130	16	S	TKL/IRAK/IRAK4	GMQSPQASLISPLLP	6.78
eCHGAPSIGmQSPQAsLISPLLPFLSTTGDEDR	0.0378737	3903.8	TcCLB.511621.130	hypothetical protein; conserved	TcChr23-S:439661-442417(-)	918	1.09e-06	3615.66	5806.18	1.60584	0.028704	0.683329	TcCLB.511621.130	16	S	AGC/GRK/GRK/GRK	GMQSPQASLISPLLP	9.35
eCHGAPSIGmQSPQAsLISPLLPFLSTTGDEDR	0.0378737	3903.8	TcCLB.511621.130	hypothetical protein; conserved	TcChr23-S:439661-442417(-)	918	1.09e-06	3615.66	5806.18	1.60584	0.028704	0.683329	TcCLB.511621.130	16	S	CAMK/CAMKL/BRSK/BRSK2	GMQSPQASLISPLLP	5.333
eCHGAPSIGmQSPQAsLISPLLPFLSTTGDEDR	0.0378737	3903.8	TcCLB.511621.130	hypothetical protein; conserved	TcChr23-S:439661-442417(-)	918	1.09e-06	3615.66	5806.18	1.60584	0.028704	0.683329	TcCLB.511621.130	16	S	Other/NEK/NEK9/NEK9	GMQSPQASLISPLLP	7.983
eCHGAPSIGmQSPQAsLISPLLPFLSTTGDEDR	0.0378737	3903.8	TcCLB.511621.130	hypothetical protein; conserved	TcChr23-S:439661-442417(-)	918	1.09e-06	3615.66	5806.18	1.60584	0.028704	0.683329	TcCLB.511621.130	16	S	Other/WEE/Myt1/PKMYT1	GMQSPQASLISPLLP	5.583
eCHGAPSIGmQSPQAsLISPLLPFLSTTGDEDR	0.0378737	3903.8	TcCLB.511621.130	hypothetical protein; conserved	TcChr23-S:439661-442417(-)	918	1.09e-06	3615.66	5806.18	1.60584	0.028704	0.683329	TcCLB.511621.130	16	S	STE/STE20/KHS/HPK1	GMQSPQASLISPLLP	5.683
eCHGAPSIGmQSPQAsLISPLLPFLSTTGDEDR	0.0378737	3903.8	TcCLB.511621.130	hypothetical protein; conserved	TcChr23-S:439661-442417(-)	918	1.09e-06	3615.66	5806.18	1.60584	0.028704	0.683329	TcCLB.511621.130	16	S	TKL/STKR/STKR1/BMPR1B	GMQSPQASLISPLLP	5.158
hVDLLDDLFGGPPPPQsPTAQPSEQAALK	1.07e-05	3562.81	TcCLB.504427.140	hypothetical protein; conserved	TcChr22-S:304841-307639(+)	932	2.93e-10	16190.1	25721.1	1.5887	0.00674897	0.667843	TcCLB.504427.140	17	S	CMGC	GGPPPPQSPTAQPSE	2.953
hVDLLDDLFGGPPPPQsPTAQPSEQAALK	1.07e-05	3562.81	TcCLB.504427.140	hypothetical protein; conserved	TcChr22-S:304841-307639(+)	932	2.93e-10	16190.1	25721.1	1.5887	0.00674897	0.667843	TcCLB.504427.140	17	S	AGC/GRK	GGPPPPQSPTAQPSE	7.991
hVDLLDDLFGGPPPPQsPTAQPSEQAALK	1.07e-05	3562.81	TcCLB.504427.140	hypothetical protein; conserved	TcChr22-S:304841-307639(+)	932	2.93e-10	16190.1	25721.1	1.5887	0.00674897	0.667843	TcCLB.504427.140	17	S	AGC/PDK1	GGPPPPQSPTAQPSE	2.39
hVDLLDDLFGGPPPPQsPTAQPSEQAALK	1.07e-05	3562.81	TcCLB.504427.140	hypothetical protein; conserved	TcChr22-S:304841-307639(+)	932	2.93e-10	16190.1	25721.1	1.5887	0.00674897	0.667843	TcCLB.504427.140	17	S	CK1/CK1	GGPPPPQSPTAQPSE	3.998
hVDLLDDLFGGPPPPQsPTAQPSEQAALK	1.07e-05	3562.81	TcCLB.504427.140	hypothetical protein; conserved	TcChr22-S:304841-307639(+)	932	2.93e-10	16190.1	25721.1	1.5887	0.00674897	0.667843	TcCLB.504427.140	17	S	CK1/VRK	GGPPPPQSPTAQPSE	0.977
hVDLLDDLFGGPPPPQsPTAQPSEQAALK	1.07e-05	3562.81	TcCLB.504427.140	hypothetical protein; conserved	TcChr22-S:304841-307639(+)	932	2.93e-10	16190.1	25721.1	1.5887	0.00674897	0.667843	TcCLB.504427.140	17	S	CMGC/DYRK	GGPPPPQSPTAQPSE	6.791
hVDLLDDLFGGPPPPQsPTAQPSEQAALK	1.07e-05	3562.81	TcCLB.504427.140	hypothetical protein; conserved	TcChr22-S:304841-307639(+)	932	2.93e-10	16190.1	25721.1	1.5887	0.00674897	0.667843	TcCLB.504427.140	17	S	CMGC/GSK	GGPPPPQSPTAQPSE	1.884
hVDLLDDLFGGPPPPQsPTAQPSEQAALK	1.07e-05	3562.81	TcCLB.504427.140	hypothetical protein; conserved	TcChr22-S:304841-307639(+)	932	2.93e-10	16190.1	25721.1	1.5887	0.00674897	0.667843	TcCLB.504427.140	17	S	CMGC/MAPK	GGPPPPQSPTAQPSE	9.723
hVDLLDDLFGGPPPPQsPTAQPSEQAALK	1.07e-05	3562.81	TcCLB.504427.140	hypothetical protein; conserved	TcChr22-S:304841-307639(+)	932	2.93e-10	16190.1	25721.1	1.5887	0.00674897	0.667843	TcCLB.504427.140	17	S	TKL/MLK	GGPPPPQSPTAQPSE	9.761
hVDLLDDLFGGPPPPQsPTAQPSEQAALK	1.07e-05	3562.81	TcCLB.504427.140	hypothetical protein; conserved	TcChr22-S:304841-307639(+)	932	2.93e-10	16190.1	25721.1	1.5887	0.00674897	0.667843	TcCLB.504427.140	17	S	AGC/GRK/BARK	GGPPPPQSPTAQPSE	4.78
hVDLLDDLFGGPPPPQsPTAQPSEQAALK	1.07e-05	3562.81	TcCLB.504427.140	hypothetical protein; conserved	TcChr22-S:304841-307639(+)	932	2.93e-10	16190.1	25721.1	1.5887	0.00674897	0.667843	TcCLB.504427.140	17	S	AGC/PDK1/PDPK1	GGPPPPQSPTAQPSE	1.51
hVDLLDDLFGGPPPPQsPTAQPSEQAALK	1.07e-05	3562.81	TcCLB.504427.140	hypothetical protein; conserved	TcChr22-S:304841-307639(+)	932	2.93e-10	16190.1	25721.1	1.5887	0.00674897	0.667843	TcCLB.504427.140	17	S	Atypical/Alpha/ChaK	GGPPPPQSPTAQPSE	3.588
hVDLLDDLFGGPPPPQsPTAQPSEQAALK	1.07e-05	3562.81	TcCLB.504427.140	hypothetical protein; conserved	TcChr22-S:304841-307639(+)	932	2.93e-10	16190.1	25721.1	1.5887	0.00674897	0.667843	TcCLB.504427.140	17	S	Atypical/PIKK/FRAP	GGPPPPQSPTAQPSE	11.395
hVDLLDDLFGGPPPPQsPTAQPSEQAALK	1.07e-05	3562.81	TcCLB.504427.140	hypothetical protein; conserved	TcChr22-S:304841-307639(+)	932	2.93e-10	16190.1	25721.1	1.5887	0.00674897	0.667843	TcCLB.504427.140	17	S	CK1/TTBK/TTBK1	GGPPPPQSPTAQPSE	9.433
hVDLLDDLFGGPPPPQsPTAQPSEQAALK	1.07e-05	3562.81	TcCLB.504427.140	hypothetical protein; conserved	TcChr22-S:304841-307639(+)	932	2.93e-10	16190.1	25721.1	1.5887	0.00674897	0.667843	TcCLB.504427.140	17	S	CK1/VRK/VRK2	GGPPPPQSPTAQPSE	5.225
hVDLLDDLFGGPPPPQsPTAQPSEQAALK	1.07e-05	3562.81	TcCLB.504427.140	hypothetical protein; conserved	TcChr22-S:304841-307639(+)	932	2.93e-10	16190.1	25721.1	1.5887	0.00674897	0.667843	TcCLB.504427.140	17	S	CMGC/CDK/CCRK	GGPPPPQSPTAQPSE	7.094
hVDLLDDLFGGPPPPQsPTAQPSEQAALK	1.07e-05	3562.81	TcCLB.504427.140	hypothetical protein; conserved	TcChr22-S:304841-307639(+)	932	2.93e-10	16190.1	25721.1	1.5887	0.00674897	0.667843	TcCLB.504427.140	17	S	CMGC/CDK/CDC2	GGPPPPQSPTAQPSE	8.778
hVDLLDDLFGGPPPPQsPTAQPSEQAALK	1.07e-05	3562.81	TcCLB.504427.140	hypothetical protein; conserved	TcChr22-S:304841-307639(+)	932	2.93e-10	16190.1	25721.1	1.5887	0.00674897	0.667843	TcCLB.504427.140	17	S	CMGC/CDK/CDK2	GGPPPPQSPTAQPSE	2.692
hVDLLDDLFGGPPPPQsPTAQPSEQAALK	1.07e-05	3562.81	TcCLB.504427.140	hypothetical protein; conserved	TcChr22-S:304841-307639(+)	932	2.93e-10	16190.1	25721.1	1.5887	0.00674897	0.667843	TcCLB.504427.140	17	S	CMGC/CDK/CDK4	GGPPPPQSPTAQPSE	6.215
hVDLLDDLFGGPPPPQsPTAQPSEQAALK	1.07e-05	3562.81	TcCLB.504427.140	hypothetical protein; conserved	TcChr22-S:304841-307639(+)	932	2.93e-10	16190.1	25721.1	1.5887	0.00674897	0.667843	TcCLB.504427.140	17	S	CMGC/CDK/CDK5	GGPPPPQSPTAQPSE	12.789
hVDLLDDLFGGPPPPQsPTAQPSEQAALK	1.07e-05	3562.81	TcCLB.504427.140	hypothetical protein; conserved	TcChr22-S:304841-307639(+)	932	2.93e-10	16190.1	25721.1	1.5887	0.00674897	0.667843	TcCLB.504427.140	17	S	CMGC/CDK/CRK7	GGPPPPQSPTAQPSE	9.736
hVDLLDDLFGGPPPPQsPTAQPSEQAALK	1.07e-05	3562.81	TcCLB.504427.140	hypothetical protein; conserved	TcChr22-S:304841-307639(+)	932	2.93e-10	16190.1	25721.1	1.5887	0.00674897	0.667843	TcCLB.504427.140	17	S	CMGC/DYRK/DYRK1	GGPPPPQSPTAQPSE	4.562
hVDLLDDLFGGPPPPQsPTAQPSEQAALK	1.07e-05	3562.81	TcCLB.504427.140	hypothetical protein; conserved	TcChr22-S:304841-307639(+)	932	2.93e-10	16190.1	25721.1	1.5887	0.00674897	0.667843	TcCLB.504427.140	17	S	CMGC/DYRK/HIPK	GGPPPPQSPTAQPSE	2.013
hVDLLDDLFGGPPPPQsPTAQPSEQAALK	1.07e-05	3562.81	TcCLB.504427.140	hypothetical protein; conserved	TcChr22-S:304841-307639(+)	932	2.93e-10	16190.1	25721.1	1.5887	0.00674897	0.667843	TcCLB.504427.140	17	S	CMGC/GSK/GSK3A	GGPPPPQSPTAQPSE	4.488
hVDLLDDLFGGPPPPQsPTAQPSEQAALK	1.07e-05	3562.81	TcCLB.504427.140	hypothetical protein; conserved	TcChr22-S:304841-307639(+)	932	2.93e-10	16190.1	25721.1	1.5887	0.00674897	0.667843	TcCLB.504427.140	17	S	CMGC/GSK/GSK3B	GGPPPPQSPTAQPSE	2.826
hVDLLDDLFGGPPPPQsPTAQPSEQAALK	1.07e-05	3562.81	TcCLB.504427.140	hypothetical protein; conserved	TcChr22-S:304841-307639(+)	932	2.93e-10	16190.1	25721.1	1.5887	0.00674897	0.667843	TcCLB.504427.140	17	S	CMGC/MAPK/ERK	GGPPPPQSPTAQPSE	2.734
hVDLLDDLFGGPPPPQsPTAQPSEQAALK	1.07e-05	3562.81	TcCLB.504427.140	hypothetical protein; conserved	TcChr22-S:304841-307639(+)	932	2.93e-10	16190.1	25721.1	1.5887	0.00674897	0.667843	TcCLB.504427.140	17	S	CMGC/MAPK/nmo	GGPPPPQSPTAQPSE	3.141
hVDLLDDLFGGPPPPQsPTAQPSEQAALK	1.07e-05	3562.81	TcCLB.504427.140	hypothetical protein; conserved	TcChr22-S:304841-307639(+)	932	2.93e-10	16190.1	25721.1	1.5887	0.00674897	0.667843	TcCLB.504427.140	17	S	CMGC/MAPK/p38	GGPPPPQSPTAQPSE	7.633
hVDLLDDLFGGPPPPQsPTAQPSEQAALK	1.07e-05	3562.81	TcCLB.504427.140	hypothetical protein; conserved	TcChr22-S:304841-307639(+)	932	2.93e-10	16190.1	25721.1	1.5887	0.00674897	0.667843	TcCLB.504427.140	17	S	Other/Other-Unique/KIS	GGPPPPQSPTAQPSE	7.667
hVDLLDDLFGGPPPPQsPTAQPSEQAALK	1.07e-05	3562.81	TcCLB.504427.140	hypothetical protein; conserved	TcChr22-S:304841-307639(+)	932	2.93e-10	16190.1	25721.1	1.5887	0.00674897	0.667843	TcCLB.504427.140	17	S	Other/Wnk/Wnk4	GGPPPPQSPTAQPSE	7.367
hVDLLDDLFGGPPPPQsPTAQPSEQAALK	1.07e-05	3562.81	TcCLB.504427.140	hypothetical protein; conserved	TcChr22-S:304841-307639(+)	932	2.93e-10	16190.1	25721.1	1.5887	0.00674897	0.667843	TcCLB.504427.140	17	S	AGC/GRK/BARK/BARK1	GGPPPPQSPTAQPSE	5.269
hVDLLDDLFGGPPPPQsPTAQPSEQAALK	1.07e-05	3562.81	TcCLB.504427.140	hypothetical protein; conserved	TcChr22-S:304841-307639(+)	932	2.93e-10	16190.1	25721.1	1.5887	0.00674897	0.667843	TcCLB.504427.140	17	S	AGC/GRK/GRK/GRK	GGPPPPQSPTAQPSE	9.35
hVDLLDDLFGGPPPPQsPTAQPSEQAALK	1.07e-05	3562.81	TcCLB.504427.140	hypothetical protein; conserved	TcChr22-S:304841-307639(+)	932	2.93e-10	16190.1	25721.1	1.5887	0.00674897	0.667843	TcCLB.504427.140	17	S	AGC/PKC/PKCa/PRKCA	GGPPPPQSPTAQPSE	7.372
hVDLLDDLFGGPPPPQsPTAQPSEQAALK	1.07e-05	3562.81	TcCLB.504427.140	hypothetical protein; conserved	TcChr22-S:304841-307639(+)	932	2.93e-10	16190.1	25721.1	1.5887	0.00674897	0.667843	TcCLB.504427.140	17	S	Atypical/PIKK/FRAP/MTOR	GGPPPPQSPTAQPSE	4.258
hVDLLDDLFGGPPPPQsPTAQPSEQAALK	1.07e-05	3562.81	TcCLB.504427.140	hypothetical protein; conserved	TcChr22-S:304841-307639(+)	932	2.93e-10	16190.1	25721.1	1.5887	0.00674897	0.667843	TcCLB.504427.140	17	S	CMGC/CDK/CCRK/CDK20	GGPPPPQSPTAQPSE	8.506
hVDLLDDLFGGPPPPQsPTAQPSEQAALK	1.07e-05	3562.81	TcCLB.504427.140	hypothetical protein; conserved	TcChr22-S:304841-307639(+)	932	2.93e-10	16190.1	25721.1	1.5887	0.00674897	0.667843	TcCLB.504427.140	17	S	CMGC/CDK/CDC2/CDK1	GGPPPPQSPTAQPSE	8.98
hVDLLDDLFGGPPPPQsPTAQPSEQAALK	1.07e-05	3562.81	TcCLB.504427.140	hypothetical protein; conserved	TcChr22-S:304841-307639(+)	932	2.93e-10	16190.1	25721.1	1.5887	0.00674897	0.667843	TcCLB.504427.140	17	S	CMGC/CDK/CDK2/CDC28	GGPPPPQSPTAQPSE	13.343
hVDLLDDLFGGPPPPQsPTAQPSEQAALK	1.07e-05	3562.81	TcCLB.504427.140	hypothetical protein; conserved	TcChr22-S:304841-307639(+)	932	2.93e-10	16190.1	25721.1	1.5887	0.00674897	0.667843	TcCLB.504427.140	17	S	CMGC/CDK/CDK4/CDK4	GGPPPPQSPTAQPSE	4.74
hVDLLDDLFGGPPPPQsPTAQPSEQAALK	1.07e-05	3562.81	TcCLB.504427.140	hypothetical protein; conserved	TcChr22-S:304841-307639(+)	932	2.93e-10	16190.1	25721.1	1.5887	0.00674897	0.667843	TcCLB.504427.140	17	S	CMGC/CDK/CDK7/CDK7	GGPPPPQSPTAQPSE	0.406
hVDLLDDLFGGPPPPQsPTAQPSEQAALK	1.07e-05	3562.81	TcCLB.504427.140	hypothetical protein; conserved	TcChr22-S:304841-307639(+)	932	2.93e-10	16190.1	25721.1	1.5887	0.00674897	0.667843	TcCLB.504427.140	17	S	CMGC/CDK/CRK7/CRK7	GGPPPPQSPTAQPSE	9.736
hVDLLDDLFGGPPPPQsPTAQPSEQAALK	1.07e-05	3562.81	TcCLB.504427.140	hypothetical protein; conserved	TcChr22-S:304841-307639(+)	932	2.93e-10	16190.1	25721.1	1.5887	0.00674897	0.667843	TcCLB.504427.140	17	S	CMGC/DYRK/DYRK1/DYRK1A	GGPPPPQSPTAQPSE	6.152
hVDLLDDLFGGPPPPQsPTAQPSEQAALK	1.07e-05	3562.81	TcCLB.504427.140	hypothetical protein; conserved	TcChr22-S:304841-307639(+)	932	2.93e-10	16190.1	25721.1	1.5887	0.00674897	0.667843	TcCLB.504427.140	17	S	CMGC/DYRK/DYRK2/DYRK2	GGPPPPQSPTAQPSE	2.282
hVDLLDDLFGGPPPPQsPTAQPSEQAALK	1.07e-05	3562.81	TcCLB.504427.140	hypothetical protein; conserved	TcChr22-S:304841-307639(+)	932	2.93e-10	16190.1	25721.1	1.5887	0.00674897	0.667843	TcCLB.504427.140	17	S	CMGC/DYRK/HIPK/HIPK2	GGPPPPQSPTAQPSE	1.841
hVDLLDDLFGGPPPPQsPTAQPSEQAALK	1.07e-05	3562.81	TcCLB.504427.140	hypothetical protein; conserved	TcChr22-S:304841-307639(+)	932	2.93e-10	16190.1	25721.1	1.5887	0.00674897	0.667843	TcCLB.504427.140	17	S	CMGC/MAPK/ERK/Erk1	GGPPPPQSPTAQPSE	17.725
hVDLLDDLFGGPPPPQsPTAQPSEQAALK	1.07e-05	3562.81	TcCLB.504427.140	hypothetical protein; conserved	TcChr22-S:304841-307639(+)	932	2.93e-10	16190.1	25721.1	1.5887	0.00674897	0.667843	TcCLB.504427.140	17	S	CMGC/MAPK/ERK/Erk2	GGPPPPQSPTAQPSE	10.451
hVDLLDDLFGGPPPPQsPTAQPSEQAALK	1.07e-05	3562.81	TcCLB.504427.140	hypothetical protein; conserved	TcChr22-S:304841-307639(+)	932	2.93e-10	16190.1	25721.1	1.5887	0.00674897	0.667843	TcCLB.504427.140	17	S	CMGC/MAPK/ERK/FUS3	GGPPPPQSPTAQPSE	10.133
hVDLLDDLFGGPPPPQsPTAQPSEQAALK	1.07e-05	3562.81	TcCLB.504427.140	hypothetical protein; conserved	TcChr22-S:304841-307639(+)	932	2.93e-10	16190.1	25721.1	1.5887	0.00674897	0.667843	TcCLB.504427.140	17	S	CMGC/MAPK/JNK/JNK1	GGPPPPQSPTAQPSE	3.02
hVDLLDDLFGGPPPPQsPTAQPSEQAALK	1.07e-05	3562.81	TcCLB.504427.140	hypothetical protein; conserved	TcChr22-S:304841-307639(+)	932	2.93e-10	16190.1	25721.1	1.5887	0.00674897	0.667843	TcCLB.504427.140	17	S	CMGC/MAPK/JNK/JNK2	GGPPPPQSPTAQPSE	31.509
hVDLLDDLFGGPPPPQsPTAQPSEQAALK	1.07e-05	3562.81	TcCLB.504427.140	hypothetical protein; conserved	TcChr22-S:304841-307639(+)	932	2.93e-10	16190.1	25721.1	1.5887	0.00674897	0.667843	TcCLB.504427.140	17	S	CMGC/MAPK/nmo/NLK	GGPPPPQSPTAQPSE	3.509
hVDLLDDLFGGPPPPQsPTAQPSEQAALK	1.07e-05	3562.81	TcCLB.504427.140	hypothetical protein; conserved	TcChr22-S:304841-307639(+)	932	2.93e-10	16190.1	25721.1	1.5887	0.00674897	0.667843	TcCLB.504427.140	17	S	CMGC/MAPK/p38/MAPK12	GGPPPPQSPTAQPSE	6.293
hVDLLDDLFGGPPPPQsPTAQPSEQAALK	1.07e-05	3562.81	TcCLB.504427.140	hypothetical protein; conserved	TcChr22-S:304841-307639(+)	932	2.93e-10	16190.1	25721.1	1.5887	0.00674897	0.667843	TcCLB.504427.140	17	S	CMGC/MAPK/p38/MAPK14	GGPPPPQSPTAQPSE	3.342
tELMGQLIsNCGCsTGSASRPSSAVSAVNR	3.65e-05	3621.58	TcCLB.510149.60	hypothetical protein; conserved	TcChr36-S:145298-145816(-)	172	1.93e-09	38459.2	60280.1	1.56738	0.00506397	0.648354	TcCLB.510149.60	1	T	CK1	*******TELMGQLI	7.074
tELMGQLIsNCGCsTGSASRPSSAVSAVNR	3.65e-05	3621.58	TcCLB.510149.60	hypothetical protein; conserved	TcChr36-S:145298-145816(-)	172	1.93e-09	38459.2	60280.1	1.56738	0.00506397	0.648354	TcCLB.510149.60	1	T	CAMK/PHK	*******TELMGQLI	3.785
tELMGQLIsNCGCsTGSASRPSSAVSAVNR	3.65e-05	3621.58	TcCLB.510149.60	hypothetical protein; conserved	TcChr36-S:145298-145816(-)	172	1.93e-09	38459.2	60280.1	1.56738	0.00506397	0.648354	TcCLB.510149.60	1	T	CK1/VRK	*******TELMGQLI	0.977
tELMGQLIsNCGCsTGSASRPSSAVSAVNR	3.65e-05	3621.58	TcCLB.510149.60	hypothetical protein; conserved	TcChr36-S:145298-145816(-)	172	1.93e-09	38459.2	60280.1	1.56738	0.00506397	0.648354	TcCLB.510149.60	1	T	Other/PLK	*******TELMGQLI	10.591
tELMGQLIsNCGCsTGSASRPSSAVSAVNR	3.65e-05	3621.58	TcCLB.510149.60	hypothetical protein; conserved	TcChr36-S:145298-145816(-)	172	1.93e-09	38459.2	60280.1	1.56738	0.00506397	0.648354	TcCLB.510149.60	1	T	CK1/VRK/VRK1	*******TELMGQLI	3.159
tELMGQLIsNCGCsTGSASRPSSAVSAVNR	3.65e-05	3621.58	TcCLB.510149.60	hypothetical protein; conserved	TcChr36-S:145298-145816(-)	172	1.93e-09	38459.2	60280.1	1.56738	0.00506397	0.648354	TcCLB.510149.60	1	T	CK1/VRK/VRK2	*******TELMGQLI	5.225
tELMGQLIsNCGCsTGSASRPSSAVSAVNR	3.65e-05	3621.58	TcCLB.510149.60	hypothetical protein; conserved	TcChr36-S:145298-145816(-)	172	1.93e-09	38459.2	60280.1	1.56738	0.00506397	0.648354	TcCLB.510149.60	1	T	CMGC/GSK/GSK3	*******TELMGQLI	4.33
tELMGQLIsNCGCsTGSASRPSSAVSAVNR	3.65e-05	3621.58	TcCLB.510149.60	hypothetical protein; conserved	TcChr36-S:145298-145816(-)	172	1.93e-09	38459.2	60280.1	1.56738	0.00506397	0.648354	TcCLB.510149.60	1	T	CMGC/MAPK/nmo	*******TELMGQLI	3.141
tELMGQLIsNCGCsTGSASRPSSAVSAVNR	3.65e-05	3621.58	TcCLB.510149.60	hypothetical protein; conserved	TcChr36-S:145298-145816(-)	172	1.93e-09	38459.2	60280.1	1.56738	0.00506397	0.648354	TcCLB.510149.60	1	T	Other/NEK/NEK6	*******TELMGQLI	2.494
tELMGQLIsNCGCsTGSASRPSSAVSAVNR	3.65e-05	3621.58	TcCLB.510149.60	hypothetical protein; conserved	TcChr36-S:145298-145816(-)	172	1.93e-09	38459.2	60280.1	1.56738	0.00506397	0.648354	TcCLB.510149.60	1	T	STE/STE11/MEKK1	*******TELMGQLI	3.817
tELMGQLIsNCGCsTGSASRPSSAVSAVNR	3.65e-05	3621.58	TcCLB.510149.60	hypothetical protein; conserved	TcChr36-S:145298-145816(-)	172	1.93e-09	38459.2	60280.1	1.56738	0.00506397	0.648354	TcCLB.510149.60	1	T	TKL/MLK/MLK	*******TELMGQLI	1.5
tELMGQLIsNCGCsTGSASRPSSAVSAVNR	3.65e-05	3621.58	TcCLB.510149.60	hypothetical protein; conserved	TcChr36-S:145298-145816(-)	172	1.93e-09	38459.2	60280.1	1.56738	0.00506397	0.648354	TcCLB.510149.60	1	T	AGC/RSK/RSKp70/RPS6KB1	*******TELMGQLI	2.548
tELMGQLIsNCGCsTGSASRPSSAVSAVNR	3.65e-05	3621.58	TcCLB.510149.60	hypothetical protein; conserved	TcChr36-S:145298-145816(-)	172	1.93e-09	38459.2	60280.1	1.56738	0.00506397	0.648354	TcCLB.510149.60	1	T	CAMK/CAMKL/QIK/SIK1	*******TELMGQLI	4.074
tELMGQLIsNCGCsTGSASRPSSAVSAVNR	3.65e-05	3621.58	TcCLB.510149.60	hypothetical protein; conserved	TcChr36-S:145298-145816(-)	172	1.93e-09	38459.2	60280.1	1.56738	0.00506397	0.648354	TcCLB.510149.60	1	T	CMGC/MAPK/JNK/JNK1	*******TELMGQLI	3.02
tELMGQLIsNCGCsTGSASRPSSAVSAVNR	3.65e-05	3621.58	TcCLB.510149.60	hypothetical protein; conserved	TcChr36-S:145298-145816(-)	172	1.93e-09	38459.2	60280.1	1.56738	0.00506397	0.648354	TcCLB.510149.60	1	T	CMGC/MAPK/nmo/NLK	*******TELMGQLI	3.509
tELMGQLIsNCGCsTGSASRPSSAVSAVNR	3.65e-05	3621.58	TcCLB.510149.60	hypothetical protein; conserved	TcChr36-S:145298-145816(-)	172	1.93e-09	38459.2	60280.1	1.56738	0.00506397	0.648354	TcCLB.510149.60	1	T	STE/STE7/MEK1/MAP2K2	*******TELMGQLI	9
tELMGQLIsNCGCsTGSASRPSSAVSAVNR	3.65e-05	3621.58	TcCLB.510149.60	hypothetical protein; conserved	TcChr36-S:145298-145816(-)	172	1.93e-09	38459.2	60280.1	1.56738	0.00506397	0.648354	TcCLB.510149.60	1	T	CK1	*******TELMGQLI	7.074
tELMGQLIsNCGCsTGSASRPSSAVSAVNR	3.65e-05	3621.58	TcCLB.510149.60	hypothetical protein; conserved	TcChr36-S:145298-145816(-)	172	1.93e-09	38459.2	60280.1	1.56738	0.00506397	0.648354	TcCLB.510149.60	1	T	CAMK/PHK	*******TELMGQLI	3.785
tELMGQLIsNCGCsTGSASRPSSAVSAVNR	3.65e-05	3621.58	TcCLB.510149.60	hypothetical protein; conserved	TcChr36-S:145298-145816(-)	172	1.93e-09	38459.2	60280.1	1.56738	0.00506397	0.648354	TcCLB.510149.60	1	T	CK1/VRK	*******TELMGQLI	0.977
tELMGQLIsNCGCsTGSASRPSSAVSAVNR	3.65e-05	3621.58	TcCLB.510149.60	hypothetical protein; conserved	TcChr36-S:145298-145816(-)	172	1.93e-09	38459.2	60280.1	1.56738	0.00506397	0.648354	TcCLB.510149.60	1	T	Other/PLK	*******TELMGQLI	10.591
tELMGQLIsNCGCsTGSASRPSSAVSAVNR	3.65e-05	3621.58	TcCLB.510149.60	hypothetical protein; conserved	TcChr36-S:145298-145816(-)	172	1.93e-09	38459.2	60280.1	1.56738	0.00506397	0.648354	TcCLB.510149.60	1	T	CK1/VRK/VRK1	*******TELMGQLI	3.159
tELMGQLIsNCGCsTGSASRPSSAVSAVNR	3.65e-05	3621.58	TcCLB.510149.60	hypothetical protein; conserved	TcChr36-S:145298-145816(-)	172	1.93e-09	38459.2	60280.1	1.56738	0.00506397	0.648354	TcCLB.510149.60	1	T	CK1/VRK/VRK2	*******TELMGQLI	5.225
tELMGQLIsNCGCsTGSASRPSSAVSAVNR	3.65e-05	3621.58	TcCLB.510149.60	hypothetical protein; conserved	TcChr36-S:145298-145816(-)	172	1.93e-09	38459.2	60280.1	1.56738	0.00506397	0.648354	TcCLB.510149.60	1	T	CMGC/GSK/GSK3	*******TELMGQLI	4.33
tELMGQLIsNCGCsTGSASRPSSAVSAVNR	3.65e-05	3621.58	TcCLB.510149.60	hypothetical protein; conserved	TcChr36-S:145298-145816(-)	172	1.93e-09	38459.2	60280.1	1.56738	0.00506397	0.648354	TcCLB.510149.60	1	T	CMGC/MAPK/nmo	*******TELMGQLI	3.141
tELMGQLIsNCGCsTGSASRPSSAVSAVNR	3.65e-05	3621.58	TcCLB.510149.60	hypothetical protein; conserved	TcChr36-S:145298-145816(-)	172	1.93e-09	38459.2	60280.1	1.56738	0.00506397	0.648354	TcCLB.510149.60	1	T	Other/NEK/NEK6	*******TELMGQLI	2.494
tELMGQLIsNCGCsTGSASRPSSAVSAVNR	3.65e-05	3621.58	TcCLB.510149.60	hypothetical protein; conserved	TcChr36-S:145298-145816(-)	172	1.93e-09	38459.2	60280.1	1.56738	0.00506397	0.648354	TcCLB.510149.60	1	T	STE/STE11/MEKK1	*******TELMGQLI	3.817
tELMGQLIsNCGCsTGSASRPSSAVSAVNR	3.65e-05	3621.58	TcCLB.510149.60	hypothetical protein; conserved	TcChr36-S:145298-145816(-)	172	1.93e-09	38459.2	60280.1	1.56738	0.00506397	0.648354	TcCLB.510149.60	1	T	TKL/MLK/MLK	*******TELMGQLI	1.5
tELMGQLIsNCGCsTGSASRPSSAVSAVNR	3.65e-05	3621.58	TcCLB.510149.60	hypothetical protein; conserved	TcChr36-S:145298-145816(-)	172	1.93e-09	38459.2	60280.1	1.56738	0.00506397	0.648354	TcCLB.510149.60	1	T	AGC/RSK/RSKp70/RPS6KB1	*******TELMGQLI	2.548
tELMGQLIsNCGCsTGSASRPSSAVSAVNR	3.65e-05	3621.58	TcCLB.510149.60	hypothetical protein; conserved	TcChr36-S:145298-145816(-)	172	1.93e-09	38459.2	60280.1	1.56738	0.00506397	0.648354	TcCLB.510149.60	1	T	CAMK/CAMKL/QIK/SIK1	*******TELMGQLI	4.074
tELMGQLIsNCGCsTGSASRPSSAVSAVNR	3.65e-05	3621.58	TcCLB.510149.60	hypothetical protein; conserved	TcChr36-S:145298-145816(-)	172	1.93e-09	38459.2	60280.1	1.56738	0.00506397	0.648354	TcCLB.510149.60	1	T	CMGC/MAPK/JNK/JNK1	*******TELMGQLI	3.02
tELMGQLIsNCGCsTGSASRPSSAVSAVNR	3.65e-05	3621.58	TcCLB.510149.60	hypothetical protein; conserved	TcChr36-S:145298-145816(-)	172	1.93e-09	38459.2	60280.1	1.56738	0.00506397	0.648354	TcCLB.510149.60	1	T	CMGC/MAPK/nmo/NLK	*******TELMGQLI	3.509
tELMGQLIsNCGCsTGSASRPSSAVSAVNR	3.65e-05	3621.58	TcCLB.510149.60	hypothetical protein; conserved	TcChr36-S:145298-145816(-)	172	1.93e-09	38459.2	60280.1	1.56738	0.00506397	0.648354	TcCLB.510149.60	1	T	STE/STE7/MEK1/MAP2K2	*******TELMGQLI	9
tELMGQLIsNCGCsTGSASRPSSAVSAVNR	3.65e-05	3621.58	TcCLB.510149.60	hypothetical protein; conserved	TcChr36-S:145298-145816(-)	172	1.93e-09	38459.2	60280.1	1.56738	0.00506397	0.648354	TcCLB.510149.60	9	S	CK1	ELMGQLISNCGCSTG	7.074
tELMGQLIsNCGCsTGSASRPSSAVSAVNR	3.65e-05	3621.58	TcCLB.510149.60	hypothetical protein; conserved	TcChr36-S:145298-145816(-)	172	1.93e-09	38459.2	60280.1	1.56738	0.00506397	0.648354	TcCLB.510149.60	9	S	CAMK/PHK	ELMGQLISNCGCSTG	3.785
tELMGQLIsNCGCsTGSASRPSSAVSAVNR	3.65e-05	3621.58	TcCLB.510149.60	hypothetical protein; conserved	TcChr36-S:145298-145816(-)	172	1.93e-09	38459.2	60280.1	1.56738	0.00506397	0.648354	TcCLB.510149.60	9	S	CK1/VRK	ELMGQLISNCGCSTG	0.977
tELMGQLIsNCGCsTGSASRPSSAVSAVNR	3.65e-05	3621.58	TcCLB.510149.60	hypothetical protein; conserved	TcChr36-S:145298-145816(-)	172	1.93e-09	38459.2	60280.1	1.56738	0.00506397	0.648354	TcCLB.510149.60	9	S	Other/Bud32	ELMGQLISNCGCSTG	7.738
tELMGQLIsNCGCsTGSASRPSSAVSAVNR	3.65e-05	3621.58	TcCLB.510149.60	hypothetical protein; conserved	TcChr36-S:145298-145816(-)	172	1.93e-09	38459.2	60280.1	1.56738	0.00506397	0.648354	TcCLB.510149.60	9	S	AGC/GRK/BARK	ELMGQLISNCGCSTG	4.78
tELMGQLIsNCGCsTGSASRPSSAVSAVNR	3.65e-05	3621.58	TcCLB.510149.60	hypothetical protein; conserved	TcChr36-S:145298-145816(-)	172	1.93e-09	38459.2	60280.1	1.56738	0.00506397	0.648354	TcCLB.510149.60	9	S	AGC/PDK1/PKH1	ELMGQLISNCGCSTG	6.883
tELMGQLIsNCGCsTGSASRPSSAVSAVNR	3.65e-05	3621.58	TcCLB.510149.60	hypothetical protein; conserved	TcChr36-S:145298-145816(-)	172	1.93e-09	38459.2	60280.1	1.56738	0.00506397	0.648354	TcCLB.510149.60	9	S	CAMK/CAMKL/LKB	ELMGQLISNCGCSTG	2.821
tELMGQLIsNCGCsTGSASRPSSAVSAVNR	3.65e-05	3621.58	TcCLB.510149.60	hypothetical protein; conserved	TcChr36-S:145298-145816(-)	172	1.93e-09	38459.2	60280.1	1.56738	0.00506397	0.648354	TcCLB.510149.60	9	S	CAMK/PKD/PRKD1	ELMGQLISNCGCSTG	1.5
tELMGQLIsNCGCsTGSASRPSSAVSAVNR	3.65e-05	3621.58	TcCLB.510149.60	hypothetical protein; conserved	TcChr36-S:145298-145816(-)	172	1.93e-09	38459.2	60280.1	1.56738	0.00506397	0.648354	TcCLB.510149.60	9	S	CK1/VRK/VRK2	ELMGQLISNCGCSTG	5.225
tELMGQLIsNCGCsTGSASRPSSAVSAVNR	3.65e-05	3621.58	TcCLB.510149.60	hypothetical protein; conserved	TcChr36-S:145298-145816(-)	172	1.93e-09	38459.2	60280.1	1.56738	0.00506397	0.648354	TcCLB.510149.60	9	S	AGC/GRK/BARK/BARK1	ELMGQLISNCGCSTG	5.269
tELMGQLIsNCGCsTGSASRPSSAVSAVNR	3.65e-05	3621.58	TcCLB.510149.60	hypothetical protein; conserved	TcChr36-S:145298-145816(-)	172	1.93e-09	38459.2	60280.1	1.56738	0.00506397	0.648354	TcCLB.510149.60	9	S	CAMK/CAMKL/LKB/STK11	ELMGQLISNCGCSTG	2.793
tELMGQLIsNCGCsTGSASRPSSAVSAVNR	3.65e-05	3621.58	TcCLB.510149.60	hypothetical protein; conserved	TcChr36-S:145298-145816(-)	172	1.93e-09	38459.2	60280.1	1.56738	0.00506397	0.648354	TcCLB.510149.60	9	S	CAMK/CAMKL/QIK/SIK1	ELMGQLISNCGCSTG	4.074
tELMGQLIsNCGCsTGSASRPSSAVSAVNR	3.65e-05	3621.58	TcCLB.510149.60	hypothetical protein; conserved	TcChr36-S:145298-145816(-)	172	1.93e-09	38459.2	60280.1	1.56738	0.00506397	0.648354	TcCLB.510149.60	9	S	CK1	ELMGQLISNCGCSTG	7.074
tELMGQLIsNCGCsTGSASRPSSAVSAVNR	3.65e-05	3621.58	TcCLB.510149.60	hypothetical protein; conserved	TcChr36-S:145298-145816(-)	172	1.93e-09	38459.2	60280.1	1.56738	0.00506397	0.648354	TcCLB.510149.60	9	S	CAMK/PHK	ELMGQLISNCGCSTG	3.785
tELMGQLIsNCGCsTGSASRPSSAVSAVNR	3.65e-05	3621.58	TcCLB.510149.60	hypothetical protein; conserved	TcChr36-S:145298-145816(-)	172	1.93e-09	38459.2	60280.1	1.56738	0.00506397	0.648354	TcCLB.510149.60	9	S	CK1/VRK	ELMGQLISNCGCSTG	0.977
tELMGQLIsNCGCsTGSASRPSSAVSAVNR	3.65e-05	3621.58	TcCLB.510149.60	hypothetical protein; conserved	TcChr36-S:145298-145816(-)	172	1.93e-09	38459.2	60280.1	1.56738	0.00506397	0.648354	TcCLB.510149.60	9	S	Other/Bud32	ELMGQLISNCGCSTG	7.738
tELMGQLIsNCGCsTGSASRPSSAVSAVNR	3.65e-05	3621.58	TcCLB.510149.60	hypothetical protein; conserved	TcChr36-S:145298-145816(-)	172	1.93e-09	38459.2	60280.1	1.56738	0.00506397	0.648354	TcCLB.510149.60	9	S	AGC/GRK/BARK	ELMGQLISNCGCSTG	4.78
tELMGQLIsNCGCsTGSASRPSSAVSAVNR	3.65e-05	3621.58	TcCLB.510149.60	hypothetical protein; conserved	TcChr36-S:145298-145816(-)	172	1.93e-09	38459.2	60280.1	1.56738	0.00506397	0.648354	TcCLB.510149.60	9	S	AGC/PDK1/PKH1	ELMGQLISNCGCSTG	6.883
tELMGQLIsNCGCsTGSASRPSSAVSAVNR	3.65e-05	3621.58	TcCLB.510149.60	hypothetical protein; conserved	TcChr36-S:145298-145816(-)	172	1.93e-09	38459.2	60280.1	1.56738	0.00506397	0.648354	TcCLB.510149.60	9	S	CAMK/CAMKL/LKB	ELMGQLISNCGCSTG	2.821
tELMGQLIsNCGCsTGSASRPSSAVSAVNR	3.65e-05	3621.58	TcCLB.510149.60	hypothetical protein; conserved	TcChr36-S:145298-145816(-)	172	1.93e-09	38459.2	60280.1	1.56738	0.00506397	0.648354	TcCLB.510149.60	9	S	CAMK/PKD/PRKD1	ELMGQLISNCGCSTG	1.5
tELMGQLIsNCGCsTGSASRPSSAVSAVNR	3.65e-05	3621.58	TcCLB.510149.60	hypothetical protein; conserved	TcChr36-S:145298-145816(-)	172	1.93e-09	38459.2	60280.1	1.56738	0.00506397	0.648354	TcCLB.510149.60	9	S	CK1/VRK/VRK2	ELMGQLISNCGCSTG	5.225
tELMGQLIsNCGCsTGSASRPSSAVSAVNR	3.65e-05	3621.58	TcCLB.510149.60	hypothetical protein; conserved	TcChr36-S:145298-145816(-)	172	1.93e-09	38459.2	60280.1	1.56738	0.00506397	0.648354	TcCLB.510149.60	9	S	AGC/GRK/BARK/BARK1	ELMGQLISNCGCSTG	5.269
tELMGQLIsNCGCsTGSASRPSSAVSAVNR	3.65e-05	3621.58	TcCLB.510149.60	hypothetical protein; conserved	TcChr36-S:145298-145816(-)	172	1.93e-09	38459.2	60280.1	1.56738	0.00506397	0.648354	TcCLB.510149.60	9	S	CAMK/CAMKL/LKB/STK11	ELMGQLISNCGCSTG	2.793
tELMGQLIsNCGCsTGSASRPSSAVSAVNR	3.65e-05	3621.58	TcCLB.510149.60	hypothetical protein; conserved	TcChr36-S:145298-145816(-)	172	1.93e-09	38459.2	60280.1	1.56738	0.00506397	0.648354	TcCLB.510149.60	9	S	CAMK/CAMKL/QIK/SIK1	ELMGQLISNCGCSTG	4.074
tELMGQLIsNCGCsTGSASRPSSAVSAVNR	3.65e-05	3621.58	TcCLB.510149.60	hypothetical protein; conserved	TcChr36-S:145298-145816(-)	172	1.93e-09	38459.2	60280.1	1.56738	0.00506397	0.648354	TcCLB.510149.60	14	S	AGC/GRK	LISNCGCSTGSASRP	7.991
tELMGQLIsNCGCsTGSASRPSSAVSAVNR	3.65e-05	3621.58	TcCLB.510149.60	hypothetical protein; conserved	TcChr36-S:145298-145816(-)	172	1.93e-09	38459.2	60280.1	1.56738	0.00506397	0.648354	TcCLB.510149.60	14	S	CK1/VRK	LISNCGCSTGSASRP	0.977
tELMGQLIsNCGCsTGSASRPSSAVSAVNR	3.65e-05	3621.58	TcCLB.510149.60	hypothetical protein; conserved	TcChr36-S:145298-145816(-)	172	1.93e-09	38459.2	60280.1	1.56738	0.00506397	0.648354	TcCLB.510149.60	14	S	Other/MOS	LISNCGCSTGSASRP	4.667
tELMGQLIsNCGCsTGSASRPSSAVSAVNR	3.65e-05	3621.58	TcCLB.510149.60	hypothetical protein; conserved	TcChr36-S:145298-145816(-)	172	1.93e-09	38459.2	60280.1	1.56738	0.00506397	0.648354	TcCLB.510149.60	14	S	AGC/GRK/BARK	LISNCGCSTGSASRP	4.78
tELMGQLIsNCGCsTGSASRPSSAVSAVNR	3.65e-05	3621.58	TcCLB.510149.60	hypothetical protein; conserved	TcChr36-S:145298-145816(-)	172	1.93e-09	38459.2	60280.1	1.56738	0.00506397	0.648354	TcCLB.510149.60	14	S	CK1/VRK/VRK2	LISNCGCSTGSASRP	5.225
tELMGQLIsNCGCsTGSASRPSSAVSAVNR	3.65e-05	3621.58	TcCLB.510149.60	hypothetical protein; conserved	TcChr36-S:145298-145816(-)	172	1.93e-09	38459.2	60280.1	1.56738	0.00506397	0.648354	TcCLB.510149.60	14	S	Other/MOS/MOS	LISNCGCSTGSASRP	4.667
tELMGQLIsNCGCsTGSASRPSSAVSAVNR	3.65e-05	3621.58	TcCLB.510149.60	hypothetical protein; conserved	TcChr36-S:145298-145816(-)	172	1.93e-09	38459.2	60280.1	1.56738	0.00506397	0.648354	TcCLB.510149.60	14	S	STE/STE11/MEKK1	LISNCGCSTGSASRP	3.817
tELMGQLIsNCGCsTGSASRPSSAVSAVNR	3.65e-05	3621.58	TcCLB.510149.60	hypothetical protein; conserved	TcChr36-S:145298-145816(-)	172	1.93e-09	38459.2	60280.1	1.56738	0.00506397	0.648354	TcCLB.510149.60	14	S	STE/STE11/MEKK2	LISNCGCSTGSASRP	2.383
tELMGQLIsNCGCsTGSASRPSSAVSAVNR	3.65e-05	3621.58	TcCLB.510149.60	hypothetical protein; conserved	TcChr36-S:145298-145816(-)	172	1.93e-09	38459.2	60280.1	1.56738	0.00506397	0.648354	TcCLB.510149.60	14	S	CAMK/MAPKAPK/MNK/MNK1	LISNCGCSTGSASRP	10.35
tELMGQLIsNCGCsTGSASRPSSAVSAVNR	3.65e-05	3621.58	TcCLB.510149.60	hypothetical protein; conserved	TcChr36-S:145298-145816(-)	172	1.93e-09	38459.2	60280.1	1.56738	0.00506397	0.648354	TcCLB.510149.60	14	S	STE/STE11/MEKK1/MAP3K1	LISNCGCSTGSASRP	3.517
tELMGQLIsNCGCsTGSASRPSSAVSAVNR	3.65e-05	3621.58	TcCLB.510149.60	hypothetical protein; conserved	TcChr36-S:145298-145816(-)	172	1.93e-09	38459.2	60280.1	1.56738	0.00506397	0.648354	TcCLB.510149.60	14	S	STE/STE11/MEKK2/MAP3K3	LISNCGCSTGSASRP	2.383
tELMGQLIsNCGCsTGSASRPSSAVSAVNR	3.65e-05	3621.58	TcCLB.510149.60	hypothetical protein; conserved	TcChr36-S:145298-145816(-)	172	1.93e-09	38459.2	60280.1	1.56738	0.00506397	0.648354	TcCLB.510149.60	14	S	STE/STE7/MEK3/MAP2K4	LISNCGCSTGSASRP	1.325
tELMGQLIsNCGCsTGSASRPSSAVSAVNR	3.65e-05	3621.58	TcCLB.510149.60	hypothetical protein; conserved	TcChr36-S:145298-145816(-)	172	1.93e-09	38459.2	60280.1	1.56738	0.00506397	0.648354	TcCLB.510149.60	14	S	TKL/STKR/STKR1/BMPR1B	LISNCGCSTGSASRP	5.158
tELMGQLIsNCGCsTGSASRPSSAVSAVNR	3.65e-05	3621.58	TcCLB.510149.60	hypothetical protein; conserved	TcChr36-S:145298-145816(-)	172	1.93e-09	38459.2	60280.1	1.56738	0.00506397	0.648354	TcCLB.510149.60	14	S	TKL/STKR/STKR1/TGFbR1	LISNCGCSTGSASRP	5.333
tELMGQLIsNCGCsTGSASRPSSAVSAVNR	3.65e-05	3621.58	TcCLB.510149.60	hypothetical protein; conserved	TcChr36-S:145298-145816(-)	172	1.93e-09	38459.2	60280.1	1.56738	0.00506397	0.648354	TcCLB.510149.60	14	S	AGC/GRK	LISNCGCSTGSASRP	7.991
tELMGQLIsNCGCsTGSASRPSSAVSAVNR	3.65e-05	3621.58	TcCLB.510149.60	hypothetical protein; conserved	TcChr36-S:145298-145816(-)	172	1.93e-09	38459.2	60280.1	1.56738	0.00506397	0.648354	TcCLB.510149.60	14	S	CK1/VRK	LISNCGCSTGSASRP	0.977
tELMGQLIsNCGCsTGSASRPSSAVSAVNR	3.65e-05	3621.58	TcCLB.510149.60	hypothetical protein; conserved	TcChr36-S:145298-145816(-)	172	1.93e-09	38459.2	60280.1	1.56738	0.00506397	0.648354	TcCLB.510149.60	14	S	Other/MOS	LISNCGCSTGSASRP	4.667
tELMGQLIsNCGCsTGSASRPSSAVSAVNR	3.65e-05	3621.58	TcCLB.510149.60	hypothetical protein; conserved	TcChr36-S:145298-145816(-)	172	1.93e-09	38459.2	60280.1	1.56738	0.00506397	0.648354	TcCLB.510149.60	14	S	AGC/GRK/BARK	LISNCGCSTGSASRP	4.78
tELMGQLIsNCGCsTGSASRPSSAVSAVNR	3.65e-05	3621.58	TcCLB.510149.60	hypothetical protein; conserved	TcChr36-S:145298-145816(-)	172	1.93e-09	38459.2	60280.1	1.56738	0.00506397	0.648354	TcCLB.510149.60	14	S	CK1/VRK/VRK2	LISNCGCSTGSASRP	5.225
tELMGQLIsNCGCsTGSASRPSSAVSAVNR	3.65e-05	3621.58	TcCLB.510149.60	hypothetical protein; conserved	TcChr36-S:145298-145816(-)	172	1.93e-09	38459.2	60280.1	1.56738	0.00506397	0.648354	TcCLB.510149.60	14	S	Other/MOS/MOS	LISNCGCSTGSASRP	4.667
tELMGQLIsNCGCsTGSASRPSSAVSAVNR	3.65e-05	3621.58	TcCLB.510149.60	hypothetical protein; conserved	TcChr36-S:145298-145816(-)	172	1.93e-09	38459.2	60280.1	1.56738	0.00506397	0.648354	TcCLB.510149.60	14	S	STE/STE11/MEKK1	LISNCGCSTGSASRP	3.817
tELMGQLIsNCGCsTGSASRPSSAVSAVNR	3.65e-05	3621.58	TcCLB.510149.60	hypothetical protein; conserved	TcChr36-S:145298-145816(-)	172	1.93e-09	38459.2	60280.1	1.56738	0.00506397	0.648354	TcCLB.510149.60	14	S	STE/STE11/MEKK2	LISNCGCSTGSASRP	2.383
tELMGQLIsNCGCsTGSASRPSSAVSAVNR	3.65e-05	3621.58	TcCLB.510149.60	hypothetical protein; conserved	TcChr36-S:145298-145816(-)	172	1.93e-09	38459.2	60280.1	1.56738	0.00506397	0.648354	TcCLB.510149.60	14	S	CAMK/MAPKAPK/MNK/MNK1	LISNCGCSTGSASRP	10.35
tELMGQLIsNCGCsTGSASRPSSAVSAVNR	3.65e-05	3621.58	TcCLB.510149.60	hypothetical protein; conserved	TcChr36-S:145298-145816(-)	172	1.93e-09	38459.2	60280.1	1.56738	0.00506397	0.648354	TcCLB.510149.60	14	S	STE/STE11/MEKK1/MAP3K1	LISNCGCSTGSASRP	3.517
tELMGQLIsNCGCsTGSASRPSSAVSAVNR	3.65e-05	3621.58	TcCLB.510149.60	hypothetical protein; conserved	TcChr36-S:145298-145816(-)	172	1.93e-09	38459.2	60280.1	1.56738	0.00506397	0.648354	TcCLB.510149.60	14	S	STE/STE11/MEKK2/MAP3K3	LISNCGCSTGSASRP	2.383
tELMGQLIsNCGCsTGSASRPSSAVSAVNR	3.65e-05	3621.58	TcCLB.510149.60	hypothetical protein; conserved	TcChr36-S:145298-145816(-)	172	1.93e-09	38459.2	60280.1	1.56738	0.00506397	0.648354	TcCLB.510149.60	14	S	STE/STE7/MEK3/MAP2K4	LISNCGCSTGSASRP	1.325
tELMGQLIsNCGCsTGSASRPSSAVSAVNR	3.65e-05	3621.58	TcCLB.510149.60	hypothetical protein; conserved	TcChr36-S:145298-145816(-)	172	1.93e-09	38459.2	60280.1	1.56738	0.00506397	0.648354	TcCLB.510149.60	14	S	TKL/STKR/STKR1/BMPR1B	LISNCGCSTGSASRP	5.158
tELMGQLIsNCGCsTGSASRPSSAVSAVNR	3.65e-05	3621.58	TcCLB.510149.60	hypothetical protein; conserved	TcChr36-S:145298-145816(-)	172	1.93e-09	38459.2	60280.1	1.56738	0.00506397	0.648354	TcCLB.510149.60	14	S	TKL/STKR/STKR1/TGFbR1	LISNCGCSTGSASRP	5.333
rSDNDGDKPSGVsPVEPEsPLEEGSDLTNFTTLYVCPGCGAR	0.00863364	5263.35	TcCLB.480653.10	hypothetical protein; conserved	TcChr23-S:239516-240436(-)	306	9.31e-07	9143.13	14204.2	1.55354	0.0109796	0.635559	TcCLB.480653.10	13	S	CK1	GDKPSGVSPVEPESP	7.074
rSDNDGDKPSGVsPVEPEsPLEEGSDLTNFTTLYVCPGCGAR	0.00863364	5263.35	TcCLB.480653.10	hypothetical protein; conserved	TcChr23-S:239516-240436(-)	306	9.31e-07	9143.13	14204.2	1.55354	0.0109796	0.635559	TcCLB.480653.10	13	S	CMGC	GDKPSGVSPVEPESP	2.953
rSDNDGDKPSGVsPVEPEsPLEEGSDLTNFTTLYVCPGCGAR	0.00863364	5263.35	TcCLB.480653.10	hypothetical protein; conserved	TcChr23-S:239516-240436(-)	306	9.31e-07	9143.13	14204.2	1.55354	0.0109796	0.635559	TcCLB.480653.10	13	S	CAMK/PHK	GDKPSGVSPVEPESP	3.785
rSDNDGDKPSGVsPVEPEsPLEEGSDLTNFTTLYVCPGCGAR	0.00863364	5263.35	TcCLB.480653.10	hypothetical protein; conserved	TcChr23-S:239516-240436(-)	306	9.31e-07	9143.13	14204.2	1.55354	0.0109796	0.635559	TcCLB.480653.10	13	S	CK1/CK1	GDKPSGVSPVEPESP	3.998
rSDNDGDKPSGVsPVEPEsPLEEGSDLTNFTTLYVCPGCGAR	0.00863364	5263.35	TcCLB.480653.10	hypothetical protein; conserved	TcChr23-S:239516-240436(-)	306	9.31e-07	9143.13	14204.2	1.55354	0.0109796	0.635559	TcCLB.480653.10	13	S	CMGC/CDK	GDKPSGVSPVEPESP	5.994
rSDNDGDKPSGVsPVEPEsPLEEGSDLTNFTTLYVCPGCGAR	0.00863364	5263.35	TcCLB.480653.10	hypothetical protein; conserved	TcChr23-S:239516-240436(-)	306	9.31e-07	9143.13	14204.2	1.55354	0.0109796	0.635559	TcCLB.480653.10	13	S	Other/PLK	GDKPSGVSPVEPESP	10.591
rSDNDGDKPSGVsPVEPEsPLEEGSDLTNFTTLYVCPGCGAR	0.00863364	5263.35	TcCLB.480653.10	hypothetical protein; conserved	TcChr23-S:239516-240436(-)	306	9.31e-07	9143.13	14204.2	1.55354	0.0109796	0.635559	TcCLB.480653.10	13	S	STE/STE7	GDKPSGVSPVEPESP	0.289
rSDNDGDKPSGVsPVEPEsPLEEGSDLTNFTTLYVCPGCGAR	0.00863364	5263.35	TcCLB.480653.10	hypothetical protein; conserved	TcChr23-S:239516-240436(-)	306	9.31e-07	9143.13	14204.2	1.55354	0.0109796	0.635559	TcCLB.480653.10	13	S	Atypical/PIKK/FRAP	GDKPSGVSPVEPESP	11.395
rSDNDGDKPSGVsPVEPEsPLEEGSDLTNFTTLYVCPGCGAR	0.00863364	5263.35	TcCLB.480653.10	hypothetical protein; conserved	TcChr23-S:239516-240436(-)	306	9.31e-07	9143.13	14204.2	1.55354	0.0109796	0.635559	TcCLB.480653.10	13	S	CK1/TTBK/TTBK1	GDKPSGVSPVEPESP	9.433
rSDNDGDKPSGVsPVEPEsPLEEGSDLTNFTTLYVCPGCGAR	0.00863364	5263.35	TcCLB.480653.10	hypothetical protein; conserved	TcChr23-S:239516-240436(-)	306	9.31e-07	9143.13	14204.2	1.55354	0.0109796	0.635559	TcCLB.480653.10	13	S	CK1/VRK/VRK2	GDKPSGVSPVEPESP	5.225
rSDNDGDKPSGVsPVEPEsPLEEGSDLTNFTTLYVCPGCGAR	0.00863364	5263.35	TcCLB.480653.10	hypothetical protein; conserved	TcChr23-S:239516-240436(-)	306	9.31e-07	9143.13	14204.2	1.55354	0.0109796	0.635559	TcCLB.480653.10	13	S	CMGC/CDK/CCRK	GDKPSGVSPVEPESP	7.094
rSDNDGDKPSGVsPVEPEsPLEEGSDLTNFTTLYVCPGCGAR	0.00863364	5263.35	TcCLB.480653.10	hypothetical protein; conserved	TcChr23-S:239516-240436(-)	306	9.31e-07	9143.13	14204.2	1.55354	0.0109796	0.635559	TcCLB.480653.10	13	S	CMGC/CDK/CDC2	GDKPSGVSPVEPESP	8.778
rSDNDGDKPSGVsPVEPEsPLEEGSDLTNFTTLYVCPGCGAR	0.00863364	5263.35	TcCLB.480653.10	hypothetical protein; conserved	TcChr23-S:239516-240436(-)	306	9.31e-07	9143.13	14204.2	1.55354	0.0109796	0.635559	TcCLB.480653.10	13	S	CMGC/CDK/CDK2	GDKPSGVSPVEPESP	2.692
rSDNDGDKPSGVsPVEPEsPLEEGSDLTNFTTLYVCPGCGAR	0.00863364	5263.35	TcCLB.480653.10	hypothetical protein; conserved	TcChr23-S:239516-240436(-)	306	9.31e-07	9143.13	14204.2	1.55354	0.0109796	0.635559	TcCLB.480653.10	13	S	CMGC/CDK/CDK4	GDKPSGVSPVEPESP	6.215
rSDNDGDKPSGVsPVEPEsPLEEGSDLTNFTTLYVCPGCGAR	0.00863364	5263.35	TcCLB.480653.10	hypothetical protein; conserved	TcChr23-S:239516-240436(-)	306	9.31e-07	9143.13	14204.2	1.55354	0.0109796	0.635559	TcCLB.480653.10	13	S	CMGC/CLK/CLK1	GDKPSGVSPVEPESP	2.638
rSDNDGDKPSGVsPVEPEsPLEEGSDLTNFTTLYVCPGCGAR	0.00863364	5263.35	TcCLB.480653.10	hypothetical protein; conserved	TcChr23-S:239516-240436(-)	306	9.31e-07	9143.13	14204.2	1.55354	0.0109796	0.635559	TcCLB.480653.10	13	S	CMGC/DYRK/HIPK	GDKPSGVSPVEPESP	2.013
rSDNDGDKPSGVsPVEPEsPLEEGSDLTNFTTLYVCPGCGAR	0.00863364	5263.35	TcCLB.480653.10	hypothetical protein; conserved	TcChr23-S:239516-240436(-)	306	9.31e-07	9143.13	14204.2	1.55354	0.0109796	0.635559	TcCLB.480653.10	13	S	CMGC/GSK/GSK3A	GDKPSGVSPVEPESP	4.488
rSDNDGDKPSGVsPVEPEsPLEEGSDLTNFTTLYVCPGCGAR	0.00863364	5263.35	TcCLB.480653.10	hypothetical protein; conserved	TcChr23-S:239516-240436(-)	306	9.31e-07	9143.13	14204.2	1.55354	0.0109796	0.635559	TcCLB.480653.10	13	S	CMGC/MAPK/ERK	GDKPSGVSPVEPESP	2.734
rSDNDGDKPSGVsPVEPEsPLEEGSDLTNFTTLYVCPGCGAR	0.00863364	5263.35	TcCLB.480653.10	hypothetical protein; conserved	TcChr23-S:239516-240436(-)	306	9.31e-07	9143.13	14204.2	1.55354	0.0109796	0.635559	TcCLB.480653.10	13	S	CMGC/MAPK/p38	GDKPSGVSPVEPESP	7.633
rSDNDGDKPSGVsPVEPEsPLEEGSDLTNFTTLYVCPGCGAR	0.00863364	5263.35	TcCLB.480653.10	hypothetical protein; conserved	TcChr23-S:239516-240436(-)	306	9.31e-07	9143.13	14204.2	1.55354	0.0109796	0.635559	TcCLB.480653.10	13	S	AGC/GRK/GRK/GRK	GDKPSGVSPVEPESP	9.35
rSDNDGDKPSGVsPVEPEsPLEEGSDLTNFTTLYVCPGCGAR	0.00863364	5263.35	TcCLB.480653.10	hypothetical protein; conserved	TcChr23-S:239516-240436(-)	306	9.31e-07	9143.13	14204.2	1.55354	0.0109796	0.635559	TcCLB.480653.10	13	S	Atypical/PIKK/FRAP/MTOR	GDKPSGVSPVEPESP	4.258
rSDNDGDKPSGVsPVEPEsPLEEGSDLTNFTTLYVCPGCGAR	0.00863364	5263.35	TcCLB.480653.10	hypothetical protein; conserved	TcChr23-S:239516-240436(-)	306	9.31e-07	9143.13	14204.2	1.55354	0.0109796	0.635559	TcCLB.480653.10	13	S	CK1/CK1/CK1-D/CK1e	GDKPSGVSPVEPESP	6.526
rSDNDGDKPSGVsPVEPEsPLEEGSDLTNFTTLYVCPGCGAR	0.00863364	5263.35	TcCLB.480653.10	hypothetical protein; conserved	TcChr23-S:239516-240436(-)	306	9.31e-07	9143.13	14204.2	1.55354	0.0109796	0.635559	TcCLB.480653.10	13	S	CMGC/CDK/CCRK/CDK20	GDKPSGVSPVEPESP	8.506
rSDNDGDKPSGVsPVEPEsPLEEGSDLTNFTTLYVCPGCGAR	0.00863364	5263.35	TcCLB.480653.10	hypothetical protein; conserved	TcChr23-S:239516-240436(-)	306	9.31e-07	9143.13	14204.2	1.55354	0.0109796	0.635559	TcCLB.480653.10	13	S	CMGC/CDK/CDC2/CDK1	GDKPSGVSPVEPESP	8.98
rSDNDGDKPSGVsPVEPEsPLEEGSDLTNFTTLYVCPGCGAR	0.00863364	5263.35	TcCLB.480653.10	hypothetical protein; conserved	TcChr23-S:239516-240436(-)	306	9.31e-07	9143.13	14204.2	1.55354	0.0109796	0.635559	TcCLB.480653.10	13	S	CMGC/CDK/CDK2/CDC28	GDKPSGVSPVEPESP	13.343
rSDNDGDKPSGVsPVEPEsPLEEGSDLTNFTTLYVCPGCGAR	0.00863364	5263.35	TcCLB.480653.10	hypothetical protein; conserved	TcChr23-S:239516-240436(-)	306	9.31e-07	9143.13	14204.2	1.55354	0.0109796	0.635559	TcCLB.480653.10	13	S	CMGC/CDK/CDK2/CDK2	GDKPSGVSPVEPESP	12.788
rSDNDGDKPSGVsPVEPEsPLEEGSDLTNFTTLYVCPGCGAR	0.00863364	5263.35	TcCLB.480653.10	hypothetical protein; conserved	TcChr23-S:239516-240436(-)	306	9.31e-07	9143.13	14204.2	1.55354	0.0109796	0.635559	TcCLB.480653.10	13	S	CMGC/CDK/CDK5/CDK5	GDKPSGVSPVEPESP	15.952
rSDNDGDKPSGVsPVEPEsPLEEGSDLTNFTTLYVCPGCGAR	0.00863364	5263.35	TcCLB.480653.10	hypothetical protein; conserved	TcChr23-S:239516-240436(-)	306	9.31e-07	9143.13	14204.2	1.55354	0.0109796	0.635559	TcCLB.480653.10	13	S	CMGC/MAPK/JNK/JNK1	GDKPSGVSPVEPESP	3.02
rSDNDGDKPSGVsPVEPEsPLEEGSDLTNFTTLYVCPGCGAR	0.00863364	5263.35	TcCLB.480653.10	hypothetical protein; conserved	TcChr23-S:239516-240436(-)	306	9.31e-07	9143.13	14204.2	1.55354	0.0109796	0.635559	TcCLB.480653.10	13	S	CMGC/MAPK/JNK/JNK3	GDKPSGVSPVEPESP	11.042
rSDNDGDKPSGVsPVEPEsPLEEGSDLTNFTTLYVCPGCGAR	0.00863364	5263.35	TcCLB.480653.10	hypothetical protein; conserved	TcChr23-S:239516-240436(-)	306	9.31e-07	9143.13	14204.2	1.55354	0.0109796	0.635559	TcCLB.480653.10	13	S	CMGC/MAPK/p38/HOG1	GDKPSGVSPVEPESP	10.45
rSDNDGDKPSGVsPVEPEsPLEEGSDLTNFTTLYVCPGCGAR	0.00863364	5263.35	TcCLB.480653.10	hypothetical protein; conserved	TcChr23-S:239516-240436(-)	306	9.31e-07	9143.13	14204.2	1.55354	0.0109796	0.635559	TcCLB.480653.10	13	S	CMGC/MAPK/p38/MAPK14	GDKPSGVSPVEPESP	3.342
rSDNDGDKPSGVsPVEPEsPLEEGSDLTNFTTLYVCPGCGAR	0.00863364	5263.35	TcCLB.480653.10	hypothetical protein; conserved	TcChr23-S:239516-240436(-)	306	9.31e-07	9143.13	14204.2	1.55354	0.0109796	0.635559	TcCLB.480653.10	19	S	CMGC	VSPVEPESPLEEGSD	2.953
rSDNDGDKPSGVsPVEPEsPLEEGSDLTNFTTLYVCPGCGAR	0.00863364	5263.35	TcCLB.480653.10	hypothetical protein; conserved	TcChr23-S:239516-240436(-)	306	9.31e-07	9143.13	14204.2	1.55354	0.0109796	0.635559	TcCLB.480653.10	19	S	AGC/PDK1	VSPVEPESPLEEGSD	2.39
rSDNDGDKPSGVsPVEPEsPLEEGSDLTNFTTLYVCPGCGAR	0.00863364	5263.35	TcCLB.480653.10	hypothetical protein; conserved	TcChr23-S:239516-240436(-)	306	9.31e-07	9143.13	14204.2	1.55354	0.0109796	0.635559	TcCLB.480653.10	19	S	CK1/CK1	VSPVEPESPLEEGSD	3.998
rSDNDGDKPSGVsPVEPEsPLEEGSDLTNFTTLYVCPGCGAR	0.00863364	5263.35	TcCLB.480653.10	hypothetical protein; conserved	TcChr23-S:239516-240436(-)	306	9.31e-07	9143.13	14204.2	1.55354	0.0109796	0.635559	TcCLB.480653.10	19	S	CMGC/CDK	VSPVEPESPLEEGSD	5.994
rSDNDGDKPSGVsPVEPEsPLEEGSDLTNFTTLYVCPGCGAR	0.00863364	5263.35	TcCLB.480653.10	hypothetical protein; conserved	TcChr23-S:239516-240436(-)	306	9.31e-07	9143.13	14204.2	1.55354	0.0109796	0.635559	TcCLB.480653.10	19	S	CMGC/CK2	VSPVEPESPLEEGSD	9.894
rSDNDGDKPSGVsPVEPEsPLEEGSDLTNFTTLYVCPGCGAR	0.00863364	5263.35	TcCLB.480653.10	hypothetical protein; conserved	TcChr23-S:239516-240436(-)	306	9.31e-07	9143.13	14204.2	1.55354	0.0109796	0.635559	TcCLB.480653.10	19	S	CMGC/DYRK	VSPVEPESPLEEGSD	6.791
rSDNDGDKPSGVsPVEPEsPLEEGSDLTNFTTLYVCPGCGAR	0.00863364	5263.35	TcCLB.480653.10	hypothetical protein; conserved	TcChr23-S:239516-240436(-)	306	9.31e-07	9143.13	14204.2	1.55354	0.0109796	0.635559	TcCLB.480653.10	19	S	CMGC/MAPK	VSPVEPESPLEEGSD	9.723
rSDNDGDKPSGVsPVEPEsPLEEGSDLTNFTTLYVCPGCGAR	0.00863364	5263.35	TcCLB.480653.10	hypothetical protein; conserved	TcChr23-S:239516-240436(-)	306	9.31e-07	9143.13	14204.2	1.55354	0.0109796	0.635559	TcCLB.480653.10	19	S	Other/MOS	VSPVEPESPLEEGSD	4.667
rSDNDGDKPSGVsPVEPEsPLEEGSDLTNFTTLYVCPGCGAR	0.00863364	5263.35	TcCLB.480653.10	hypothetical protein; conserved	TcChr23-S:239516-240436(-)	306	9.31e-07	9143.13	14204.2	1.55354	0.0109796	0.635559	TcCLB.480653.10	19	S	Other/TLK	VSPVEPESPLEEGSD	2.312
rSDNDGDKPSGVsPVEPEsPLEEGSDLTNFTTLYVCPGCGAR	0.00863364	5263.35	TcCLB.480653.10	hypothetical protein; conserved	TcChr23-S:239516-240436(-)	306	9.31e-07	9143.13	14204.2	1.55354	0.0109796	0.635559	TcCLB.480653.10	19	S	AGC/GRK/BARK	VSPVEPESPLEEGSD	4.78
rSDNDGDKPSGVsPVEPEsPLEEGSDLTNFTTLYVCPGCGAR	0.00863364	5263.35	TcCLB.480653.10	hypothetical protein; conserved	TcChr23-S:239516-240436(-)	306	9.31e-07	9143.13	14204.2	1.55354	0.0109796	0.635559	TcCLB.480653.10	19	S	Atypical/PIKK/FRAP	VSPVEPESPLEEGSD	11.395
rSDNDGDKPSGVsPVEPEsPLEEGSDLTNFTTLYVCPGCGAR	0.00863364	5263.35	TcCLB.480653.10	hypothetical protein; conserved	TcChr23-S:239516-240436(-)	306	9.31e-07	9143.13	14204.2	1.55354	0.0109796	0.635559	TcCLB.480653.10	19	S	CK1/VRK/VRK2	VSPVEPESPLEEGSD	5.225
rSDNDGDKPSGVsPVEPEsPLEEGSDLTNFTTLYVCPGCGAR	0.00863364	5263.35	TcCLB.480653.10	hypothetical protein; conserved	TcChr23-S:239516-240436(-)	306	9.31e-07	9143.13	14204.2	1.55354	0.0109796	0.635559	TcCLB.480653.10	19	S	CMGC/CDK/CDC2	VSPVEPESPLEEGSD	8.778
rSDNDGDKPSGVsPVEPEsPLEEGSDLTNFTTLYVCPGCGAR	0.00863364	5263.35	TcCLB.480653.10	hypothetical protein; conserved	TcChr23-S:239516-240436(-)	306	9.31e-07	9143.13	14204.2	1.55354	0.0109796	0.635559	TcCLB.480653.10	19	S	CMGC/CDK/CDK2	VSPVEPESPLEEGSD	2.692
rSDNDGDKPSGVsPVEPEsPLEEGSDLTNFTTLYVCPGCGAR	0.00863364	5263.35	TcCLB.480653.10	hypothetical protein; conserved	TcChr23-S:239516-240436(-)	306	9.31e-07	9143.13	14204.2	1.55354	0.0109796	0.635559	TcCLB.480653.10	19	S	CMGC/CDK/CRK7	VSPVEPESPLEEGSD	9.736
rSDNDGDKPSGVsPVEPEsPLEEGSDLTNFTTLYVCPGCGAR	0.00863364	5263.35	TcCLB.480653.10	hypothetical protein; conserved	TcChr23-S:239516-240436(-)	306	9.31e-07	9143.13	14204.2	1.55354	0.0109796	0.635559	TcCLB.480653.10	19	S	CMGC/DYRK/DYRK1	VSPVEPESPLEEGSD	4.562
rSDNDGDKPSGVsPVEPEsPLEEGSDLTNFTTLYVCPGCGAR	0.00863364	5263.35	TcCLB.480653.10	hypothetical protein; conserved	TcChr23-S:239516-240436(-)	306	9.31e-07	9143.13	14204.2	1.55354	0.0109796	0.635559	TcCLB.480653.10	19	S	CMGC/GSK/GSK3B	VSPVEPESPLEEGSD	2.826
rSDNDGDKPSGVsPVEPEsPLEEGSDLTNFTTLYVCPGCGAR	0.00863364	5263.35	TcCLB.480653.10	hypothetical protein; conserved	TcChr23-S:239516-240436(-)	306	9.31e-07	9143.13	14204.2	1.55354	0.0109796	0.635559	TcCLB.480653.10	19	S	CMGC/MAPK/ERK	VSPVEPESPLEEGSD	2.734
rSDNDGDKPSGVsPVEPEsPLEEGSDLTNFTTLYVCPGCGAR	0.00863364	5263.35	TcCLB.480653.10	hypothetical protein; conserved	TcChr23-S:239516-240436(-)	306	9.31e-07	9143.13	14204.2	1.55354	0.0109796	0.635559	TcCLB.480653.10	19	S	CMGC/MAPK/nmo	VSPVEPESPLEEGSD	3.141
rSDNDGDKPSGVsPVEPEsPLEEGSDLTNFTTLYVCPGCGAR	0.00863364	5263.35	TcCLB.480653.10	hypothetical protein; conserved	TcChr23-S:239516-240436(-)	306	9.31e-07	9143.13	14204.2	1.55354	0.0109796	0.635559	TcCLB.480653.10	19	S	CMGC/MAPK/p38	VSPVEPESPLEEGSD	7.633
rSDNDGDKPSGVsPVEPEsPLEEGSDLTNFTTLYVCPGCGAR	0.00863364	5263.35	TcCLB.480653.10	hypothetical protein; conserved	TcChr23-S:239516-240436(-)	306	9.31e-07	9143.13	14204.2	1.55354	0.0109796	0.635559	TcCLB.480653.10	19	S	Other/MOS/MOS	VSPVEPESPLEEGSD	4.667
rSDNDGDKPSGVsPVEPEsPLEEGSDLTNFTTLYVCPGCGAR	0.00863364	5263.35	TcCLB.480653.10	hypothetical protein; conserved	TcChr23-S:239516-240436(-)	306	9.31e-07	9143.13	14204.2	1.55354	0.0109796	0.635559	TcCLB.480653.10	19	S	Other/Other-Unique/KIS	VSPVEPESPLEEGSD	7.667
rSDNDGDKPSGVsPVEPEsPLEEGSDLTNFTTLYVCPGCGAR	0.00863364	5263.35	TcCLB.480653.10	hypothetical protein; conserved	TcChr23-S:239516-240436(-)	306	9.31e-07	9143.13	14204.2	1.55354	0.0109796	0.635559	TcCLB.480653.10	19	S	STE/STE11/MEKK1	VSPVEPESPLEEGSD	3.817
rSDNDGDKPSGVsPVEPEsPLEEGSDLTNFTTLYVCPGCGAR	0.00863364	5263.35	TcCLB.480653.10	hypothetical protein; conserved	TcChr23-S:239516-240436(-)	306	9.31e-07	9143.13	14204.2	1.55354	0.0109796	0.635559	TcCLB.480653.10	19	S	Atypical/PIKK/FRAP/MTOR	VSPVEPESPLEEGSD	4.258
rSDNDGDKPSGVsPVEPEsPLEEGSDLTNFTTLYVCPGCGAR	0.00863364	5263.35	TcCLB.480653.10	hypothetical protein; conserved	TcChr23-S:239516-240436(-)	306	9.31e-07	9143.13	14204.2	1.55354	0.0109796	0.635559	TcCLB.480653.10	19	S	CMGC/CDK/CDC2/CDK1	VSPVEPESPLEEGSD	8.98
rSDNDGDKPSGVsPVEPEsPLEEGSDLTNFTTLYVCPGCGAR	0.00863364	5263.35	TcCLB.480653.10	hypothetical protein; conserved	TcChr23-S:239516-240436(-)	306	9.31e-07	9143.13	14204.2	1.55354	0.0109796	0.635559	TcCLB.480653.10	19	S	CMGC/CDK/CDK2/CDC28	VSPVEPESPLEEGSD	13.343
rSDNDGDKPSGVsPVEPEsPLEEGSDLTNFTTLYVCPGCGAR	0.00863364	5263.35	TcCLB.480653.10	hypothetical protein; conserved	TcChr23-S:239516-240436(-)	306	9.31e-07	9143.13	14204.2	1.55354	0.0109796	0.635559	TcCLB.480653.10	19	S	CMGC/CDK/CDK4/CDK4	VSPVEPESPLEEGSD	4.74
rSDNDGDKPSGVsPVEPEsPLEEGSDLTNFTTLYVCPGCGAR	0.00863364	5263.35	TcCLB.480653.10	hypothetical protein; conserved	TcChr23-S:239516-240436(-)	306	9.31e-07	9143.13	14204.2	1.55354	0.0109796	0.635559	TcCLB.480653.10	19	S	CMGC/CDK/CDK5/CDK5	VSPVEPESPLEEGSD	15.952
rSDNDGDKPSGVsPVEPEsPLEEGSDLTNFTTLYVCPGCGAR	0.00863364	5263.35	TcCLB.480653.10	hypothetical protein; conserved	TcChr23-S:239516-240436(-)	306	9.31e-07	9143.13	14204.2	1.55354	0.0109796	0.635559	TcCLB.480653.10	19	S	CMGC/CDK/CDK5/PHO85	VSPVEPESPLEEGSD	11.047
rSDNDGDKPSGVsPVEPEsPLEEGSDLTNFTTLYVCPGCGAR	0.00863364	5263.35	TcCLB.480653.10	hypothetical protein; conserved	TcChr23-S:239516-240436(-)	306	9.31e-07	9143.13	14204.2	1.55354	0.0109796	0.635559	TcCLB.480653.10	19	S	CMGC/CDK/CRK7/CRK7	VSPVEPESPLEEGSD	9.736
rSDNDGDKPSGVsPVEPEsPLEEGSDLTNFTTLYVCPGCGAR	0.00863364	5263.35	TcCLB.480653.10	hypothetical protein; conserved	TcChr23-S:239516-240436(-)	306	9.31e-07	9143.13	14204.2	1.55354	0.0109796	0.635559	TcCLB.480653.10	19	S	CMGC/DYRK/DYRK1/DYRK1A	VSPVEPESPLEEGSD	6.152
rSDNDGDKPSGVsPVEPEsPLEEGSDLTNFTTLYVCPGCGAR	0.00863364	5263.35	TcCLB.480653.10	hypothetical protein; conserved	TcChr23-S:239516-240436(-)	306	9.31e-07	9143.13	14204.2	1.55354	0.0109796	0.635559	TcCLB.480653.10	19	S	CMGC/DYRK/HIPK/HIPK2	VSPVEPESPLEEGSD	1.841
rSDNDGDKPSGVsPVEPEsPLEEGSDLTNFTTLYVCPGCGAR	0.00863364	5263.35	TcCLB.480653.10	hypothetical protein; conserved	TcChr23-S:239516-240436(-)	306	9.31e-07	9143.13	14204.2	1.55354	0.0109796	0.635559	TcCLB.480653.10	19	S	CMGC/MAPK/ERK/Erk1	VSPVEPESPLEEGSD	17.725
rSDNDGDKPSGVsPVEPEsPLEEGSDLTNFTTLYVCPGCGAR	0.00863364	5263.35	TcCLB.480653.10	hypothetical protein; conserved	TcChr23-S:239516-240436(-)	306	9.31e-07	9143.13	14204.2	1.55354	0.0109796	0.635559	TcCLB.480653.10	19	S	CMGC/MAPK/ERK/Erk2	VSPVEPESPLEEGSD	10.451
rSDNDGDKPSGVsPVEPEsPLEEGSDLTNFTTLYVCPGCGAR	0.00863364	5263.35	TcCLB.480653.10	hypothetical protein; conserved	TcChr23-S:239516-240436(-)	306	9.31e-07	9143.13	14204.2	1.55354	0.0109796	0.635559	TcCLB.480653.10	19	S	CMGC/MAPK/ERK/FUS3	VSPVEPESPLEEGSD	10.133
rSDNDGDKPSGVsPVEPEsPLEEGSDLTNFTTLYVCPGCGAR	0.00863364	5263.35	TcCLB.480653.10	hypothetical protein; conserved	TcChr23-S:239516-240436(-)	306	9.31e-07	9143.13	14204.2	1.55354	0.0109796	0.635559	TcCLB.480653.10	19	S	CMGC/MAPK/JNK/JNK1	VSPVEPESPLEEGSD	3.02
rSDNDGDKPSGVsPVEPEsPLEEGSDLTNFTTLYVCPGCGAR	0.00863364	5263.35	TcCLB.480653.10	hypothetical protein; conserved	TcChr23-S:239516-240436(-)	306	9.31e-07	9143.13	14204.2	1.55354	0.0109796	0.635559	TcCLB.480653.10	19	S	CMGC/MAPK/nmo/NLK	VSPVEPESPLEEGSD	3.509
rSDNDGDKPSGVsPVEPEsPLEEGSDLTNFTTLYVCPGCGAR	0.00863364	5263.35	TcCLB.480653.10	hypothetical protein; conserved	TcChr23-S:239516-240436(-)	306	9.31e-07	9143.13	14204.2	1.55354	0.0109796	0.635559	TcCLB.480653.10	19	S	CMGC/MAPK/p38/MAPK11	VSPVEPESPLEEGSD	8.192
rSDNDGDKPSGVsPVEPEsPLEEGSDLTNFTTLYVCPGCGAR	0.00863364	5263.35	TcCLB.480653.10	hypothetical protein; conserved	TcChr23-S:239516-240436(-)	306	9.31e-07	9143.13	14204.2	1.55354	0.0109796	0.635559	TcCLB.480653.10	19	S	CMGC/MAPK/p38/MAPK12	VSPVEPESPLEEGSD	6.293
rSDNDGDKPSGVsPVEPEsPLEEGSDLTNFTTLYVCPGCGAR	0.00863364	5263.35	TcCLB.480653.10	hypothetical protein; conserved	TcChr23-S:239516-240436(-)	306	9.31e-07	9143.13	14204.2	1.55354	0.0109796	0.635559	TcCLB.480653.10	19	S	CMGC/MAPK/p38/MAPK13	VSPVEPESPLEEGSD	4.706
rSDNDGDKPSGVsPVEPEsPLEEGSDLTNFTTLYVCPGCGAR	0.00863364	5263.35	TcCLB.480653.10	hypothetical protein; conserved	TcChr23-S:239516-240436(-)	306	9.31e-07	9143.13	14204.2	1.55354	0.0109796	0.635559	TcCLB.480653.10	19	S	CMGC/MAPK/p38/MAPK14	VSPVEPESPLEEGSD	3.342
rSDNDGDKPSGVsPVEPEsPLEEGSDLTNFTTLYVCPGCGAR	0.00863364	5263.35	TcCLB.480653.10	hypothetical protein; conserved	TcChr23-S:239516-240436(-)	306	9.31e-07	9143.13	14204.2	1.55354	0.0109796	0.635559	TcCLB.480653.10	19	S	STE/STE11/MEKK1/MAP3K1	VSPVEPESPLEEGSD	3.517
rSDNDGDKPSGVsPVEPEsPLEEGSDLTNFTTLYVCPGCGAR	0.00863364	5263.35	TcCLB.480653.10	hypothetical protein; conserved	TcChr23-S:239516-240436(-)	306	9.31e-07	9143.13	14204.2	1.55354	0.0109796	0.635559	TcCLB.480653.10	19	S	STE/STE20/PAKA/STE20	VSPVEPESPLEEGSD	5.67
aDGtPVPIGFTIMQTLEQHVR	0.00110756	2618.3	TcCLB.510215.10	NADH-dependent fumarate reductase; putative	TcChr38-S:372567-375995(+)	1142	4.4e-08	12906.7	19549.7	1.51469	0.0411966	0.599026	TcCLB.510215.10	4	T	CMGC/MAPK/JNK/JNK2	****ADGTPVPIGFT	31.509
aDGtPVPIGFTIMQTLEQHVR	0.00110756	2618.3	TcCLB.510215.10	NADH-dependent fumarate reductase; putative	TcChr38-S:372567-375995(+)	1142	4.4e-08	12906.7	19549.7	1.51469	0.0411966	0.599026	TcCLB.510215.10	4	T	CK1/VRK/VRK2	****ADGTPVPIGFT	5.225
aDGtPVPIGFTIMQTLEQHVR	0.00110756	2618.3	TcCLB.510215.10	NADH-dependent fumarate reductase; putative	TcChr38-S:372567-375995(+)	1142	4.4e-08	12906.7	19549.7	1.51469	0.0411966	0.599026	TcCLB.510215.10	4	T	CMGC/CDK/CDK5/CDK5	****ADGTPVPIGFT	15.952
aDGtPVPIGFTIMQTLEQHVR	0.00110756	2618.3	TcCLB.510215.10	NADH-dependent fumarate reductase; putative	TcChr38-S:372567-375995(+)	1142	4.4e-08	12906.7	19549.7	1.51469	0.0411966	0.599026	TcCLB.510215.10	4	T	CMGC/CDK/CDK2/CDK2	****ADGTPVPIGFT	12.788
aDGtPVPIGFTIMQTLEQHVR	0.00110756	2618.3	TcCLB.510215.10	NADH-dependent fumarate reductase; putative	TcChr38-S:372567-375995(+)	1142	4.4e-08	12906.7	19549.7	1.51469	0.0411966	0.599026	TcCLB.510215.10	4	T	Other/PLK	****ADGTPVPIGFT	10.591
aDGtPVPIGFTIMQTLEQHVR	0.00110756	2618.3	TcCLB.510215.10	NADH-dependent fumarate reductase; putative	TcChr38-S:372567-375995(+)	1142	4.4e-08	12906.7	19549.7	1.51469	0.0411966	0.599026	TcCLB.510215.10	4	T	CMGC/MAPK/JNK/JNK3	****ADGTPVPIGFT	11.042
aDGtPVPIGFTIMQTLEQHVR	0.00110756	2618.3	TcCLB.510215.10	NADH-dependent fumarate reductase; putative	TcChr38-S:372567-375995(+)	1142	4.4e-08	12906.7	19549.7	1.51469	0.0411966	0.599026	TcCLB.510215.10	4	T	Other/Other-Unique/KIS	****ADGTPVPIGFT	7.667
aDGtPVPIGFTIMQTLEQHVR	0.00110756	2618.3	TcCLB.510215.10	NADH-dependent fumarate reductase; putative	TcChr38-S:372567-375995(+)	1142	4.4e-08	12906.7	19549.7	1.51469	0.0411966	0.599026	TcCLB.510215.10	4	T	CK1/TTBK/TTBK1	****ADGTPVPIGFT	9.433
aDGtPVPIGFTIMQTLEQHVR	0.00110756	2618.3	TcCLB.510215.10	NADH-dependent fumarate reductase; putative	TcChr38-S:372567-375995(+)	1142	4.4e-08	12906.7	19549.7	1.51469	0.0411966	0.599026	TcCLB.510215.10	4	T	CMGC/MAPK/p38	****ADGTPVPIGFT	7.633
aDGtPVPIGFTIMQTLEQHVR	0.00110756	2618.3	TcCLB.510215.10	NADH-dependent fumarate reductase; putative	TcChr38-S:372567-375995(+)	1142	4.4e-08	12906.7	19549.7	1.51469	0.0411966	0.599026	TcCLB.510215.10	4	T	CMGC/CDK/CCRK/CDK20	****ADGTPVPIGFT	8.506
aDGtPVPIGFTIMQTLEQHVR	0.00110756	2618.3	TcCLB.510215.10	NADH-dependent fumarate reductase; putative	TcChr38-S:372567-375995(+)	1142	4.4e-08	12906.7	19549.7	1.51469	0.0411966	0.599026	TcCLB.510215.10	4	T	AGC/GRK	****ADGTPVPIGFT	7.991
aDGtPVPIGFTIMQTLEQHVR	0.00110756	2618.3	TcCLB.510215.10	NADH-dependent fumarate reductase; putative	TcChr38-S:372567-375995(+)	1142	4.4e-08	12906.7	19549.7	1.51469	0.0411966	0.599026	TcCLB.510215.10	4	T	CMGC/DYRK/DYRK2/DYRK3	****ADGTPVPIGFT	7.517
aDGtPVPIGFTIMQTLEQHVR	0.00110756	2618.3	TcCLB.510215.10	NADH-dependent fumarate reductase; putative	TcChr38-S:372567-375995(+)	1142	4.4e-08	12906.7	19549.7	1.51469	0.0411966	0.599026	TcCLB.510215.10	4	T	CMGC/MAPK/p38/MAPK12	****ADGTPVPIGFT	6.293
aDGtPVPIGFTIMQTLEQHVR	0.00110756	2618.3	TcCLB.510215.10	NADH-dependent fumarate reductase; putative	TcChr38-S:372567-375995(+)	1142	4.4e-08	12906.7	19549.7	1.51469	0.0411966	0.599026	TcCLB.510215.10	4	T	CMGC/MAPK/p38/MAPK13	****ADGTPVPIGFT	4.706
aDGtPVPIGFTIMQTLEQHVR	0.00110756	2618.3	TcCLB.510215.10	NADH-dependent fumarate reductase; putative	TcChr38-S:372567-375995(+)	1142	4.4e-08	12906.7	19549.7	1.51469	0.0411966	0.599026	TcCLB.510215.10	4	T	CMGC/CDK/CCRK	****ADGTPVPIGFT	7.094
aDGtPVPIGFTIMQTLEQHVR	0.00110756	2618.3	TcCLB.510215.10	NADH-dependent fumarate reductase; putative	TcChr38-S:372567-375995(+)	1142	4.4e-08	12906.7	19549.7	1.51469	0.0411966	0.599026	TcCLB.510215.10	4	T	AGC/GRK/BARK	****ADGTPVPIGFT	4.78
aDGtPVPIGFTIMQTLEQHVR	0.00110756	2618.3	TcCLB.510215.10	NADH-dependent fumarate reductase; putative	TcChr38-S:372567-375995(+)	1142	4.4e-08	12906.7	19549.7	1.51469	0.0411966	0.599026	TcCLB.510215.10	4	T	CMGC/DYRK/DYRK1/DYRK1A	****ADGTPVPIGFT	6.152
aDGtPVPIGFTIMQTLEQHVR	0.00110756	2618.3	TcCLB.510215.10	NADH-dependent fumarate reductase; putative	TcChr38-S:372567-375995(+)	1142	4.4e-08	12906.7	19549.7	1.51469	0.0411966	0.599026	TcCLB.510215.10	4	T	Atypical/PDHK/PDHK/PDK1	****ADGTPVPIGFT	4.74
aDGtPVPIGFTIMQTLEQHVR	0.00110756	2618.3	TcCLB.510215.10	NADH-dependent fumarate reductase; putative	TcChr38-S:372567-375995(+)	1142	4.4e-08	12906.7	19549.7	1.51469	0.0411966	0.599026	TcCLB.510215.10	4	T	CAMK/CAMKL/QIK/SIK1	****ADGTPVPIGFT	4.074
aDGtPVPIGFTIMQTLEQHVR	0.00110756	2618.3	TcCLB.510215.10	NADH-dependent fumarate reductase; putative	TcChr38-S:372567-375995(+)	1142	4.4e-08	12906.7	19549.7	1.51469	0.0411966	0.599026	TcCLB.510215.10	4	T	CMGC/MAPK/JNK/JNK1	****ADGTPVPIGFT	3.02
aDGtPVPIGFTIMQTLEQHVR	0.00110756	2618.3	TcCLB.510215.10	NADH-dependent fumarate reductase; putative	TcChr38-S:372567-375995(+)	1142	4.4e-08	12906.7	19549.7	1.51469	0.0411966	0.599026	TcCLB.510215.10	4	T	CMGC/CDK/CDK2/CDK3	****ADGTPVPIGFT	3.34
aDGtPVPIGFTIMQTLEQHVR	0.00110756	2618.3	TcCLB.510215.10	NADH-dependent fumarate reductase; putative	TcChr38-S:372567-375995(+)	1142	4.4e-08	12906.7	19549.7	1.51469	0.0411966	0.599026	TcCLB.510215.10	4	T	AGC/GRK/BARK/BARK1	****ADGTPVPIGFT	5.269
aDGtPVPIGFTIMQTLEQHVR	0.00110756	2618.3	TcCLB.510215.10	NADH-dependent fumarate reductase; putative	TcChr38-S:372567-375995(+)	1142	4.4e-08	12906.7	19549.7	1.51469	0.0411966	0.599026	TcCLB.510215.10	4	T	CMGC/MAPK/p38/MAPK14	****ADGTPVPIGFT	3.342
aDGtPVPIGFTIMQTLEQHVR	0.00110756	2618.3	TcCLB.510215.10	NADH-dependent fumarate reductase; putative	TcChr38-S:372567-375995(+)	1142	4.4e-08	12906.7	19549.7	1.51469	0.0411966	0.599026	TcCLB.510215.10	4	T	AGC/PDK1	****ADGTPVPIGFT	2.39
aDGtPVPIGFTIMQTLEQHVR	0.00110756	2618.3	TcCLB.510215.10	NADH-dependent fumarate reductase; putative	TcChr38-S:372567-375995(+)	1142	4.4e-08	12906.7	19549.7	1.51469	0.0411966	0.599026	TcCLB.510215.10	4	T	CMGC/DYRK/DYRK1	****ADGTPVPIGFT	4.562
aDGtPVPIGFTIMQTLEQHVR	0.00110756	2618.3	TcCLB.510215.10	NADH-dependent fumarate reductase; putative	TcChr38-S:372567-375995(+)	1142	4.4e-08	12906.7	19549.7	1.51469	0.0411966	0.599026	TcCLB.510215.10	4	T	AGC/DMPK/GEK/MRCKa	****ADGTPVPIGFT	4.22
aDGtPVPIGFTIMQTLEQHVR	0.00110756	2618.3	TcCLB.510215.10	NADH-dependent fumarate reductase; putative	TcChr38-S:372567-375995(+)	1142	4.4e-08	12906.7	19549.7	1.51469	0.0411966	0.599026	TcCLB.510215.10	4	T	CAMK/PHK	****ADGTPVPIGFT	3.785
aDGtPVPIGFTIMQTLEQHVR	0.00110756	2618.3	TcCLB.510215.10	NADH-dependent fumarate reductase; putative	TcChr38-S:372567-375995(+)	1142	4.4e-08	12906.7	19549.7	1.51469	0.0411966	0.599026	TcCLB.510215.10	4	T	STE/STE11/MEKK1	****ADGTPVPIGFT	3.817
aDGtPVPIGFTIMQTLEQHVR	0.00110756	2618.3	TcCLB.510215.10	NADH-dependent fumarate reductase; putative	TcChr38-S:372567-375995(+)	1142	4.4e-08	12906.7	19549.7	1.51469	0.0411966	0.599026	TcCLB.510215.10	4	T	TKL/MLK/MLK/MLK1	****ADGTPVPIGFT	2.6
aDGtPVPIGFTIMQTLEQHVR	0.00110756	2618.3	TcCLB.510215.10	NADH-dependent fumarate reductase; putative	TcChr38-S:372567-375995(+)	1142	4.4e-08	12906.7	19549.7	1.51469	0.0411966	0.599026	TcCLB.510215.10	4	T	CMGC/CDK/CDK2	****ADGTPVPIGFT	2.692
aDGtPVPIGFTIMQTLEQHVR	0.00110756	2618.3	TcCLB.510215.10	NADH-dependent fumarate reductase; putative	TcChr38-S:372567-375995(+)	1142	4.4e-08	12906.7	19549.7	1.51469	0.0411966	0.599026	TcCLB.510215.10	4	T	CMGC/DYRK/HIPK	****ADGTPVPIGFT	2.013
aDGtPVPIGFTIMQTLEQHVR	0.00110756	2618.3	TcCLB.510215.10	NADH-dependent fumarate reductase; putative	TcChr38-S:372567-375995(+)	1142	4.4e-08	12906.7	19549.7	1.51469	0.0411966	0.599026	TcCLB.510215.10	4	T	STE	****ADGTPVPIGFT	1.285
aDGtPVPIGFTIMQTLEQHVR	0.00110756	2618.3	TcCLB.510215.10	NADH-dependent fumarate reductase; putative	TcChr38-S:372567-375995(+)	1142	4.4e-08	12906.7	19549.7	1.51469	0.0411966	0.599026	TcCLB.510215.10	4	T	CK1/VRK	****ADGTPVPIGFT	0.977
aDGtPVPIGFTIMQTLEQHVR	0.00110756	2618.3	TcCLB.510215.10	NADH-dependent fumarate reductase; putative	TcChr38-S:372567-375995(+)	1142	4.4e-08	12906.7	19549.7	1.51469	0.0411966	0.599026	TcCLB.510215.10	4	T	TKL/STKR/STKR2	****ADGTPVPIGFT	1.344
aDGtPVPIGFTIMQTLEQHVR	0.00110756	2618.3	TcCLB.510215.10	NADH-dependent fumarate reductase; putative	TcChr38-S:372567-375995(+)	1142	4.4e-08	12906.7	19549.7	1.51469	0.0411966	0.599026	TcCLB.510215.10	4	T	TKL/STKR/STKR2/TGFbR2	****ADGTPVPIGFT	1.344
wDILPKsPTQHFSR	0.00580199	2249.17	TcCLB.511181.140	hypothetical protein	TcChr38-S:1301576-1303879(+)	767	5.96e-07	13798.1	20765.4	1.50494	0.0208681	0.589705	TcCLB.511181.140	7	S	CK1	*WDILPKSPTQHFSR	7.074
wDILPKsPTQHFSR	0.00580199	2249.17	TcCLB.511181.140	hypothetical protein	TcChr38-S:1301576-1303879(+)	767	5.96e-07	13798.1	20765.4	1.50494	0.0208681	0.589705	TcCLB.511181.140	7	S	CMGC	*WDILPKSPTQHFSR	2.953
wDILPKsPTQHFSR	0.00580199	2249.17	TcCLB.511181.140	hypothetical protein	TcChr38-S:1301576-1303879(+)	767	5.96e-07	13798.1	20765.4	1.50494	0.0208681	0.589705	TcCLB.511181.140	7	S	AGC/GRK	*WDILPKSPTQHFSR	7.991
wDILPKsPTQHFSR	0.00580199	2249.17	TcCLB.511181.140	hypothetical protein	TcChr38-S:1301576-1303879(+)	767	5.96e-07	13798.1	20765.4	1.50494	0.0208681	0.589705	TcCLB.511181.140	7	S	AGC/PDK1	*WDILPKSPTQHFSR	2.39
wDILPKsPTQHFSR	0.00580199	2249.17	TcCLB.511181.140	hypothetical protein	TcChr38-S:1301576-1303879(+)	767	5.96e-07	13798.1	20765.4	1.50494	0.0208681	0.589705	TcCLB.511181.140	7	S	CK1/CK1	*WDILPKSPTQHFSR	3.998
wDILPKsPTQHFSR	0.00580199	2249.17	TcCLB.511181.140	hypothetical protein	TcChr38-S:1301576-1303879(+)	767	5.96e-07	13798.1	20765.4	1.50494	0.0208681	0.589705	TcCLB.511181.140	7	S	CK1/VRK	*WDILPKSPTQHFSR	0.977
wDILPKsPTQHFSR	0.00580199	2249.17	TcCLB.511181.140	hypothetical protein	TcChr38-S:1301576-1303879(+)	767	5.96e-07	13798.1	20765.4	1.50494	0.0208681	0.589705	TcCLB.511181.140	7	S	CMGC/CDK	*WDILPKSPTQHFSR	5.994
wDILPKsPTQHFSR	0.00580199	2249.17	TcCLB.511181.140	hypothetical protein	TcChr38-S:1301576-1303879(+)	767	5.96e-07	13798.1	20765.4	1.50494	0.0208681	0.589705	TcCLB.511181.140	7	S	CMGC/DYRK	*WDILPKSPTQHFSR	6.791
wDILPKsPTQHFSR	0.00580199	2249.17	TcCLB.511181.140	hypothetical protein	TcChr38-S:1301576-1303879(+)	767	5.96e-07	13798.1	20765.4	1.50494	0.0208681	0.589705	TcCLB.511181.140	7	S	CMGC/MAPK	*WDILPKSPTQHFSR	9.723
wDILPKsPTQHFSR	0.00580199	2249.17	TcCLB.511181.140	hypothetical protein	TcChr38-S:1301576-1303879(+)	767	5.96e-07	13798.1	20765.4	1.50494	0.0208681	0.589705	TcCLB.511181.140	7	S	Other/IKK	*WDILPKSPTQHFSR	6.349
wDILPKsPTQHFSR	0.00580199	2249.17	TcCLB.511181.140	hypothetical protein	TcChr38-S:1301576-1303879(+)	767	5.96e-07	13798.1	20765.4	1.50494	0.0208681	0.589705	TcCLB.511181.140	7	S	Other/TLK	*WDILPKSPTQHFSR	2.312
wDILPKsPTQHFSR	0.00580199	2249.17	TcCLB.511181.140	hypothetical protein	TcChr38-S:1301576-1303879(+)	767	5.96e-07	13798.1	20765.4	1.50494	0.0208681	0.589705	TcCLB.511181.140	7	S	TKL/IRAK	*WDILPKSPTQHFSR	2.088
wDILPKsPTQHFSR	0.00580199	2249.17	TcCLB.511181.140	hypothetical protein	TcChr38-S:1301576-1303879(+)	767	5.96e-07	13798.1	20765.4	1.50494	0.0208681	0.589705	TcCLB.511181.140	7	S	TKL/RIPK	*WDILPKSPTQHFSR	1.75
wDILPKsPTQHFSR	0.00580199	2249.17	TcCLB.511181.140	hypothetical protein	TcChr38-S:1301576-1303879(+)	767	5.96e-07	13798.1	20765.4	1.50494	0.0208681	0.589705	TcCLB.511181.140	7	S	AGC/GRK/BARK	*WDILPKSPTQHFSR	4.78
wDILPKsPTQHFSR	0.00580199	2249.17	TcCLB.511181.140	hypothetical protein	TcChr38-S:1301576-1303879(+)	767	5.96e-07	13798.1	20765.4	1.50494	0.0208681	0.589705	TcCLB.511181.140	7	S	AGC/PDK1/PDPK1	*WDILPKSPTQHFSR	1.51
wDILPKsPTQHFSR	0.00580199	2249.17	TcCLB.511181.140	hypothetical protein	TcChr38-S:1301576-1303879(+)	767	5.96e-07	13798.1	20765.4	1.50494	0.0208681	0.589705	TcCLB.511181.140	7	S	AGC/PKC/PKCa	*WDILPKSPTQHFSR	4.803
wDILPKsPTQHFSR	0.00580199	2249.17	TcCLB.511181.140	hypothetical protein	TcChr38-S:1301576-1303879(+)	767	5.96e-07	13798.1	20765.4	1.50494	0.0208681	0.589705	TcCLB.511181.140	7	S	CK1/VRK/VRK2	*WDILPKSPTQHFSR	5.225
wDILPKsPTQHFSR	0.00580199	2249.17	TcCLB.511181.140	hypothetical protein	TcChr38-S:1301576-1303879(+)	767	5.96e-07	13798.1	20765.4	1.50494	0.0208681	0.589705	TcCLB.511181.140	7	S	CMGC/CDK/CDC2	*WDILPKSPTQHFSR	8.778
wDILPKsPTQHFSR	0.00580199	2249.17	TcCLB.511181.140	hypothetical protein	TcChr38-S:1301576-1303879(+)	767	5.96e-07	13798.1	20765.4	1.50494	0.0208681	0.589705	TcCLB.511181.140	7	S	CMGC/CDK/CDK2	*WDILPKSPTQHFSR	2.692
wDILPKsPTQHFSR	0.00580199	2249.17	TcCLB.511181.140	hypothetical protein	TcChr38-S:1301576-1303879(+)	767	5.96e-07	13798.1	20765.4	1.50494	0.0208681	0.589705	TcCLB.511181.140	7	S	CMGC/CDK/CRK7	*WDILPKSPTQHFSR	9.736
wDILPKsPTQHFSR	0.00580199	2249.17	TcCLB.511181.140	hypothetical protein	TcChr38-S:1301576-1303879(+)	767	5.96e-07	13798.1	20765.4	1.50494	0.0208681	0.589705	TcCLB.511181.140	7	S	CMGC/DYRK/DYRK1	*WDILPKSPTQHFSR	4.562
wDILPKsPTQHFSR	0.00580199	2249.17	TcCLB.511181.140	hypothetical protein	TcChr38-S:1301576-1303879(+)	767	5.96e-07	13798.1	20765.4	1.50494	0.0208681	0.589705	TcCLB.511181.140	7	S	CMGC/DYRK/HIPK	*WDILPKSPTQHFSR	2.013
wDILPKsPTQHFSR	0.00580199	2249.17	TcCLB.511181.140	hypothetical protein	TcChr38-S:1301576-1303879(+)	767	5.96e-07	13798.1	20765.4	1.50494	0.0208681	0.589705	TcCLB.511181.140	7	S	CMGC/GSK/GSK3A	*WDILPKSPTQHFSR	4.488
wDILPKsPTQHFSR	0.00580199	2249.17	TcCLB.511181.140	hypothetical protein	TcChr38-S:1301576-1303879(+)	767	5.96e-07	13798.1	20765.4	1.50494	0.0208681	0.589705	TcCLB.511181.140	7	S	CMGC/MAPK/ERK	*WDILPKSPTQHFSR	2.734
wDILPKsPTQHFSR	0.00580199	2249.17	TcCLB.511181.140	hypothetical protein	TcChr38-S:1301576-1303879(+)	767	5.96e-07	13798.1	20765.4	1.50494	0.0208681	0.589705	TcCLB.511181.140	7	S	CMGC/MAPK/JNK	*WDILPKSPTQHFSR	4.306
wDILPKsPTQHFSR	0.00580199	2249.17	TcCLB.511181.140	hypothetical protein	TcChr38-S:1301576-1303879(+)	767	5.96e-07	13798.1	20765.4	1.50494	0.0208681	0.589705	TcCLB.511181.140	7	S	CMGC/MAPK/nmo	*WDILPKSPTQHFSR	3.141
wDILPKsPTQHFSR	0.00580199	2249.17	TcCLB.511181.140	hypothetical protein	TcChr38-S:1301576-1303879(+)	767	5.96e-07	13798.1	20765.4	1.50494	0.0208681	0.589705	TcCLB.511181.140	7	S	CMGC/MAPK/p38	*WDILPKSPTQHFSR	7.633
wDILPKsPTQHFSR	0.00580199	2249.17	TcCLB.511181.140	hypothetical protein	TcChr38-S:1301576-1303879(+)	767	5.96e-07	13798.1	20765.4	1.50494	0.0208681	0.589705	TcCLB.511181.140	7	S	Other/NEK/NEK6	*WDILPKSPTQHFSR	2.494
wDILPKsPTQHFSR	0.00580199	2249.17	TcCLB.511181.140	hypothetical protein	TcChr38-S:1301576-1303879(+)	767	5.96e-07	13798.1	20765.4	1.50494	0.0208681	0.589705	TcCLB.511181.140	7	S	Other/Other-Unique/KIS	*WDILPKSPTQHFSR	7.667
wDILPKsPTQHFSR	0.00580199	2249.17	TcCLB.511181.140	hypothetical protein	TcChr38-S:1301576-1303879(+)	767	5.96e-07	13798.1	20765.4	1.50494	0.0208681	0.589705	TcCLB.511181.140	7	S	Other/Wnk/Wnk4	*WDILPKSPTQHFSR	7.367
wDILPKsPTQHFSR	0.00580199	2249.17	TcCLB.511181.140	hypothetical protein	TcChr38-S:1301576-1303879(+)	767	5.96e-07	13798.1	20765.4	1.50494	0.0208681	0.589705	TcCLB.511181.140	7	S	TKL/IRAK/IRAK1	*WDILPKSPTQHFSR	2.8
wDILPKsPTQHFSR	0.00580199	2249.17	TcCLB.511181.140	hypothetical protein	TcChr38-S:1301576-1303879(+)	767	5.96e-07	13798.1	20765.4	1.50494	0.0208681	0.589705	TcCLB.511181.140	7	S	AGC/GRK/BARK/BARK1	*WDILPKSPTQHFSR	5.269
wDILPKsPTQHFSR	0.00580199	2249.17	TcCLB.511181.140	hypothetical protein	TcChr38-S:1301576-1303879(+)	767	5.96e-07	13798.1	20765.4	1.50494	0.0208681	0.589705	TcCLB.511181.140	7	S	AGC/PKC/PKCa/PRKCA	*WDILPKSPTQHFSR	7.372
wDILPKsPTQHFSR	0.00580199	2249.17	TcCLB.511181.140	hypothetical protein	TcChr38-S:1301576-1303879(+)	767	5.96e-07	13798.1	20765.4	1.50494	0.0208681	0.589705	TcCLB.511181.140	7	S	CMGC/CDK/CDC2/CDK1	*WDILPKSPTQHFSR	8.98
wDILPKsPTQHFSR	0.00580199	2249.17	TcCLB.511181.140	hypothetical protein	TcChr38-S:1301576-1303879(+)	767	5.96e-07	13798.1	20765.4	1.50494	0.0208681	0.589705	TcCLB.511181.140	7	S	CMGC/CDK/CDK2/CDC28	*WDILPKSPTQHFSR	13.343
wDILPKsPTQHFSR	0.00580199	2249.17	TcCLB.511181.140	hypothetical protein	TcChr38-S:1301576-1303879(+)	767	5.96e-07	13798.1	20765.4	1.50494	0.0208681	0.589705	TcCLB.511181.140	7	S	CMGC/CDK/CDK2/CDK2	*WDILPKSPTQHFSR	12.788
wDILPKsPTQHFSR	0.00580199	2249.17	TcCLB.511181.140	hypothetical protein	TcChr38-S:1301576-1303879(+)	767	5.96e-07	13798.1	20765.4	1.50494	0.0208681	0.589705	TcCLB.511181.140	7	S	CMGC/CDK/CDK4/CDK4	*WDILPKSPTQHFSR	4.74
wDILPKsPTQHFSR	0.00580199	2249.17	TcCLB.511181.140	hypothetical protein	TcChr38-S:1301576-1303879(+)	767	5.96e-07	13798.1	20765.4	1.50494	0.0208681	0.589705	TcCLB.511181.140	7	S	CMGC/CDK/CDK4/CDK6	*WDILPKSPTQHFSR	6.758
wDILPKsPTQHFSR	0.00580199	2249.17	TcCLB.511181.140	hypothetical protein	TcChr38-S:1301576-1303879(+)	767	5.96e-07	13798.1	20765.4	1.50494	0.0208681	0.589705	TcCLB.511181.140	7	S	CMGC/CDK/CDK7/CDK7	*WDILPKSPTQHFSR	0.406
wDILPKsPTQHFSR	0.00580199	2249.17	TcCLB.511181.140	hypothetical protein	TcChr38-S:1301576-1303879(+)	767	5.96e-07	13798.1	20765.4	1.50494	0.0208681	0.589705	TcCLB.511181.140	7	S	CMGC/CDK/CRK7/CRK7	*WDILPKSPTQHFSR	9.736
wDILPKsPTQHFSR	0.00580199	2249.17	TcCLB.511181.140	hypothetical protein	TcChr38-S:1301576-1303879(+)	767	5.96e-07	13798.1	20765.4	1.50494	0.0208681	0.589705	TcCLB.511181.140	7	S	CMGC/DYRK/DYRK1/DYRK1A	*WDILPKSPTQHFSR	6.152
wDILPKsPTQHFSR	0.00580199	2249.17	TcCLB.511181.140	hypothetical protein	TcChr38-S:1301576-1303879(+)	767	5.96e-07	13798.1	20765.4	1.50494	0.0208681	0.589705	TcCLB.511181.140	7	S	CMGC/DYRK/HIPK/HIPK2	*WDILPKSPTQHFSR	1.841
wDILPKsPTQHFSR	0.00580199	2249.17	TcCLB.511181.140	hypothetical protein	TcChr38-S:1301576-1303879(+)	767	5.96e-07	13798.1	20765.4	1.50494	0.0208681	0.589705	TcCLB.511181.140	7	S	CMGC/MAPK/ERK/Erk1	*WDILPKSPTQHFSR	17.725
wDILPKsPTQHFSR	0.00580199	2249.17	TcCLB.511181.140	hypothetical protein	TcChr38-S:1301576-1303879(+)	767	5.96e-07	13798.1	20765.4	1.50494	0.0208681	0.589705	TcCLB.511181.140	7	S	CMGC/MAPK/ERK/Erk2	*WDILPKSPTQHFSR	10.451
wDILPKsPTQHFSR	0.00580199	2249.17	TcCLB.511181.140	hypothetical protein	TcChr38-S:1301576-1303879(+)	767	5.96e-07	13798.1	20765.4	1.50494	0.0208681	0.589705	TcCLB.511181.140	7	S	CMGC/MAPK/ERK/FUS3	*WDILPKSPTQHFSR	10.133
wDILPKsPTQHFSR	0.00580199	2249.17	TcCLB.511181.140	hypothetical protein	TcChr38-S:1301576-1303879(+)	767	5.96e-07	13798.1	20765.4	1.50494	0.0208681	0.589705	TcCLB.511181.140	7	S	CMGC/MAPK/JNK/JNK1	*WDILPKSPTQHFSR	3.02
wDILPKsPTQHFSR	0.00580199	2249.17	TcCLB.511181.140	hypothetical protein	TcChr38-S:1301576-1303879(+)	767	5.96e-07	13798.1	20765.4	1.50494	0.0208681	0.589705	TcCLB.511181.140	7	S	CMGC/MAPK/nmo/NLK	*WDILPKSPTQHFSR	3.509
wDILPKsPTQHFSR	0.00580199	2249.17	TcCLB.511181.140	hypothetical protein	TcChr38-S:1301576-1303879(+)	767	5.96e-07	13798.1	20765.4	1.50494	0.0208681	0.589705	TcCLB.511181.140	7	S	CMGC/MAPK/p38/MAPK11	*WDILPKSPTQHFSR	8.192
wDILPKsPTQHFSR	0.00580199	2249.17	TcCLB.511181.140	hypothetical protein	TcChr38-S:1301576-1303879(+)	767	5.96e-07	13798.1	20765.4	1.50494	0.0208681	0.589705	TcCLB.511181.140	7	S	CMGC/MAPK/p38/MAPK12	*WDILPKSPTQHFSR	6.293
wDILPKsPTQHFSR	0.00580199	2249.17	TcCLB.511181.140	hypothetical protein	TcChr38-S:1301576-1303879(+)	767	5.96e-07	13798.1	20765.4	1.50494	0.0208681	0.589705	TcCLB.511181.140	7	S	CMGC/MAPK/p38/MAPK13	*WDILPKSPTQHFSR	4.706
wDILPKsPTQHFSR	0.00580199	2249.17	TcCLB.511181.140	hypothetical protein	TcChr38-S:1301576-1303879(+)	767	5.96e-07	13798.1	20765.4	1.50494	0.0208681	0.589705	TcCLB.511181.140	7	S	CMGC/MAPK/p38/MAPK14	*WDILPKSPTQHFSR	3.342
iIDFGSSCYLTDNLSsYVQSR	7.6e-09	2801.29	TcCLB.506869.60	protein kinase; putative	TcChr10-S:431795-433609(-)	604	1.76e-13	16579.1	24343	1.46829	0.0428803	0.554139	TcCLB.506869.60	16	S	CK1	YLTDNLSSYVQSR**	7.074
iIDFGSSCYLTDNLSsYVQSR	7.6e-09	2801.29	TcCLB.506869.60	protein kinase; putative	TcChr10-S:431795-433609(-)	604	1.76e-13	16579.1	24343	1.46829	0.0428803	0.554139	TcCLB.506869.60	16	S	AGC/GRK	YLTDNLSSYVQSR**	7.991
iIDFGSSCYLTDNLSsYVQSR	7.6e-09	2801.29	TcCLB.506869.60	protein kinase; putative	TcChr10-S:431795-433609(-)	604	1.76e-13	16579.1	24343	1.46829	0.0428803	0.554139	TcCLB.506869.60	16	S	AGC/PDK1	YLTDNLSSYVQSR**	2.39
iIDFGSSCYLTDNLSsYVQSR	7.6e-09	2801.29	TcCLB.506869.60	protein kinase; putative	TcChr10-S:431795-433609(-)	604	1.76e-13	16579.1	24343	1.46829	0.0428803	0.554139	TcCLB.506869.60	16	S	Atypical/PDHK	YLTDNLSSYVQSR**	4.981
iIDFGSSCYLTDNLSsYVQSR	7.6e-09	2801.29	TcCLB.506869.60	protein kinase; putative	TcChr10-S:431795-433609(-)	604	1.76e-13	16579.1	24343	1.46829	0.0428803	0.554139	TcCLB.506869.60	16	S	CMGC/GSK	YLTDNLSSYVQSR**	1.884
iIDFGSSCYLTDNLSsYVQSR	7.6e-09	2801.29	TcCLB.506869.60	protein kinase; putative	TcChr10-S:431795-433609(-)	604	1.76e-13	16579.1	24343	1.46829	0.0428803	0.554139	TcCLB.506869.60	16	S	Other/IKK	YLTDNLSSYVQSR**	6.349
iIDFGSSCYLTDNLSsYVQSR	7.6e-09	2801.29	TcCLB.506869.60	protein kinase; putative	TcChr10-S:431795-433609(-)	604	1.76e-13	16579.1	24343	1.46829	0.0428803	0.554139	TcCLB.506869.60	16	S	Other/PEK	YLTDNLSSYVQSR**	4.722
iIDFGSSCYLTDNLSsYVQSR	7.6e-09	2801.29	TcCLB.506869.60	protein kinase; putative	TcChr10-S:431795-433609(-)	604	1.76e-13	16579.1	24343	1.46829	0.0428803	0.554139	TcCLB.506869.60	16	S	STE/STE-Unique	YLTDNLSSYVQSR**	5.7
iIDFGSSCYLTDNLSsYVQSR	7.6e-09	2801.29	TcCLB.506869.60	protein kinase; putative	TcChr10-S:431795-433609(-)	604	1.76e-13	16579.1	24343	1.46829	0.0428803	0.554139	TcCLB.506869.60	16	S	STE/STE11	YLTDNLSSYVQSR**	2.896
iIDFGSSCYLTDNLSsYVQSR	7.6e-09	2801.29	TcCLB.506869.60	protein kinase; putative	TcChr10-S:431795-433609(-)	604	1.76e-13	16579.1	24343	1.46829	0.0428803	0.554139	TcCLB.506869.60	16	S	TKL/IRAK	YLTDNLSSYVQSR**	2.088
iIDFGSSCYLTDNLSsYVQSR	7.6e-09	2801.29	TcCLB.506869.60	protein kinase; putative	TcChr10-S:431795-433609(-)	604	1.76e-13	16579.1	24343	1.46829	0.0428803	0.554139	TcCLB.506869.60	16	S	AGC/GRK/BARK	YLTDNLSSYVQSR**	4.78
iIDFGSSCYLTDNLSsYVQSR	7.6e-09	2801.29	TcCLB.506869.60	protein kinase; putative	TcChr10-S:431795-433609(-)	604	1.76e-13	16579.1	24343	1.46829	0.0428803	0.554139	TcCLB.506869.60	16	S	AGC/PKC/PKCa	YLTDNLSSYVQSR**	4.803
iIDFGSSCYLTDNLSsYVQSR	7.6e-09	2801.29	TcCLB.506869.60	protein kinase; putative	TcChr10-S:431795-433609(-)	604	1.76e-13	16579.1	24343	1.46829	0.0428803	0.554139	TcCLB.506869.60	16	S	Atypical/PDHK/PDHK	YLTDNLSSYVQSR**	5.455
iIDFGSSCYLTDNLSsYVQSR	7.6e-09	2801.29	TcCLB.506869.60	protein kinase; putative	TcChr10-S:431795-433609(-)	604	1.76e-13	16579.1	24343	1.46829	0.0428803	0.554139	TcCLB.506869.60	16	S	CAMK/RAD53/CHK2	YLTDNLSSYVQSR**	6.801
iIDFGSSCYLTDNLSsYVQSR	7.6e-09	2801.29	TcCLB.506869.60	protein kinase; putative	TcChr10-S:431795-433609(-)	604	1.76e-13	16579.1	24343	1.46829	0.0428803	0.554139	TcCLB.506869.60	16	S	CK1/CK1/CK1-A	YLTDNLSSYVQSR**	3.887
iIDFGSSCYLTDNLSsYVQSR	7.6e-09	2801.29	TcCLB.506869.60	protein kinase; putative	TcChr10-S:431795-433609(-)	604	1.76e-13	16579.1	24343	1.46829	0.0428803	0.554139	TcCLB.506869.60	16	S	CK1/VRK/VRK2	YLTDNLSSYVQSR**	5.225
iIDFGSSCYLTDNLSsYVQSR	7.6e-09	2801.29	TcCLB.506869.60	protein kinase; putative	TcChr10-S:431795-433609(-)	604	1.76e-13	16579.1	24343	1.46829	0.0428803	0.554139	TcCLB.506869.60	16	S	CMGC/CLK/CLK1	YLTDNLSSYVQSR**	2.638
iIDFGSSCYLTDNLSsYVQSR	7.6e-09	2801.29	TcCLB.506869.60	protein kinase; putative	TcChr10-S:431795-433609(-)	604	1.76e-13	16579.1	24343	1.46829	0.0428803	0.554139	TcCLB.506869.60	16	S	AGC/GRK/BARK/BARK1	YLTDNLSSYVQSR**	5.269
iIDFGSSCYLTDNLSsYVQSR	7.6e-09	2801.29	TcCLB.506869.60	protein kinase; putative	TcChr10-S:431795-433609(-)	604	1.76e-13	16579.1	24343	1.46829	0.0428803	0.554139	TcCLB.506869.60	16	S	AGC/PKC/PKCa/PRKCA	YLTDNLSSYVQSR**	7.372
iIDFGSSCYLTDNLSsYVQSR	7.6e-09	2801.29	TcCLB.506869.60	protein kinase; putative	TcChr10-S:431795-433609(-)	604	1.76e-13	16579.1	24343	1.46829	0.0428803	0.554139	TcCLB.506869.60	16	S	AGC/PKC/PKCa/PRKCB	YLTDNLSSYVQSR**	10.858
iIDFGSSCYLTDNLSsYVQSR	7.6e-09	2801.29	TcCLB.506869.60	protein kinase; putative	TcChr10-S:431795-433609(-)	604	1.76e-13	16579.1	24343	1.46829	0.0428803	0.554139	TcCLB.506869.60	16	S	AGC/RSK/RSKp90/RPS6KA2	YLTDNLSSYVQSR**	6.617
iIDFGSSCYLTDNLSsYVQSR	7.6e-09	2801.29	TcCLB.506869.60	protein kinase; putative	TcChr10-S:431795-433609(-)	604	1.76e-13	16579.1	24343	1.46829	0.0428803	0.554139	TcCLB.506869.60	16	S	AGC/RSK/RSKp90/RPS6KA3	YLTDNLSSYVQSR**	10.513
iIDFGSSCYLTDNLSsYVQSR	7.6e-09	2801.29	TcCLB.506869.60	protein kinase; putative	TcChr10-S:431795-433609(-)	604	1.76e-13	16579.1	24343	1.46829	0.0428803	0.554139	TcCLB.506869.60	16	S	Atypical/PDHK/PDHK/PDK1	YLTDNLSSYVQSR**	4.74
iIDFGSSCYLTDNLSsYVQSR	7.6e-09	2801.29	TcCLB.506869.60	protein kinase; putative	TcChr10-S:431795-433609(-)	604	1.76e-13	16579.1	24343	1.46829	0.0428803	0.554139	TcCLB.506869.60	16	S	Atypical/PIKK/FRAP/TOR2	YLTDNLSSYVQSR**	4.986
iIDFGSSCYLTDNLSsYVQSR	7.6e-09	2801.29	TcCLB.506869.60	protein kinase; putative	TcChr10-S:431795-433609(-)	604	1.76e-13	16579.1	24343	1.46829	0.0428803	0.554139	TcCLB.506869.60	16	S	CMGC/CDK/CDK7/CDK7	YLTDNLSSYVQSR**	0.406
iIDFGSSCYLTDNLSsYVQSR	7.6e-09	2801.29	TcCLB.506869.60	protein kinase; putative	TcChr10-S:431795-433609(-)	604	1.76e-13	16579.1	24343	1.46829	0.0428803	0.554139	TcCLB.506869.60	16	S	STE/STE20/FRAY/OSR1	YLTDNLSSYVQSR**	1.307
iIDFGSSCYLTDNLSsYVQSR	7.6e-09	2801.29	TcCLB.506869.60	protein kinase; putative	TcChr10-S:431795-433609(-)	604	1.76e-13	16579.1	24343	1.46829	0.0428803	0.554139	TcCLB.506869.60	16	S	CK1	YLTDNLSSYVQSR**	7.074
iIDFGSSCYLTDNLSsYVQSR	7.6e-09	2801.29	TcCLB.506869.60	protein kinase; putative	TcChr10-S:431795-433609(-)	604	1.76e-13	16579.1	24343	1.46829	0.0428803	0.554139	TcCLB.506869.60	16	S	AGC/GRK	YLTDNLSSYVQSR**	7.991
iIDFGSSCYLTDNLSsYVQSR	7.6e-09	2801.29	TcCLB.506869.60	protein kinase; putative	TcChr10-S:431795-433609(-)	604	1.76e-13	16579.1	24343	1.46829	0.0428803	0.554139	TcCLB.506869.60	16	S	AGC/PDK1	YLTDNLSSYVQSR**	2.39
iIDFGSSCYLTDNLSsYVQSR	7.6e-09	2801.29	TcCLB.506869.60	protein kinase; putative	TcChr10-S:431795-433609(-)	604	1.76e-13	16579.1	24343	1.46829	0.0428803	0.554139	TcCLB.506869.60	16	S	Atypical/PDHK	YLTDNLSSYVQSR**	4.981
iIDFGSSCYLTDNLSsYVQSR	7.6e-09	2801.29	TcCLB.506869.60	protein kinase; putative	TcChr10-S:431795-433609(-)	604	1.76e-13	16579.1	24343	1.46829	0.0428803	0.554139	TcCLB.506869.60	16	S	CMGC/GSK	YLTDNLSSYVQSR**	1.884
iIDFGSSCYLTDNLSsYVQSR	7.6e-09	2801.29	TcCLB.506869.60	protein kinase; putative	TcChr10-S:431795-433609(-)	604	1.76e-13	16579.1	24343	1.46829	0.0428803	0.554139	TcCLB.506869.60	16	S	Other/IKK	YLTDNLSSYVQSR**	6.349
iIDFGSSCYLTDNLSsYVQSR	7.6e-09	2801.29	TcCLB.506869.60	protein kinase; putative	TcChr10-S:431795-433609(-)	604	1.76e-13	16579.1	24343	1.46829	0.0428803	0.554139	TcCLB.506869.60	16	S	Other/PEK	YLTDNLSSYVQSR**	4.722
iIDFGSSCYLTDNLSsYVQSR	7.6e-09	2801.29	TcCLB.506869.60	protein kinase; putative	TcChr10-S:431795-433609(-)	604	1.76e-13	16579.1	24343	1.46829	0.0428803	0.554139	TcCLB.506869.60	16	S	STE/STE-Unique	YLTDNLSSYVQSR**	5.7
iIDFGSSCYLTDNLSsYVQSR	7.6e-09	2801.29	TcCLB.506869.60	protein kinase; putative	TcChr10-S:431795-433609(-)	604	1.76e-13	16579.1	24343	1.46829	0.0428803	0.554139	TcCLB.506869.60	16	S	STE/STE11	YLTDNLSSYVQSR**	2.896
iIDFGSSCYLTDNLSsYVQSR	7.6e-09	2801.29	TcCLB.506869.60	protein kinase; putative	TcChr10-S:431795-433609(-)	604	1.76e-13	16579.1	24343	1.46829	0.0428803	0.554139	TcCLB.506869.60	16	S	TKL/IRAK	YLTDNLSSYVQSR**	2.088
iIDFGSSCYLTDNLSsYVQSR	7.6e-09	2801.29	TcCLB.506869.60	protein kinase; putative	TcChr10-S:431795-433609(-)	604	1.76e-13	16579.1	24343	1.46829	0.0428803	0.554139	TcCLB.506869.60	16	S	AGC/GRK/BARK	YLTDNLSSYVQSR**	4.78
iIDFGSSCYLTDNLSsYVQSR	7.6e-09	2801.29	TcCLB.506869.60	protein kinase; putative	TcChr10-S:431795-433609(-)	604	1.76e-13	16579.1	24343	1.46829	0.0428803	0.554139	TcCLB.506869.60	16	S	AGC/PKC/PKCa	YLTDNLSSYVQSR**	4.803
iIDFGSSCYLTDNLSsYVQSR	7.6e-09	2801.29	TcCLB.506869.60	protein kinase; putative	TcChr10-S:431795-433609(-)	604	1.76e-13	16579.1	24343	1.46829	0.0428803	0.554139	TcCLB.506869.60	16	S	Atypical/PDHK/PDHK	YLTDNLSSYVQSR**	5.455
iIDFGSSCYLTDNLSsYVQSR	7.6e-09	2801.29	TcCLB.506869.60	protein kinase; putative	TcChr10-S:431795-433609(-)	604	1.76e-13	16579.1	24343	1.46829	0.0428803	0.554139	TcCLB.506869.60	16	S	CAMK/RAD53/CHK2	YLTDNLSSYVQSR**	6.801
iIDFGSSCYLTDNLSsYVQSR	7.6e-09	2801.29	TcCLB.506869.60	protein kinase; putative	TcChr10-S:431795-433609(-)	604	1.76e-13	16579.1	24343	1.46829	0.0428803	0.554139	TcCLB.506869.60	16	S	CK1/CK1/CK1-A	YLTDNLSSYVQSR**	3.887
iIDFGSSCYLTDNLSsYVQSR	7.6e-09	2801.29	TcCLB.506869.60	protein kinase; putative	TcChr10-S:431795-433609(-)	604	1.76e-13	16579.1	24343	1.46829	0.0428803	0.554139	TcCLB.506869.60	16	S	CK1/VRK/VRK2	YLTDNLSSYVQSR**	5.225
iIDFGSSCYLTDNLSsYVQSR	7.6e-09	2801.29	TcCLB.506869.60	protein kinase; putative	TcChr10-S:431795-433609(-)	604	1.76e-13	16579.1	24343	1.46829	0.0428803	0.554139	TcCLB.506869.60	16	S	CMGC/CLK/CLK1	YLTDNLSSYVQSR**	2.638
iIDFGSSCYLTDNLSsYVQSR	7.6e-09	2801.29	TcCLB.506869.60	protein kinase; putative	TcChr10-S:431795-433609(-)	604	1.76e-13	16579.1	24343	1.46829	0.0428803	0.554139	TcCLB.506869.60	16	S	AGC/GRK/BARK/BARK1	YLTDNLSSYVQSR**	5.269
iIDFGSSCYLTDNLSsYVQSR	7.6e-09	2801.29	TcCLB.506869.60	protein kinase; putative	TcChr10-S:431795-433609(-)	604	1.76e-13	16579.1	24343	1.46829	0.0428803	0.554139	TcCLB.506869.60	16	S	AGC/PKC/PKCa/PRKCA	YLTDNLSSYVQSR**	7.372
iIDFGSSCYLTDNLSsYVQSR	7.6e-09	2801.29	TcCLB.506869.60	protein kinase; putative	TcChr10-S:431795-433609(-)	604	1.76e-13	16579.1	24343	1.46829	0.0428803	0.554139	TcCLB.506869.60	16	S	AGC/PKC/PKCa/PRKCB	YLTDNLSSYVQSR**	10.858
iIDFGSSCYLTDNLSsYVQSR	7.6e-09	2801.29	TcCLB.506869.60	protein kinase; putative	TcChr10-S:431795-433609(-)	604	1.76e-13	16579.1	24343	1.46829	0.0428803	0.554139	TcCLB.506869.60	16	S	AGC/RSK/RSKp90/RPS6KA2	YLTDNLSSYVQSR**	6.617
iIDFGSSCYLTDNLSsYVQSR	7.6e-09	2801.29	TcCLB.506869.60	protein kinase; putative	TcChr10-S:431795-433609(-)	604	1.76e-13	16579.1	24343	1.46829	0.0428803	0.554139	TcCLB.506869.60	16	S	AGC/RSK/RSKp90/RPS6KA3	YLTDNLSSYVQSR**	10.513
iIDFGSSCYLTDNLSsYVQSR	7.6e-09	2801.29	TcCLB.506869.60	protein kinase; putative	TcChr10-S:431795-433609(-)	604	1.76e-13	16579.1	24343	1.46829	0.0428803	0.554139	TcCLB.506869.60	16	S	Atypical/PDHK/PDHK/PDK1	YLTDNLSSYVQSR**	4.74
iIDFGSSCYLTDNLSsYVQSR	7.6e-09	2801.29	TcCLB.506869.60	protein kinase; putative	TcChr10-S:431795-433609(-)	604	1.76e-13	16579.1	24343	1.46829	0.0428803	0.554139	TcCLB.506869.60	16	S	Atypical/PIKK/FRAP/TOR2	YLTDNLSSYVQSR**	4.986
iIDFGSSCYLTDNLSsYVQSR	7.6e-09	2801.29	TcCLB.506869.60	protein kinase; putative	TcChr10-S:431795-433609(-)	604	1.76e-13	16579.1	24343	1.46829	0.0428803	0.554139	TcCLB.506869.60	16	S	CMGC/CDK/CDK7/CDK7	YLTDNLSSYVQSR**	0.406
iIDFGSSCYLTDNLSsYVQSR	7.6e-09	2801.29	TcCLB.506869.60	protein kinase; putative	TcChr10-S:431795-433609(-)	604	1.76e-13	16579.1	24343	1.46829	0.0428803	0.554139	TcCLB.506869.60	16	S	STE/STE20/FRAY/OSR1	YLTDNLSSYVQSR**	1.307
dCHLLGTFDLsGIPPAPR	4.34e-08	2342.14	TcCLB.511211.160	heat shock protein 70 (hsp70); putative	TcChr30-S:685241-687205(-)	654	2.32e-12	37880.7	55026.3	1.45262	0.0173434	0.538656	TcCLB.511211.160	11	S	AGC/GRK/BARK/BARK1	LLGTFDLSGIPPAPR	5.269
dCHLLGTFDLsGIPPAPR	4.34e-08	2342.14	TcCLB.511211.160	heat shock protein 70 (hsp70); putative	TcChr30-S:685241-687205(-)	654	2.32e-12	37880.7	55026.3	1.45262	0.0173434	0.538656	TcCLB.511211.160	11	S	AGC/GRK/GRK/GRK	LLGTFDLSGIPPAPR	9.35
dCHLLGTFDLsGIPPAPR	4.34e-08	2342.14	TcCLB.511211.160	heat shock protein 70 (hsp70); putative	TcChr30-S:685241-687205(-)	654	2.32e-12	37880.7	55026.3	1.45262	0.0173434	0.538656	TcCLB.511211.160	11	S	Other/PLK	LLGTFDLSGIPPAPR	10.591
dCHLLGTFDLsGIPPAPR	4.34e-08	2342.14	TcCLB.511211.160	heat shock protein 70 (hsp70); putative	TcChr30-S:685241-687205(-)	654	2.32e-12	37880.7	55026.3	1.45262	0.0173434	0.538656	TcCLB.511211.160	11	S	CK1/VRK/VRK2	LLGTFDLSGIPPAPR	5.225
dCHLLGTFDLsGIPPAPR	4.34e-08	2342.14	TcCLB.511211.160	heat shock protein 70 (hsp70); putative	TcChr30-S:685241-687205(-)	654	2.32e-12	37880.7	55026.3	1.45262	0.0173434	0.538656	TcCLB.511211.160	11	S	AGC/PKC/PKCa/PRKCA	LLGTFDLSGIPPAPR	7.372
dCHLLGTFDLsGIPPAPR	4.34e-08	2342.14	TcCLB.511211.160	heat shock protein 70 (hsp70); putative	TcChr30-S:685241-687205(-)	654	2.32e-12	37880.7	55026.3	1.45262	0.0173434	0.538656	TcCLB.511211.160	11	S	TKL/LISK/LIMK	LLGTFDLSGIPPAPR	9
dCHLLGTFDLsGIPPAPR	4.34e-08	2342.14	TcCLB.511211.160	heat shock protein 70 (hsp70); putative	TcChr30-S:685241-687205(-)	654	2.32e-12	37880.7	55026.3	1.45262	0.0173434	0.538656	TcCLB.511211.160	11	S	TKL/LISK/LIMK/LIMK1	LLGTFDLSGIPPAPR	9
dCHLLGTFDLsGIPPAPR	4.34e-08	2342.14	TcCLB.511211.160	heat shock protein 70 (hsp70); putative	TcChr30-S:685241-687205(-)	654	2.32e-12	37880.7	55026.3	1.45262	0.0173434	0.538656	TcCLB.511211.160	11	S	AGC/GRK	LLGTFDLSGIPPAPR	7.991
dCHLLGTFDLsGIPPAPR	4.34e-08	2342.14	TcCLB.511211.160	heat shock protein 70 (hsp70); putative	TcChr30-S:685241-687205(-)	654	2.32e-12	37880.7	55026.3	1.45262	0.0173434	0.538656	TcCLB.511211.160	11	S	CMGC/CDK/CDK4/CDK6	LLGTFDLSGIPPAPR	6.758
dCHLLGTFDLsGIPPAPR	4.34e-08	2342.14	TcCLB.511211.160	heat shock protein 70 (hsp70); putative	TcChr30-S:685241-687205(-)	654	2.32e-12	37880.7	55026.3	1.45262	0.0173434	0.538656	TcCLB.511211.160	11	S	AGC/GRK/BARK	LLGTFDLSGIPPAPR	4.78
dCHLLGTFDLsGIPPAPR	4.34e-08	2342.14	TcCLB.511211.160	heat shock protein 70 (hsp70); putative	TcChr30-S:685241-687205(-)	654	2.32e-12	37880.7	55026.3	1.45262	0.0173434	0.538656	TcCLB.511211.160	11	S	Other/NEK/NEK2	LLGTFDLSGIPPAPR	5.105
dCHLLGTFDLsGIPPAPR	4.34e-08	2342.14	TcCLB.511211.160	heat shock protein 70 (hsp70); putative	TcChr30-S:685241-687205(-)	654	2.32e-12	37880.7	55026.3	1.45262	0.0173434	0.538656	TcCLB.511211.160	11	S	Other/NEK/NEK2/NEK2	LLGTFDLSGIPPAPR	5.105
dCHLLGTFDLsGIPPAPR	4.34e-08	2342.14	TcCLB.511211.160	heat shock protein 70 (hsp70); putative	TcChr30-S:685241-687205(-)	654	2.32e-12	37880.7	55026.3	1.45262	0.0173434	0.538656	TcCLB.511211.160	11	S	CK1/CK1	LLGTFDLSGIPPAPR	3.998
dCHLLGTFDLsGIPPAPR	4.34e-08	2342.14	TcCLB.511211.160	heat shock protein 70 (hsp70); putative	TcChr30-S:685241-687205(-)	654	2.32e-12	37880.7	55026.3	1.45262	0.0173434	0.538656	TcCLB.511211.160	11	S	Other/TLK	LLGTFDLSGIPPAPR	2.312
dCHLLGTFDLsGIPPAPR	4.34e-08	2342.14	TcCLB.511211.160	heat shock protein 70 (hsp70); putative	TcChr30-S:685241-687205(-)	654	2.32e-12	37880.7	55026.3	1.45262	0.0173434	0.538656	TcCLB.511211.160	11	S	AGC/GRK/BARK/BARK1	LLGTFDLSGIPPAPR	5.269
dCHLLGTFDLsGIPPAPR	4.34e-08	2342.14	TcCLB.511211.160	heat shock protein 70 (hsp70); putative	TcChr30-S:685241-687205(-)	654	2.32e-12	37880.7	55026.3	1.45262	0.0173434	0.538656	TcCLB.511211.160	11	S	AGC/GRK/GRK/GRK	LLGTFDLSGIPPAPR	9.35
dCHLLGTFDLsGIPPAPR	4.34e-08	2342.14	TcCLB.511211.160	heat shock protein 70 (hsp70); putative	TcChr30-S:685241-687205(-)	654	2.32e-12	37880.7	55026.3	1.45262	0.0173434	0.538656	TcCLB.511211.160	11	S	Other/PLK	LLGTFDLSGIPPAPR	10.591
dCHLLGTFDLsGIPPAPR	4.34e-08	2342.14	TcCLB.511211.160	heat shock protein 70 (hsp70); putative	TcChr30-S:685241-687205(-)	654	2.32e-12	37880.7	55026.3	1.45262	0.0173434	0.538656	TcCLB.511211.160	11	S	CK1/VRK/VRK2	LLGTFDLSGIPPAPR	5.225
dCHLLGTFDLsGIPPAPR	4.34e-08	2342.14	TcCLB.511211.160	heat shock protein 70 (hsp70); putative	TcChr30-S:685241-687205(-)	654	2.32e-12	37880.7	55026.3	1.45262	0.0173434	0.538656	TcCLB.511211.160	11	S	AGC/PKC/PKCa/PRKCA	LLGTFDLSGIPPAPR	7.372
dCHLLGTFDLsGIPPAPR	4.34e-08	2342.14	TcCLB.511211.160	heat shock protein 70 (hsp70); putative	TcChr30-S:685241-687205(-)	654	2.32e-12	37880.7	55026.3	1.45262	0.0173434	0.538656	TcCLB.511211.160	11	S	TKL/LISK/LIMK	LLGTFDLSGIPPAPR	9
dCHLLGTFDLsGIPPAPR	4.34e-08	2342.14	TcCLB.511211.160	heat shock protein 70 (hsp70); putative	TcChr30-S:685241-687205(-)	654	2.32e-12	37880.7	55026.3	1.45262	0.0173434	0.538656	TcCLB.511211.160	11	S	TKL/LISK/LIMK/LIMK1	LLGTFDLSGIPPAPR	9
dCHLLGTFDLsGIPPAPR	4.34e-08	2342.14	TcCLB.511211.160	heat shock protein 70 (hsp70); putative	TcChr30-S:685241-687205(-)	654	2.32e-12	37880.7	55026.3	1.45262	0.0173434	0.538656	TcCLB.511211.160	11	S	AGC/GRK	LLGTFDLSGIPPAPR	7.991
dCHLLGTFDLsGIPPAPR	4.34e-08	2342.14	TcCLB.511211.160	heat shock protein 70 (hsp70); putative	TcChr30-S:685241-687205(-)	654	2.32e-12	37880.7	55026.3	1.45262	0.0173434	0.538656	TcCLB.511211.160	11	S	CMGC/CDK/CDK4/CDK6	LLGTFDLSGIPPAPR	6.758
dCHLLGTFDLsGIPPAPR	4.34e-08	2342.14	TcCLB.511211.160	heat shock protein 70 (hsp70); putative	TcChr30-S:685241-687205(-)	654	2.32e-12	37880.7	55026.3	1.45262	0.0173434	0.538656	TcCLB.511211.160	11	S	AGC/GRK/BARK	LLGTFDLSGIPPAPR	4.78
dCHLLGTFDLsGIPPAPR	4.34e-08	2342.14	TcCLB.511211.160	heat shock protein 70 (hsp70); putative	TcChr30-S:685241-687205(-)	654	2.32e-12	37880.7	55026.3	1.45262	0.0173434	0.538656	TcCLB.511211.160	11	S	Other/NEK/NEK2	LLGTFDLSGIPPAPR	5.105
dCHLLGTFDLsGIPPAPR	4.34e-08	2342.14	TcCLB.511211.160	heat shock protein 70 (hsp70); putative	TcChr30-S:685241-687205(-)	654	2.32e-12	37880.7	55026.3	1.45262	0.0173434	0.538656	TcCLB.511211.160	11	S	Other/NEK/NEK2/NEK2	LLGTFDLSGIPPAPR	5.105
dCHLLGTFDLsGIPPAPR	4.34e-08	2342.14	TcCLB.511211.160	heat shock protein 70 (hsp70); putative	TcChr30-S:685241-687205(-)	654	2.32e-12	37880.7	55026.3	1.45262	0.0173434	0.538656	TcCLB.511211.160	11	S	CK1/CK1	LLGTFDLSGIPPAPR	3.998
dCHLLGTFDLsGIPPAPR	4.34e-08	2342.14	TcCLB.511211.160	heat shock protein 70 (hsp70); putative	TcChr30-S:685241-687205(-)	654	2.32e-12	37880.7	55026.3	1.45262	0.0173434	0.538656	TcCLB.511211.160	11	S	Other/TLK	LLGTFDLSGIPPAPR	2.312
tsYTEEDLAKEPPPTTSGEYFGVSLQEFDR	6.36e-05	3930.85	TcCLB.509585.10	dynein heavy chain; putative	TcChr14-S:549849-560969(-)	3706	1.66e-09	89736.7	128385	1.43069	0.0355011	0.516709	TcCLB.509585.10	1	T	CK1	*******TSLPLCQS	7.074
tsYTEEDLAKEPPPTTSGEYFGVSLQEFDR	6.36e-05	3930.85	TcCLB.509585.10	dynein heavy chain; putative	TcChr14-S:549849-560969(-)	3706	1.66e-09	89736.7	128385	1.43069	0.0355011	0.516709	TcCLB.509585.10	1	T	AGC/GRK	*******TSLPLCQS	7.991
tsYTEEDLAKEPPPTTSGEYFGVSLQEFDR	6.36e-05	3930.85	TcCLB.509585.10	dynein heavy chain; putative	TcChr14-S:549849-560969(-)	3706	1.66e-09	89736.7	128385	1.43069	0.0355011	0.516709	TcCLB.509585.10	1	T	CAMK/PHK	*******TSLPLCQS	3.785
tsYTEEDLAKEPPPTTSGEYFGVSLQEFDR	6.36e-05	3930.85	TcCLB.509585.10	dynein heavy chain; putative	TcChr14-S:549849-560969(-)	3706	1.66e-09	89736.7	128385	1.43069	0.0355011	0.516709	TcCLB.509585.10	1	T	CK1/VRK	*******TSLPLCQS	0.977
tsYTEEDLAKEPPPTTSGEYFGVSLQEFDR	6.36e-05	3930.85	TcCLB.509585.10	dynein heavy chain; putative	TcChr14-S:549849-560969(-)	3706	1.66e-09	89736.7	128385	1.43069	0.0355011	0.516709	TcCLB.509585.10	1	T	Other/PLK	*******TSLPLCQS	10.591
tsYTEEDLAKEPPPTTSGEYFGVSLQEFDR	6.36e-05	3930.85	TcCLB.509585.10	dynein heavy chain; putative	TcChr14-S:549849-560969(-)	3706	1.66e-09	89736.7	128385	1.43069	0.0355011	0.516709	TcCLB.509585.10	1	T	AGC/GRK/BARK	*******TSLPLCQS	4.78
tsYTEEDLAKEPPPTTSGEYFGVSLQEFDR	6.36e-05	3930.85	TcCLB.509585.10	dynein heavy chain; putative	TcChr14-S:549849-560969(-)	3706	1.66e-09	89736.7	128385	1.43069	0.0355011	0.516709	TcCLB.509585.10	1	T	CAMK/RAD53/RAD53	*******TSLPLCQS	5.467
tsYTEEDLAKEPPPTTSGEYFGVSLQEFDR	6.36e-05	3930.85	TcCLB.509585.10	dynein heavy chain; putative	TcChr14-S:549849-560969(-)	3706	1.66e-09	89736.7	128385	1.43069	0.0355011	0.516709	TcCLB.509585.10	1	T	CK1/VRK/VRK2	*******TSLPLCQS	5.225
tsYTEEDLAKEPPPTTSGEYFGVSLQEFDR	6.36e-05	3930.85	TcCLB.509585.10	dynein heavy chain; putative	TcChr14-S:549849-560969(-)	3706	1.66e-09	89736.7	128385	1.43069	0.0355011	0.516709	TcCLB.509585.10	1	T	CMGC/CDK/CDK7	*******TSLPLCQS	4.112
tsYTEEDLAKEPPPTTSGEYFGVSLQEFDR	6.36e-05	3930.85	TcCLB.509585.10	dynein heavy chain; putative	TcChr14-S:549849-560969(-)	3706	1.66e-09	89736.7	128385	1.43069	0.0355011	0.516709	TcCLB.509585.10	1	T	Other/PLK/PLK2	*******TSLPLCQS	6.617
tsYTEEDLAKEPPPTTSGEYFGVSLQEFDR	6.36e-05	3930.85	TcCLB.509585.10	dynein heavy chain; putative	TcChr14-S:549849-560969(-)	3706	1.66e-09	89736.7	128385	1.43069	0.0355011	0.516709	TcCLB.509585.10	1	T	STE/STE11/MEKK1	*******TSLPLCQS	3.817
tsYTEEDLAKEPPPTTSGEYFGVSLQEFDR	6.36e-05	3930.85	TcCLB.509585.10	dynein heavy chain; putative	TcChr14-S:549849-560969(-)	3706	1.66e-09	89736.7	128385	1.43069	0.0355011	0.516709	TcCLB.509585.10	1	T	STE/STE11/MEKK2	*******TSLPLCQS	2.383
tsYTEEDLAKEPPPTTSGEYFGVSLQEFDR	6.36e-05	3930.85	TcCLB.509585.10	dynein heavy chain; putative	TcChr14-S:549849-560969(-)	3706	1.66e-09	89736.7	128385	1.43069	0.0355011	0.516709	TcCLB.509585.10	1	T	TKL/MLK/MLK	*******TSLPLCQS	1.5
tsYTEEDLAKEPPPTTSGEYFGVSLQEFDR	6.36e-05	3930.85	TcCLB.509585.10	dynein heavy chain; putative	TcChr14-S:549849-560969(-)	3706	1.66e-09	89736.7	128385	1.43069	0.0355011	0.516709	TcCLB.509585.10	1	T	AGC/GRK/BARK/BARK1	*******TSLPLCQS	5.269
tsYTEEDLAKEPPPTTSGEYFGVSLQEFDR	6.36e-05	3930.85	TcCLB.509585.10	dynein heavy chain; putative	TcChr14-S:549849-560969(-)	3706	1.66e-09	89736.7	128385	1.43069	0.0355011	0.516709	TcCLB.509585.10	1	T	CAMK/CAMKL/QIK/SIK1	*******TSLPLCQS	4.074
tsYTEEDLAKEPPPTTSGEYFGVSLQEFDR	6.36e-05	3930.85	TcCLB.509585.10	dynein heavy chain; putative	TcChr14-S:549849-560969(-)	3706	1.66e-09	89736.7	128385	1.43069	0.0355011	0.516709	TcCLB.509585.10	1	T	CMGC/MAPK/JNK/JNK1	*******TSLPLCQS	3.02
tsYTEEDLAKEPPPTTSGEYFGVSLQEFDR	6.36e-05	3930.85	TcCLB.509585.10	dynein heavy chain; putative	TcChr14-S:549849-560969(-)	3706	1.66e-09	89736.7	128385	1.43069	0.0355011	0.516709	TcCLB.509585.10	1	T	STE/STE11/MEKK2/MAP3K3	*******TSLPLCQS	2.383
tsYTEEDLAKEPPPTTSGEYFGVSLQEFDR	6.36e-05	3930.85	TcCLB.509585.10	dynein heavy chain; putative	TcChr14-S:549849-560969(-)	3706	1.66e-09	89736.7	128385	1.43069	0.0355011	0.516709	TcCLB.509585.10	1	T	STE/STE7/MEK3/MAP2K4	*******TSLPLCQS	1.325
tsYTEEDLAKEPPPTTSGEYFGVSLQEFDR	6.36e-05	3930.85	TcCLB.509585.10	dynein heavy chain; putative	TcChr14-S:549849-560969(-)	3706	1.66e-09	89736.7	128385	1.43069	0.0355011	0.516709	TcCLB.509585.10	1	T	CK1	*******TSYTEEDL	7.074
tsYTEEDLAKEPPPTTSGEYFGVSLQEFDR	6.36e-05	3930.85	TcCLB.509585.10	dynein heavy chain; putative	TcChr14-S:549849-560969(-)	3706	1.66e-09	89736.7	128385	1.43069	0.0355011	0.516709	TcCLB.509585.10	1	T	STE	*******TSYTEEDL	1.285
tsYTEEDLAKEPPPTTSGEYFGVSLQEFDR	6.36e-05	3930.85	TcCLB.509585.10	dynein heavy chain; putative	TcChr14-S:549849-560969(-)	3706	1.66e-09	89736.7	128385	1.43069	0.0355011	0.516709	TcCLB.509585.10	1	T	AGC/DMPK	*******TSYTEEDL	2.427
tsYTEEDLAKEPPPTTSGEYFGVSLQEFDR	6.36e-05	3930.85	TcCLB.509585.10	dynein heavy chain; putative	TcChr14-S:549849-560969(-)	3706	1.66e-09	89736.7	128385	1.43069	0.0355011	0.516709	TcCLB.509585.10	1	T	CAMK/PHK	*******TSYTEEDL	3.785
tsYTEEDLAKEPPPTTSGEYFGVSLQEFDR	6.36e-05	3930.85	TcCLB.509585.10	dynein heavy chain; putative	TcChr14-S:549849-560969(-)	3706	1.66e-09	89736.7	128385	1.43069	0.0355011	0.516709	TcCLB.509585.10	1	T	CK1/VRK	*******TSYTEEDL	0.977
tsYTEEDLAKEPPPTTSGEYFGVSLQEFDR	6.36e-05	3930.85	TcCLB.509585.10	dynein heavy chain; putative	TcChr14-S:549849-560969(-)	3706	1.66e-09	89736.7	128385	1.43069	0.0355011	0.516709	TcCLB.509585.10	1	T	CMGC/CK2	*******TSYTEEDL	9.894
tsYTEEDLAKEPPPTTSGEYFGVSLQEFDR	6.36e-05	3930.85	TcCLB.509585.10	dynein heavy chain; putative	TcChr14-S:549849-560969(-)	3706	1.66e-09	89736.7	128385	1.43069	0.0355011	0.516709	TcCLB.509585.10	1	T	Other/PLK	*******TSYTEEDL	10.591
tsYTEEDLAKEPPPTTSGEYFGVSLQEFDR	6.36e-05	3930.85	TcCLB.509585.10	dynein heavy chain; putative	TcChr14-S:549849-560969(-)	3706	1.66e-09	89736.7	128385	1.43069	0.0355011	0.516709	TcCLB.509585.10	1	T	STE/STE7	*******TSYTEEDL	0.289
tsYTEEDLAKEPPPTTSGEYFGVSLQEFDR	6.36e-05	3930.85	TcCLB.509585.10	dynein heavy chain; putative	TcChr14-S:549849-560969(-)	3706	1.66e-09	89736.7	128385	1.43069	0.0355011	0.516709	TcCLB.509585.10	1	T	CAMK/DAPK/DAPK	*******TSYTEEDL	5.791
tsYTEEDLAKEPPPTTSGEYFGVSLQEFDR	6.36e-05	3930.85	TcCLB.509585.10	dynein heavy chain; putative	TcChr14-S:549849-560969(-)	3706	1.66e-09	89736.7	128385	1.43069	0.0355011	0.516709	TcCLB.509585.10	1	T	CK1/VRK/VRK1	*******TSYTEEDL	3.159
tsYTEEDLAKEPPPTTSGEYFGVSLQEFDR	6.36e-05	3930.85	TcCLB.509585.10	dynein heavy chain; putative	TcChr14-S:549849-560969(-)	3706	1.66e-09	89736.7	128385	1.43069	0.0355011	0.516709	TcCLB.509585.10	1	T	CK1/VRK/VRK2	*******TSYTEEDL	5.225
tsYTEEDLAKEPPPTTSGEYFGVSLQEFDR	6.36e-05	3930.85	TcCLB.509585.10	dynein heavy chain; putative	TcChr14-S:549849-560969(-)	3706	1.66e-09	89736.7	128385	1.43069	0.0355011	0.516709	TcCLB.509585.10	1	T	CMGC/CDK/CDK7	*******TSYTEEDL	4.112
tsYTEEDLAKEPPPTTSGEYFGVSLQEFDR	6.36e-05	3930.85	TcCLB.509585.10	dynein heavy chain; putative	TcChr14-S:549849-560969(-)	3706	1.66e-09	89736.7	128385	1.43069	0.0355011	0.516709	TcCLB.509585.10	1	T	Other/NEK/NEK6	*******TSYTEEDL	2.494
tsYTEEDLAKEPPPTTSGEYFGVSLQEFDR	6.36e-05	3930.85	TcCLB.509585.10	dynein heavy chain; putative	TcChr14-S:549849-560969(-)	3706	1.66e-09	89736.7	128385	1.43069	0.0355011	0.516709	TcCLB.509585.10	1	T	STE/STE11/MEKK1	*******TSYTEEDL	3.817
tsYTEEDLAKEPPPTTSGEYFGVSLQEFDR	6.36e-05	3930.85	TcCLB.509585.10	dynein heavy chain; putative	TcChr14-S:549849-560969(-)	3706	1.66e-09	89736.7	128385	1.43069	0.0355011	0.516709	TcCLB.509585.10	1	T	STE/STE7/MEK1	*******TSYTEEDL	1.141
tsYTEEDLAKEPPPTTSGEYFGVSLQEFDR	6.36e-05	3930.85	TcCLB.509585.10	dynein heavy chain; putative	TcChr14-S:549849-560969(-)	3706	1.66e-09	89736.7	128385	1.43069	0.0355011	0.516709	TcCLB.509585.10	1	T	TKL/MLK/MLK	*******TSYTEEDL	1.5
tsYTEEDLAKEPPPTTSGEYFGVSLQEFDR	6.36e-05	3930.85	TcCLB.509585.10	dynein heavy chain; putative	TcChr14-S:549849-560969(-)	3706	1.66e-09	89736.7	128385	1.43069	0.0355011	0.516709	TcCLB.509585.10	1	T	AGC/RSK/RSKp90/RPS6KA1	*******TSYTEEDL	2.462
tsYTEEDLAKEPPPTTSGEYFGVSLQEFDR	6.36e-05	3930.85	TcCLB.509585.10	dynein heavy chain; putative	TcChr14-S:549849-560969(-)	3706	1.66e-09	89736.7	128385	1.43069	0.0355011	0.516709	TcCLB.509585.10	1	T	CAMK/CAMKL/QIK/SIK1	*******TSYTEEDL	4.074
tsYTEEDLAKEPPPTTSGEYFGVSLQEFDR	6.36e-05	3930.85	TcCLB.509585.10	dynein heavy chain; putative	TcChr14-S:549849-560969(-)	3706	1.66e-09	89736.7	128385	1.43069	0.0355011	0.516709	TcCLB.509585.10	1	T	STE/STE20/PAKA/PAK2	*******TSYTEEDL	2.05
tsYTEEDLAKEPPPTTSGEYFGVSLQEFDR	6.36e-05	3930.85	TcCLB.509585.10	dynein heavy chain; putative	TcChr14-S:549849-560969(-)	3706	1.66e-09	89736.7	128385	1.43069	0.0355011	0.516709	TcCLB.509585.10	1	T	STE/STE7/MEK1/MAP2K1	*******TSYTEEDL	1.141
tsYTEEDLAKEPPPTTSGEYFGVSLQEFDR	6.36e-05	3930.85	TcCLB.509585.10	dynein heavy chain; putative	TcChr14-S:549849-560969(-)	3706	1.66e-09	89736.7	128385	1.43069	0.0355011	0.516709	TcCLB.509585.10	1	T	STE/STE7/MEK3/MAP2K3	*******TSYTEEDL	4.309
tsYTEEDLAKEPPPTTSGEYFGVSLQEFDR	6.36e-05	3930.85	TcCLB.509585.10	dynein heavy chain; putative	TcChr14-S:549849-560969(-)	3706	1.66e-09	89736.7	128385	1.43069	0.0355011	0.516709	TcCLB.509585.10	1	T	STE/STE7/MEK3/MAP2K4	*******TSYTEEDL	1.325
tsYTEEDLAKEPPPTTSGEYFGVSLQEFDR	6.36e-05	3930.85	TcCLB.509585.10	dynein heavy chain; putative	TcChr14-S:549849-560969(-)	3706	1.66e-09	89736.7	128385	1.43069	0.0355011	0.516709	TcCLB.509585.10	2	S	CK1	******TSLPLCQSL	7.074
tsYTEEDLAKEPPPTTSGEYFGVSLQEFDR	6.36e-05	3930.85	TcCLB.509585.10	dynein heavy chain; putative	TcChr14-S:549849-560969(-)	3706	1.66e-09	89736.7	128385	1.43069	0.0355011	0.516709	TcCLB.509585.10	2	S	TKL	******TSLPLCQSL	4.148
tsYTEEDLAKEPPPTTSGEYFGVSLQEFDR	6.36e-05	3930.85	TcCLB.509585.10	dynein heavy chain; putative	TcChr14-S:549849-560969(-)	3706	1.66e-09	89736.7	128385	1.43069	0.0355011	0.516709	TcCLB.509585.10	2	S	AGC/GRK	******TSLPLCQSL	7.991
tsYTEEDLAKEPPPTTSGEYFGVSLQEFDR	6.36e-05	3930.85	TcCLB.509585.10	dynein heavy chain; putative	TcChr14-S:549849-560969(-)	3706	1.66e-09	89736.7	128385	1.43069	0.0355011	0.516709	TcCLB.509585.10	2	S	AGC/PKC	******TSLPLCQSL	1.416
tsYTEEDLAKEPPPTTSGEYFGVSLQEFDR	6.36e-05	3930.85	TcCLB.509585.10	dynein heavy chain; putative	TcChr14-S:549849-560969(-)	3706	1.66e-09	89736.7	128385	1.43069	0.0355011	0.516709	TcCLB.509585.10	2	S	CAMK/PHK	******TSLPLCQSL	3.785
tsYTEEDLAKEPPPTTSGEYFGVSLQEFDR	6.36e-05	3930.85	TcCLB.509585.10	dynein heavy chain; putative	TcChr14-S:549849-560969(-)	3706	1.66e-09	89736.7	128385	1.43069	0.0355011	0.516709	TcCLB.509585.10	2	S	CK1/CK1	******TSLPLCQSL	3.998
tsYTEEDLAKEPPPTTSGEYFGVSLQEFDR	6.36e-05	3930.85	TcCLB.509585.10	dynein heavy chain; putative	TcChr14-S:549849-560969(-)	3706	1.66e-09	89736.7	128385	1.43069	0.0355011	0.516709	TcCLB.509585.10	2	S	CK1/VRK	******TSLPLCQSL	0.977
tsYTEEDLAKEPPPTTSGEYFGVSLQEFDR	6.36e-05	3930.85	TcCLB.509585.10	dynein heavy chain; putative	TcChr14-S:549849-560969(-)	3706	1.66e-09	89736.7	128385	1.43069	0.0355011	0.516709	TcCLB.509585.10	2	S	Other/IKK	******TSLPLCQSL	6.349
tsYTEEDLAKEPPPTTSGEYFGVSLQEFDR	6.36e-05	3930.85	TcCLB.509585.10	dynein heavy chain; putative	TcChr14-S:549849-560969(-)	3706	1.66e-09	89736.7	128385	1.43069	0.0355011	0.516709	TcCLB.509585.10	2	S	Other/PLK	******TSLPLCQSL	10.591
tsYTEEDLAKEPPPTTSGEYFGVSLQEFDR	6.36e-05	3930.85	TcCLB.509585.10	dynein heavy chain; putative	TcChr14-S:549849-560969(-)	3706	1.66e-09	89736.7	128385	1.43069	0.0355011	0.516709	TcCLB.509585.10	2	S	TKL/RAF	******TSLPLCQSL	2.289
tsYTEEDLAKEPPPTTSGEYFGVSLQEFDR	6.36e-05	3930.85	TcCLB.509585.10	dynein heavy chain; putative	TcChr14-S:549849-560969(-)	3706	1.66e-09	89736.7	128385	1.43069	0.0355011	0.516709	TcCLB.509585.10	2	S	AGC/GRK/BARK	******TSLPLCQSL	4.78
tsYTEEDLAKEPPPTTSGEYFGVSLQEFDR	6.36e-05	3930.85	TcCLB.509585.10	dynein heavy chain; putative	TcChr14-S:549849-560969(-)	3706	1.66e-09	89736.7	128385	1.43069	0.0355011	0.516709	TcCLB.509585.10	2	S	CAMK/CAMK1/CAMK4	******TSLPLCQSL	2.206
tsYTEEDLAKEPPPTTSGEYFGVSLQEFDR	6.36e-05	3930.85	TcCLB.509585.10	dynein heavy chain; putative	TcChr14-S:549849-560969(-)	3706	1.66e-09	89736.7	128385	1.43069	0.0355011	0.516709	TcCLB.509585.10	2	S	CK1/VRK/VRK2	******TSLPLCQSL	5.225
tsYTEEDLAKEPPPTTSGEYFGVSLQEFDR	6.36e-05	3930.85	TcCLB.509585.10	dynein heavy chain; putative	TcChr14-S:549849-560969(-)	3706	1.66e-09	89736.7	128385	1.43069	0.0355011	0.516709	TcCLB.509585.10	2	S	Other/IKK/IKKb	******TSLPLCQSL	5.523
tsYTEEDLAKEPPPTTSGEYFGVSLQEFDR	6.36e-05	3930.85	TcCLB.509585.10	dynein heavy chain; putative	TcChr14-S:549849-560969(-)	3706	1.66e-09	89736.7	128385	1.43069	0.0355011	0.516709	TcCLB.509585.10	2	S	Other/IKK/TBK1	******TSLPLCQSL	3.365
tsYTEEDLAKEPPPTTSGEYFGVSLQEFDR	6.36e-05	3930.85	TcCLB.509585.10	dynein heavy chain; putative	TcChr14-S:549849-560969(-)	3706	1.66e-09	89736.7	128385	1.43069	0.0355011	0.516709	TcCLB.509585.10	2	S	AGC/GRK/BARK/BARK1	******TSLPLCQSL	5.269
tsYTEEDLAKEPPPTTSGEYFGVSLQEFDR	6.36e-05	3930.85	TcCLB.509585.10	dynein heavy chain; putative	TcChr14-S:549849-560969(-)	3706	1.66e-09	89736.7	128385	1.43069	0.0355011	0.516709	TcCLB.509585.10	2	S	AGC/PKC/PKCa/PRKCA	******TSLPLCQSL	7.372
tsYTEEDLAKEPPPTTSGEYFGVSLQEFDR	6.36e-05	3930.85	TcCLB.509585.10	dynein heavy chain; putative	TcChr14-S:549849-560969(-)	3706	1.66e-09	89736.7	128385	1.43069	0.0355011	0.516709	TcCLB.509585.10	2	S	AGC/PKC/PKCa/PRKCB	******TSLPLCQSL	10.858
tsYTEEDLAKEPPPTTSGEYFGVSLQEFDR	6.36e-05	3930.85	TcCLB.509585.10	dynein heavy chain; putative	TcChr14-S:549849-560969(-)	3706	1.66e-09	89736.7	128385	1.43069	0.0355011	0.516709	TcCLB.509585.10	2	S	AGC/RSK/RSKp70/RPS6KB1	******TSLPLCQSL	2.548
tsYTEEDLAKEPPPTTSGEYFGVSLQEFDR	6.36e-05	3930.85	TcCLB.509585.10	dynein heavy chain; putative	TcChr14-S:549849-560969(-)	3706	1.66e-09	89736.7	128385	1.43069	0.0355011	0.516709	TcCLB.509585.10	2	S	AGC/RSK/RSKp90/RPS6KA1	******TSLPLCQSL	2.462
tsYTEEDLAKEPPPTTSGEYFGVSLQEFDR	6.36e-05	3930.85	TcCLB.509585.10	dynein heavy chain; putative	TcChr14-S:549849-560969(-)	3706	1.66e-09	89736.7	128385	1.43069	0.0355011	0.516709	TcCLB.509585.10	2	S	CAMK/CAMKL/AMPK/AMPKA2	******TSLPLCQSL	9.162
tsYTEEDLAKEPPPTTSGEYFGVSLQEFDR	6.36e-05	3930.85	TcCLB.509585.10	dynein heavy chain; putative	TcChr14-S:549849-560969(-)	3706	1.66e-09	89736.7	128385	1.43069	0.0355011	0.516709	TcCLB.509585.10	2	S	CAMK/CAMKL/QIK/SIK1	******TSLPLCQSL	4.074
tsYTEEDLAKEPPPTTSGEYFGVSLQEFDR	6.36e-05	3930.85	TcCLB.509585.10	dynein heavy chain; putative	TcChr14-S:549849-560969(-)	3706	1.66e-09	89736.7	128385	1.43069	0.0355011	0.516709	TcCLB.509585.10	2	S	STE/STE20/MST/MST2	******TSLPLCQSL	1.738
tsYTEEDLAKEPPPTTSGEYFGVSLQEFDR	6.36e-05	3930.85	TcCLB.509585.10	dynein heavy chain; putative	TcChr14-S:549849-560969(-)	3706	1.66e-09	89736.7	128385	1.43069	0.0355011	0.516709	TcCLB.509585.10	2	S	STE/STE20/PAKB/PAK4	******TSLPLCQSL	5.333
tsYTEEDLAKEPPPTTSGEYFGVSLQEFDR	6.36e-05	3930.85	TcCLB.509585.10	dynein heavy chain; putative	TcChr14-S:549849-560969(-)	3706	1.66e-09	89736.7	128385	1.43069	0.0355011	0.516709	TcCLB.509585.10	2	S	CK1	******TSYTEEDLA	7.074
tsYTEEDLAKEPPPTTSGEYFGVSLQEFDR	6.36e-05	3930.85	TcCLB.509585.10	dynein heavy chain; putative	TcChr14-S:549849-560969(-)	3706	1.66e-09	89736.7	128385	1.43069	0.0355011	0.516709	TcCLB.509585.10	2	S	Atypical/TAF1	******TSYTEEDLA	4.681
tsYTEEDLAKEPPPTTSGEYFGVSLQEFDR	6.36e-05	3930.85	TcCLB.509585.10	dynein heavy chain; putative	TcChr14-S:549849-560969(-)	3706	1.66e-09	89736.7	128385	1.43069	0.0355011	0.516709	TcCLB.509585.10	2	S	CAMK/DAPK	******TSYTEEDLA	1.753
tsYTEEDLAKEPPPTTSGEYFGVSLQEFDR	6.36e-05	3930.85	TcCLB.509585.10	dynein heavy chain; putative	TcChr14-S:549849-560969(-)	3706	1.66e-09	89736.7	128385	1.43069	0.0355011	0.516709	TcCLB.509585.10	2	S	CAMK/PHK	******TSYTEEDLA	3.785
tsYTEEDLAKEPPPTTSGEYFGVSLQEFDR	6.36e-05	3930.85	TcCLB.509585.10	dynein heavy chain; putative	TcChr14-S:549849-560969(-)	3706	1.66e-09	89736.7	128385	1.43069	0.0355011	0.516709	TcCLB.509585.10	2	S	CAMK/RAD53	******TSYTEEDLA	5.343
tsYTEEDLAKEPPPTTSGEYFGVSLQEFDR	6.36e-05	3930.85	TcCLB.509585.10	dynein heavy chain; putative	TcChr14-S:549849-560969(-)	3706	1.66e-09	89736.7	128385	1.43069	0.0355011	0.516709	TcCLB.509585.10	2	S	CK1/CK1	******TSYTEEDLA	3.998
tsYTEEDLAKEPPPTTSGEYFGVSLQEFDR	6.36e-05	3930.85	TcCLB.509585.10	dynein heavy chain; putative	TcChr14-S:549849-560969(-)	3706	1.66e-09	89736.7	128385	1.43069	0.0355011	0.516709	TcCLB.509585.10	2	S	CK1/VRK	******TSYTEEDLA	0.977
tsYTEEDLAKEPPPTTSGEYFGVSLQEFDR	6.36e-05	3930.85	TcCLB.509585.10	dynein heavy chain; putative	TcChr14-S:549849-560969(-)	3706	1.66e-09	89736.7	128385	1.43069	0.0355011	0.516709	TcCLB.509585.10	2	S	CMGC/CK2	******TSYTEEDLA	9.894
tsYTEEDLAKEPPPTTSGEYFGVSLQEFDR	6.36e-05	3930.85	TcCLB.509585.10	dynein heavy chain; putative	TcChr14-S:549849-560969(-)	3706	1.66e-09	89736.7	128385	1.43069	0.0355011	0.516709	TcCLB.509585.10	2	S	Other/PLK	******TSYTEEDLA	10.591
tsYTEEDLAKEPPPTTSGEYFGVSLQEFDR	6.36e-05	3930.85	TcCLB.509585.10	dynein heavy chain; putative	TcChr14-S:549849-560969(-)	3706	1.66e-09	89736.7	128385	1.43069	0.0355011	0.516709	TcCLB.509585.10	2	S	AGC/SGK/SGK3	******TSYTEEDLA	5.871
tsYTEEDLAKEPPPTTSGEYFGVSLQEFDR	6.36e-05	3930.85	TcCLB.509585.10	dynein heavy chain; putative	TcChr14-S:549849-560969(-)	3706	1.66e-09	89736.7	128385	1.43069	0.0355011	0.516709	TcCLB.509585.10	2	S	Atypical/TAF1/TAF1	******TSYTEEDLA	4.681
tsYTEEDLAKEPPPTTSGEYFGVSLQEFDR	6.36e-05	3930.85	TcCLB.509585.10	dynein heavy chain; putative	TcChr14-S:549849-560969(-)	3706	1.66e-09	89736.7	128385	1.43069	0.0355011	0.516709	TcCLB.509585.10	2	S	CAMK/MAPKAPK/MK5	******TSYTEEDLA	9.696
tsYTEEDLAKEPPPTTSGEYFGVSLQEFDR	6.36e-05	3930.85	TcCLB.509585.10	dynein heavy chain; putative	TcChr14-S:549849-560969(-)	3706	1.66e-09	89736.7	128385	1.43069	0.0355011	0.516709	TcCLB.509585.10	2	S	CAMK/RAD53/CHK2	******TSYTEEDLA	6.801
tsYTEEDLAKEPPPTTSGEYFGVSLQEFDR	6.36e-05	3930.85	TcCLB.509585.10	dynein heavy chain; putative	TcChr14-S:549849-560969(-)	3706	1.66e-09	89736.7	128385	1.43069	0.0355011	0.516709	TcCLB.509585.10	2	S	CK1/CK1/CK1-A	******TSYTEEDLA	3.887
tsYTEEDLAKEPPPTTSGEYFGVSLQEFDR	6.36e-05	3930.85	TcCLB.509585.10	dynein heavy chain; putative	TcChr14-S:549849-560969(-)	3706	1.66e-09	89736.7	128385	1.43069	0.0355011	0.516709	TcCLB.509585.10	2	S	CK1/VRK/VRK1	******TSYTEEDLA	3.159
tsYTEEDLAKEPPPTTSGEYFGVSLQEFDR	6.36e-05	3930.85	TcCLB.509585.10	dynein heavy chain; putative	TcChr14-S:549849-560969(-)	3706	1.66e-09	89736.7	128385	1.43069	0.0355011	0.516709	TcCLB.509585.10	2	S	CK1/VRK/VRK2	******TSYTEEDLA	5.225
tsYTEEDLAKEPPPTTSGEYFGVSLQEFDR	6.36e-05	3930.85	TcCLB.509585.10	dynein heavy chain; putative	TcChr14-S:549849-560969(-)	3706	1.66e-09	89736.7	128385	1.43069	0.0355011	0.516709	TcCLB.509585.10	2	S	CMGC/CK2/CK2a1	******TSYTEEDLA	2.848
tsYTEEDLAKEPPPTTSGEYFGVSLQEFDR	6.36e-05	3930.85	TcCLB.509585.10	dynein heavy chain; putative	TcChr14-S:549849-560969(-)	3706	1.66e-09	89736.7	128385	1.43069	0.0355011	0.516709	TcCLB.509585.10	2	S	CMGC/CLK/CLK1	******TSYTEEDLA	2.638
tsYTEEDLAKEPPPTTSGEYFGVSLQEFDR	6.36e-05	3930.85	TcCLB.509585.10	dynein heavy chain; putative	TcChr14-S:549849-560969(-)	3706	1.66e-09	89736.7	128385	1.43069	0.0355011	0.516709	TcCLB.509585.10	2	S	Other/IKK/TBK1	******TSYTEEDLA	3.365
tsYTEEDLAKEPPPTTSGEYFGVSLQEFDR	6.36e-05	3930.85	TcCLB.509585.10	dynein heavy chain; putative	TcChr14-S:549849-560969(-)	3706	1.66e-09	89736.7	128385	1.43069	0.0355011	0.516709	TcCLB.509585.10	2	S	Other/NEK/NEK6	******TSYTEEDLA	2.494
tsYTEEDLAKEPPPTTSGEYFGVSLQEFDR	6.36e-05	3930.85	TcCLB.509585.10	dynein heavy chain; putative	TcChr14-S:549849-560969(-)	3706	1.66e-09	89736.7	128385	1.43069	0.0355011	0.516709	TcCLB.509585.10	2	S	TKL/MLK/MLK	******TSYTEEDLA	1.5
tsYTEEDLAKEPPPTTSGEYFGVSLQEFDR	6.36e-05	3930.85	TcCLB.509585.10	dynein heavy chain; putative	TcChr14-S:549849-560969(-)	3706	1.66e-09	89736.7	128385	1.43069	0.0355011	0.516709	TcCLB.509585.10	2	S	AGC/GRK/GRK/GPRK7	******TSYTEEDLA	5.483
tsYTEEDLAKEPPPTTSGEYFGVSLQEFDR	6.36e-05	3930.85	TcCLB.509585.10	dynein heavy chain; putative	TcChr14-S:549849-560969(-)	3706	1.66e-09	89736.7	128385	1.43069	0.0355011	0.516709	TcCLB.509585.10	2	S	AGC/RSK/RSKp70/RPS6KB1	******TSYTEEDLA	2.548
tsYTEEDLAKEPPPTTSGEYFGVSLQEFDR	6.36e-05	3930.85	TcCLB.509585.10	dynein heavy chain; putative	TcChr14-S:549849-560969(-)	3706	1.66e-09	89736.7	128385	1.43069	0.0355011	0.516709	TcCLB.509585.10	2	S	AGC/RSK/RSKp90/RPS6KA1	******TSYTEEDLA	2.462
tsYTEEDLAKEPPPTTSGEYFGVSLQEFDR	6.36e-05	3930.85	TcCLB.509585.10	dynein heavy chain; putative	TcChr14-S:549849-560969(-)	3706	1.66e-09	89736.7	128385	1.43069	0.0355011	0.516709	TcCLB.509585.10	2	S	AGC/RSK/RSKp90/RPS6KA2	******TSYTEEDLA	6.617
tsYTEEDLAKEPPPTTSGEYFGVSLQEFDR	6.36e-05	3930.85	TcCLB.509585.10	dynein heavy chain; putative	TcChr14-S:549849-560969(-)	3706	1.66e-09	89736.7	128385	1.43069	0.0355011	0.516709	TcCLB.509585.10	2	S	Atypical/PDHK/PDHK/PDK2	******TSYTEEDLA	4.26
tsYTEEDLAKEPPPTTSGEYFGVSLQEFDR	6.36e-05	3930.85	TcCLB.509585.10	dynein heavy chain; putative	TcChr14-S:549849-560969(-)	3706	1.66e-09	89736.7	128385	1.43069	0.0355011	0.516709	TcCLB.509585.10	2	S	CAMK/CAMKL/QIK/SIK1	******TSYTEEDLA	4.074
tsYTEEDLAKEPPPTTSGEYFGVSLQEFDR	6.36e-05	3930.85	TcCLB.509585.10	dynein heavy chain; putative	TcChr14-S:549849-560969(-)	3706	1.66e-09	89736.7	128385	1.43069	0.0355011	0.516709	TcCLB.509585.10	2	S	CAMK/MAPKAPK/MK5/MAPKAPK5	******TSYTEEDLA	9.696
tsYTEEDLAKEPPPTTSGEYFGVSLQEFDR	6.36e-05	3930.85	TcCLB.509585.10	dynein heavy chain; putative	TcChr14-S:549849-560969(-)	3706	1.66e-09	89736.7	128385	1.43069	0.0355011	0.516709	TcCLB.509585.10	2	S	CMGC/MAPK/JNK/JNK1	******TSYTEEDLA	3.02
tsYTEEDLAKEPPPTTSGEYFGVSLQEFDR	6.36e-05	3930.85	TcCLB.509585.10	dynein heavy chain; putative	TcChr14-S:549849-560969(-)	3706	1.66e-09	89736.7	128385	1.43069	0.0355011	0.516709	TcCLB.509585.10	2	S	STE/STE20/PAKA/PAK2	******TSYTEEDLA	2.05
nTECWDNVVAEsPLHLTDRR	0.0447195	2788.28	TcCLB.507639.60	hypothetical protein; conserved	TcChr37-S:1122312-1124561(-)	749	1.58e-06	18505.8	26115.5	1.4112	0.0115197	0.496926	TcCLB.507639.60	12	S	AGC/GRK	WDNVVAESPLHLTDR	7.991
nTECWDNVVAEsPLHLTDRR	0.0447195	2788.28	TcCLB.507639.60	hypothetical protein; conserved	TcChr37-S:1122312-1124561(-)	749	1.58e-06	18505.8	26115.5	1.4112	0.0115197	0.496926	TcCLB.507639.60	12	S	AGC/PDK1	WDNVVAESPLHLTDR	2.39
nTECWDNVVAEsPLHLTDRR	0.0447195	2788.28	TcCLB.507639.60	hypothetical protein; conserved	TcChr37-S:1122312-1124561(-)	749	1.58e-06	18505.8	26115.5	1.4112	0.0115197	0.496926	TcCLB.507639.60	12	S	CK1/VRK	WDNVVAESPLHLTDR	0.977
nTECWDNVVAEsPLHLTDRR	0.0447195	2788.28	TcCLB.507639.60	hypothetical protein; conserved	TcChr37-S:1122312-1124561(-)	749	1.58e-06	18505.8	26115.5	1.4112	0.0115197	0.496926	TcCLB.507639.60	12	S	CMGC/CDK	WDNVVAESPLHLTDR	5.994
nTECWDNVVAEsPLHLTDRR	0.0447195	2788.28	TcCLB.507639.60	hypothetical protein; conserved	TcChr37-S:1122312-1124561(-)	749	1.58e-06	18505.8	26115.5	1.4112	0.0115197	0.496926	TcCLB.507639.60	12	S	Other/IKK	WDNVVAESPLHLTDR	6.349
nTECWDNVVAEsPLHLTDRR	0.0447195	2788.28	TcCLB.507639.60	hypothetical protein; conserved	TcChr37-S:1122312-1124561(-)	749	1.58e-06	18505.8	26115.5	1.4112	0.0115197	0.496926	TcCLB.507639.60	12	S	Other/MOS	WDNVVAESPLHLTDR	4.667
nTECWDNVVAEsPLHLTDRR	0.0447195	2788.28	TcCLB.507639.60	hypothetical protein; conserved	TcChr37-S:1122312-1124561(-)	749	1.58e-06	18505.8	26115.5	1.4112	0.0115197	0.496926	TcCLB.507639.60	12	S	AGC/GRK/BARK	WDNVVAESPLHLTDR	4.78
nTECWDNVVAEsPLHLTDRR	0.0447195	2788.28	TcCLB.507639.60	hypothetical protein; conserved	TcChr37-S:1122312-1124561(-)	749	1.58e-06	18505.8	26115.5	1.4112	0.0115197	0.496926	TcCLB.507639.60	12	S	AGC/PDK1/PDPK1	WDNVVAESPLHLTDR	1.51
nTECWDNVVAEsPLHLTDRR	0.0447195	2788.28	TcCLB.507639.60	hypothetical protein; conserved	TcChr37-S:1122312-1124561(-)	749	1.58e-06	18505.8	26115.5	1.4112	0.0115197	0.496926	TcCLB.507639.60	12	S	CK1/VRK/VRK2	WDNVVAESPLHLTDR	5.225
nTECWDNVVAEsPLHLTDRR	0.0447195	2788.28	TcCLB.507639.60	hypothetical protein; conserved	TcChr37-S:1122312-1124561(-)	749	1.58e-06	18505.8	26115.5	1.4112	0.0115197	0.496926	TcCLB.507639.60	12	S	CMGC/CDK/CDC2	WDNVVAESPLHLTDR	8.778
nTECWDNVVAEsPLHLTDRR	0.0447195	2788.28	TcCLB.507639.60	hypothetical protein; conserved	TcChr37-S:1122312-1124561(-)	749	1.58e-06	18505.8	26115.5	1.4112	0.0115197	0.496926	TcCLB.507639.60	12	S	CMGC/CDK/CDK2	WDNVVAESPLHLTDR	2.692
nTECWDNVVAEsPLHLTDRR	0.0447195	2788.28	TcCLB.507639.60	hypothetical protein; conserved	TcChr37-S:1122312-1124561(-)	749	1.58e-06	18505.8	26115.5	1.4112	0.0115197	0.496926	TcCLB.507639.60	12	S	CMGC/CDK/CRK7	WDNVVAESPLHLTDR	9.736
nTECWDNVVAEsPLHLTDRR	0.0447195	2788.28	TcCLB.507639.60	hypothetical protein; conserved	TcChr37-S:1122312-1124561(-)	749	1.58e-06	18505.8	26115.5	1.4112	0.0115197	0.496926	TcCLB.507639.60	12	S	CMGC/DYRK/HIPK	WDNVVAESPLHLTDR	2.013
nTECWDNVVAEsPLHLTDRR	0.0447195	2788.28	TcCLB.507639.60	hypothetical protein; conserved	TcChr37-S:1122312-1124561(-)	749	1.58e-06	18505.8	26115.5	1.4112	0.0115197	0.496926	TcCLB.507639.60	12	S	Other/MOS/MOS	WDNVVAESPLHLTDR	4.667
nTECWDNVVAEsPLHLTDRR	0.0447195	2788.28	TcCLB.507639.60	hypothetical protein; conserved	TcChr37-S:1122312-1124561(-)	749	1.58e-06	18505.8	26115.5	1.4112	0.0115197	0.496926	TcCLB.507639.60	12	S	Other/Other-Unique/KIS	WDNVVAESPLHLTDR	7.667
nTECWDNVVAEsPLHLTDRR	0.0447195	2788.28	TcCLB.507639.60	hypothetical protein; conserved	TcChr37-S:1122312-1124561(-)	749	1.58e-06	18505.8	26115.5	1.4112	0.0115197	0.496926	TcCLB.507639.60	12	S	Other/PEK/PKR	WDNVVAESPLHLTDR	5.013
nTECWDNVVAEsPLHLTDRR	0.0447195	2788.28	TcCLB.507639.60	hypothetical protein; conserved	TcChr37-S:1122312-1124561(-)	749	1.58e-06	18505.8	26115.5	1.4112	0.0115197	0.496926	TcCLB.507639.60	12	S	AGC/GRK/BARK/BARK1	WDNVVAESPLHLTDR	5.269
nTECWDNVVAEsPLHLTDRR	0.0447195	2788.28	TcCLB.507639.60	hypothetical protein; conserved	TcChr37-S:1122312-1124561(-)	749	1.58e-06	18505.8	26115.5	1.4112	0.0115197	0.496926	TcCLB.507639.60	12	S	AGC/PKC/PKCa/PRKCA	WDNVVAESPLHLTDR	7.372
nTECWDNVVAEsPLHLTDRR	0.0447195	2788.28	TcCLB.507639.60	hypothetical protein; conserved	TcChr37-S:1122312-1124561(-)	749	1.58e-06	18505.8	26115.5	1.4112	0.0115197	0.496926	TcCLB.507639.60	12	S	Atypical/PIKK/FRAP/MTOR	WDNVVAESPLHLTDR	4.258
nTECWDNVVAEsPLHLTDRR	0.0447195	2788.28	TcCLB.507639.60	hypothetical protein; conserved	TcChr37-S:1122312-1124561(-)	749	1.58e-06	18505.8	26115.5	1.4112	0.0115197	0.496926	TcCLB.507639.60	12	S	CMGC/CDK/CDK2/CDK2	WDNVVAESPLHLTDR	12.788
nTECWDNVVAEsPLHLTDRR	0.0447195	2788.28	TcCLB.507639.60	hypothetical protein; conserved	TcChr37-S:1122312-1124561(-)	749	1.58e-06	18505.8	26115.5	1.4112	0.0115197	0.496926	TcCLB.507639.60	12	S	CMGC/CDK/CDK4/CDK4	WDNVVAESPLHLTDR	4.74
nTECWDNVVAEsPLHLTDRR	0.0447195	2788.28	TcCLB.507639.60	hypothetical protein; conserved	TcChr37-S:1122312-1124561(-)	749	1.58e-06	18505.8	26115.5	1.4112	0.0115197	0.496926	TcCLB.507639.60	12	S	CMGC/CDK/CDK4/CDK6	WDNVVAESPLHLTDR	6.758
nTECWDNVVAEsPLHLTDRR	0.0447195	2788.28	TcCLB.507639.60	hypothetical protein; conserved	TcChr37-S:1122312-1124561(-)	749	1.58e-06	18505.8	26115.5	1.4112	0.0115197	0.496926	TcCLB.507639.60	12	S	CMGC/CDK/CDK7/CDK7	WDNVVAESPLHLTDR	0.406
nTECWDNVVAEsPLHLTDRR	0.0447195	2788.28	TcCLB.507639.60	hypothetical protein; conserved	TcChr37-S:1122312-1124561(-)	749	1.58e-06	18505.8	26115.5	1.4112	0.0115197	0.496926	TcCLB.507639.60	12	S	CMGC/CDK/CRK7/CRK7	WDNVVAESPLHLTDR	9.736
nTECWDNVVAEsPLHLTDRR	0.0447195	2788.28	TcCLB.507639.60	hypothetical protein; conserved	TcChr37-S:1122312-1124561(-)	749	1.58e-06	18505.8	26115.5	1.4112	0.0115197	0.496926	TcCLB.507639.60	12	S	CMGC/DYRK/DYRK2/DYRK3	WDNVVAESPLHLTDR	7.517
nTECWDNVVAEsPLHLTDRR	0.0447195	2788.28	TcCLB.507639.60	hypothetical protein; conserved	TcChr37-S:1122312-1124561(-)	749	1.58e-06	18505.8	26115.5	1.4112	0.0115197	0.496926	TcCLB.507639.60	12	S	CMGC/MAPK/ERK/FUS3	WDNVVAESPLHLTDR	10.133
tLMQLFAEFNIsDDEEEMAPVNHPTGK	2.13e-09	3600.68	TcCLB.507077.30	hypothetical protein; conserved	TcChr30-S:462044-463132(-)	362	5.84e-14	16046.8	22444.6	1.3987	0.0401362	0.484082	TcCLB.507077.30	1	T	AGC	*******TLMQLFAE	1.279
tLMQLFAEFNIsDDEEEMAPVNHPTGK	2.13e-09	3600.68	TcCLB.507077.30	hypothetical protein; conserved	TcChr30-S:462044-463132(-)	362	5.84e-14	16046.8	22444.6	1.3987	0.0401362	0.484082	TcCLB.507077.30	1	T	CK1	*******TLMQLFAE	7.074
tLMQLFAEFNIsDDEEEMAPVNHPTGK	2.13e-09	3600.68	TcCLB.507077.30	hypothetical protein; conserved	TcChr30-S:462044-463132(-)	362	5.84e-14	16046.8	22444.6	1.3987	0.0401362	0.484082	TcCLB.507077.30	1	T	CAMK/PHK	*******TLMQLFAE	3.785
tLMQLFAEFNIsDDEEEMAPVNHPTGK	2.13e-09	3600.68	TcCLB.507077.30	hypothetical protein; conserved	TcChr30-S:462044-463132(-)	362	5.84e-14	16046.8	22444.6	1.3987	0.0401362	0.484082	TcCLB.507077.30	1	T	CAMK/RAD53	*******TLMQLFAE	5.343
tLMQLFAEFNIsDDEEEMAPVNHPTGK	2.13e-09	3600.68	TcCLB.507077.30	hypothetical protein; conserved	TcChr30-S:462044-463132(-)	362	5.84e-14	16046.8	22444.6	1.3987	0.0401362	0.484082	TcCLB.507077.30	1	T	CK1/VRK	*******TLMQLFAE	0.977
tLMQLFAEFNIsDDEEEMAPVNHPTGK	2.13e-09	3600.68	TcCLB.507077.30	hypothetical protein; conserved	TcChr30-S:462044-463132(-)	362	5.84e-14	16046.8	22444.6	1.3987	0.0401362	0.484082	TcCLB.507077.30	1	T	CAMK/RAD53/CHK2	*******TLMQLFAE	6.801
tLMQLFAEFNIsDDEEEMAPVNHPTGK	2.13e-09	3600.68	TcCLB.507077.30	hypothetical protein; conserved	TcChr30-S:462044-463132(-)	362	5.84e-14	16046.8	22444.6	1.3987	0.0401362	0.484082	TcCLB.507077.30	1	T	CK1/CK1/CK1-D	*******TLMQLFAE	4.344
tLMQLFAEFNIsDDEEEMAPVNHPTGK	2.13e-09	3600.68	TcCLB.507077.30	hypothetical protein; conserved	TcChr30-S:462044-463132(-)	362	5.84e-14	16046.8	22444.6	1.3987	0.0401362	0.484082	TcCLB.507077.30	1	T	CK1/VRK/VRK1	*******TLMQLFAE	3.159
tLMQLFAEFNIsDDEEEMAPVNHPTGK	2.13e-09	3600.68	TcCLB.507077.30	hypothetical protein; conserved	TcChr30-S:462044-463132(-)	362	5.84e-14	16046.8	22444.6	1.3987	0.0401362	0.484082	TcCLB.507077.30	1	T	CK1/VRK/VRK2	*******TLMQLFAE	5.225
tLMQLFAEFNIsDDEEEMAPVNHPTGK	2.13e-09	3600.68	TcCLB.507077.30	hypothetical protein; conserved	TcChr30-S:462044-463132(-)	362	5.84e-14	16046.8	22444.6	1.3987	0.0401362	0.484082	TcCLB.507077.30	1	T	Other/IKK/TBK1	*******TLMQLFAE	3.365
tLMQLFAEFNIsDDEEEMAPVNHPTGK	2.13e-09	3600.68	TcCLB.507077.30	hypothetical protein; conserved	TcChr30-S:462044-463132(-)	362	5.84e-14	16046.8	22444.6	1.3987	0.0401362	0.484082	TcCLB.507077.30	1	T	STE/STE11/MEKK1	*******TLMQLFAE	3.817
tLMQLFAEFNIsDDEEEMAPVNHPTGK	2.13e-09	3600.68	TcCLB.507077.30	hypothetical protein; conserved	TcChr30-S:462044-463132(-)	362	5.84e-14	16046.8	22444.6	1.3987	0.0401362	0.484082	TcCLB.507077.30	1	T	STE/STE20/SLK	*******TLMQLFAE	7.9
tLMQLFAEFNIsDDEEEMAPVNHPTGK	2.13e-09	3600.68	TcCLB.507077.30	hypothetical protein; conserved	TcChr30-S:462044-463132(-)	362	5.84e-14	16046.8	22444.6	1.3987	0.0401362	0.484082	TcCLB.507077.30	1	T	TKL/IRAK/IRAK4	*******TLMQLFAE	6.78
tLMQLFAEFNIsDDEEEMAPVNHPTGK	2.13e-09	3600.68	TcCLB.507077.30	hypothetical protein; conserved	TcChr30-S:462044-463132(-)	362	5.84e-14	16046.8	22444.6	1.3987	0.0401362	0.484082	TcCLB.507077.30	1	T	TKL/MLK/MLK	*******TLMQLFAE	1.5
tLMQLFAEFNIsDDEEEMAPVNHPTGK	2.13e-09	3600.68	TcCLB.507077.30	hypothetical protein; conserved	TcChr30-S:462044-463132(-)	362	5.84e-14	16046.8	22444.6	1.3987	0.0401362	0.484082	TcCLB.507077.30	1	T	CAMK/CAMKL/QIK/SIK1	*******TLMQLFAE	4.074
tLMQLFAEFNIsDDEEEMAPVNHPTGK	2.13e-09	3600.68	TcCLB.507077.30	hypothetical protein; conserved	TcChr30-S:462044-463132(-)	362	5.84e-14	16046.8	22444.6	1.3987	0.0401362	0.484082	TcCLB.507077.30	1	T	STE/STE20/SLK/LOK	*******TLMQLFAE	7.9
tLMQLFAEFNIsDDEEEMAPVNHPTGK	2.13e-09	3600.68	TcCLB.507077.30	hypothetical protein; conserved	TcChr30-S:462044-463132(-)	362	5.84e-14	16046.8	22444.6	1.3987	0.0401362	0.484082	TcCLB.507077.30	12	S	CK1	LFAEFNISDDEEEMA	7.074
tLMQLFAEFNIsDDEEEMAPVNHPTGK	2.13e-09	3600.68	TcCLB.507077.30	hypothetical protein; conserved	TcChr30-S:462044-463132(-)	362	5.84e-14	16046.8	22444.6	1.3987	0.0401362	0.484082	TcCLB.507077.30	12	S	CMGC	LFAEFNISDDEEEMA	2.953
tLMQLFAEFNIsDDEEEMAPVNHPTGK	2.13e-09	3600.68	TcCLB.507077.30	hypothetical protein; conserved	TcChr30-S:462044-463132(-)	362	5.84e-14	16046.8	22444.6	1.3987	0.0401362	0.484082	TcCLB.507077.30	12	S	AGC/GRK	LFAEFNISDDEEEMA	7.991
tLMQLFAEFNIsDDEEEMAPVNHPTGK	2.13e-09	3600.68	TcCLB.507077.30	hypothetical protein; conserved	TcChr30-S:462044-463132(-)	362	5.84e-14	16046.8	22444.6	1.3987	0.0401362	0.484082	TcCLB.507077.30	12	S	Atypical/TAF1	LFAEFNISDDEEEMA	4.681
tLMQLFAEFNIsDDEEEMAPVNHPTGK	2.13e-09	3600.68	TcCLB.507077.30	hypothetical protein; conserved	TcChr30-S:462044-463132(-)	362	5.84e-14	16046.8	22444.6	1.3987	0.0401362	0.484082	TcCLB.507077.30	12	S	CK1/VRK	LFAEFNISDDEEEMA	0.977
tLMQLFAEFNIsDDEEEMAPVNHPTGK	2.13e-09	3600.68	TcCLB.507077.30	hypothetical protein; conserved	TcChr30-S:462044-463132(-)	362	5.84e-14	16046.8	22444.6	1.3987	0.0401362	0.484082	TcCLB.507077.30	12	S	CMGC/CK2	LFAEFNISDDEEEMA	9.894
tLMQLFAEFNIsDDEEEMAPVNHPTGK	2.13e-09	3600.68	TcCLB.507077.30	hypothetical protein; conserved	TcChr30-S:462044-463132(-)	362	5.84e-14	16046.8	22444.6	1.3987	0.0401362	0.484082	TcCLB.507077.30	12	S	Other/PLK	LFAEFNISDDEEEMA	10.591
tLMQLFAEFNIsDDEEEMAPVNHPTGK	2.13e-09	3600.68	TcCLB.507077.30	hypothetical protein; conserved	TcChr30-S:462044-463132(-)	362	5.84e-14	16046.8	22444.6	1.3987	0.0401362	0.484082	TcCLB.507077.30	12	S	AGC/GRK/BARK	LFAEFNISDDEEEMA	4.78
tLMQLFAEFNIsDDEEEMAPVNHPTGK	2.13e-09	3600.68	TcCLB.507077.30	hypothetical protein; conserved	TcChr30-S:462044-463132(-)	362	5.84e-14	16046.8	22444.6	1.3987	0.0401362	0.484082	TcCLB.507077.30	12	S	Atypical/TAF1/TAF1	LFAEFNISDDEEEMA	4.681
tLMQLFAEFNIsDDEEEMAPVNHPTGK	2.13e-09	3600.68	TcCLB.507077.30	hypothetical protein; conserved	TcChr30-S:462044-463132(-)	362	5.84e-14	16046.8	22444.6	1.3987	0.0401362	0.484082	TcCLB.507077.30	12	S	CK1/VRK/VRK2	LFAEFNISDDEEEMA	5.225
tLMQLFAEFNIsDDEEEMAPVNHPTGK	2.13e-09	3600.68	TcCLB.507077.30	hypothetical protein; conserved	TcChr30-S:462044-463132(-)	362	5.84e-14	16046.8	22444.6	1.3987	0.0401362	0.484082	TcCLB.507077.30	12	S	CMGC/CK2/CK2a1	LFAEFNISDDEEEMA	2.848
tLMQLFAEFNIsDDEEEMAPVNHPTGK	2.13e-09	3600.68	TcCLB.507077.30	hypothetical protein; conserved	TcChr30-S:462044-463132(-)	362	5.84e-14	16046.8	22444.6	1.3987	0.0401362	0.484082	TcCLB.507077.30	12	S	CMGC/CK2/CSNK2B	LFAEFNISDDEEEMA	6.031
tLMQLFAEFNIsDDEEEMAPVNHPTGK	2.13e-09	3600.68	TcCLB.507077.30	hypothetical protein; conserved	TcChr30-S:462044-463132(-)	362	5.84e-14	16046.8	22444.6	1.3987	0.0401362	0.484082	TcCLB.507077.30	12	S	Other/NEK/NEK2	LFAEFNISDDEEEMA	5.105
tLMQLFAEFNIsDDEEEMAPVNHPTGK	2.13e-09	3600.68	TcCLB.507077.30	hypothetical protein; conserved	TcChr30-S:462044-463132(-)	362	5.84e-14	16046.8	22444.6	1.3987	0.0401362	0.484082	TcCLB.507077.30	12	S	AGC/GRK/BARK/BARK1	LFAEFNISDDEEEMA	5.269
tLMQLFAEFNIsDDEEEMAPVNHPTGK	2.13e-09	3600.68	TcCLB.507077.30	hypothetical protein; conserved	TcChr30-S:462044-463132(-)	362	5.84e-14	16046.8	22444.6	1.3987	0.0401362	0.484082	TcCLB.507077.30	12	S	AGC/PKC/PKCa/PRKCB	LFAEFNISDDEEEMA	10.858
tLMQLFAEFNIsDDEEEMAPVNHPTGK	2.13e-09	3600.68	TcCLB.507077.30	hypothetical protein; conserved	TcChr30-S:462044-463132(-)	362	5.84e-14	16046.8	22444.6	1.3987	0.0401362	0.484082	TcCLB.507077.30	12	S	CK1/CK1/CK1-A/CSNK1A1	LFAEFNISDDEEEMA	2.971
tLMQLFAEFNIsDDEEEMAPVNHPTGK	2.13e-09	3600.68	TcCLB.507077.30	hypothetical protein; conserved	TcChr30-S:462044-463132(-)	362	5.84e-14	16046.8	22444.6	1.3987	0.0401362	0.484082	TcCLB.507077.30	12	S	Other/NEK/NEK2/NEK2	LFAEFNISDDEEEMA	5.105
nAVPCSLPSIKPLPQSGVLSPPIAVITPVHAGSPSNsTSNFMGDDVR	1.46e-06	5416.76	TcCLB.507083.109	hypothetical protein; conserved (fragment)	TcChr25-S:344674-359217(+)	4848	7.78e-11	26562.3	36801	1.38546	0.00883011	0.470361	TcCLB.507083.109	37	S	Other/HAL	HAGSPSNSTSNFMGD	5.317
nAVPCSLPSIKPLPQSGVLSPPIAVITPVHAGSPSNsTSNFMGDDVR	1.46e-06	5416.76	TcCLB.507083.109	hypothetical protein; conserved (fragment)	TcChr25-S:344674-359217(+)	4848	7.78e-11	26562.3	36801	1.38546	0.00883011	0.470361	TcCLB.507083.109	37	S	AGC/GRK/BARK	HAGSPSNSTSNFMGD	4.78
nAVPCSLPSIKPLPQSGVLSPPIAVITPVHAGSPSNsTSNFMGDDVR	1.46e-06	5416.76	TcCLB.507083.109	hypothetical protein; conserved (fragment)	TcChr25-S:344674-359217(+)	4848	7.78e-11	26562.3	36801	1.38546	0.00883011	0.470361	TcCLB.507083.109	37	S	AGC/PKC/PKCa	HAGSPSNSTSNFMGD	4.803
nAVPCSLPSIKPLPQSGVLSPPIAVITPVHAGSPSNsTSNFMGDDVR	1.46e-06	5416.76	TcCLB.507083.109	hypothetical protein; conserved (fragment)	TcChr25-S:344674-359217(+)	4848	7.78e-11	26562.3	36801	1.38546	0.00883011	0.470361	TcCLB.507083.109	37	S	CAMK/CAMKL/BRSK	HAGSPSNSTSNFMGD	5.786
nAVPCSLPSIKPLPQSGVLSPPIAVITPVHAGSPSNsTSNFMGDDVR	1.46e-06	5416.76	TcCLB.507083.109	hypothetical protein; conserved (fragment)	TcChr25-S:344674-359217(+)	4848	7.78e-11	26562.3	36801	1.38546	0.00883011	0.470361	TcCLB.507083.109	37	S	Other/HAL/NPR1	HAGSPSNSTSNFMGD	5.317
nAVPCSLPSIKPLPQSGVLSPPIAVITPVHAGSPSNsTSNFMGDDVR	1.46e-06	5416.76	TcCLB.507083.109	hypothetical protein; conserved (fragment)	TcChr25-S:344674-359217(+)	4848	7.78e-11	26562.3	36801	1.38546	0.00883011	0.470361	TcCLB.507083.109	37	S	Other/NEK/NEK6	HAGSPSNSTSNFMGD	2.494
nAVPCSLPSIKPLPQSGVLSPPIAVITPVHAGSPSNsTSNFMGDDVR	1.46e-06	5416.76	TcCLB.507083.109	hypothetical protein; conserved (fragment)	TcChr25-S:344674-359217(+)	4848	7.78e-11	26562.3	36801	1.38546	0.00883011	0.470361	TcCLB.507083.109	37	S	AGC/GRK/BARK/BARK1	HAGSPSNSTSNFMGD	5.269
nAVPCSLPSIKPLPQSGVLSPPIAVITPVHAGSPSNsTSNFMGDDVR	1.46e-06	5416.76	TcCLB.507083.109	hypothetical protein; conserved (fragment)	TcChr25-S:344674-359217(+)	4848	7.78e-11	26562.3	36801	1.38546	0.00883011	0.470361	TcCLB.507083.109	37	S	AGC/PKC/PKCa/PRKCA	HAGSPSNSTSNFMGD	7.372
nAVPCSLPSIKPLPQSGVLSPPIAVITPVHAGSPSNsTSNFMGDDVR	1.46e-06	5416.76	TcCLB.507083.109	hypothetical protein; conserved (fragment)	TcChr25-S:344674-359217(+)	4848	7.78e-11	26562.3	36801	1.38546	0.00883011	0.470361	TcCLB.507083.109	37	S	CAMK/CAMKL/AMPK/PRKAB1	HAGSPSNSTSNFMGD	2.525
nAVPCSLPSIKPLPQSGVLSPPIAVITPVHAGSPSNsTSNFMGDDVR	1.46e-06	5416.76	TcCLB.507083.109	hypothetical protein; conserved (fragment)	TcChr25-S:344674-359217(+)	4848	7.78e-11	26562.3	36801	1.38546	0.00883011	0.470361	TcCLB.507083.109	37	S	CAMK/CAMKL/BRSK/BRSK1	HAGSPSNSTSNFMGD	5.786
nAVPCSLPSIKPLPQSGVLSPPIAVITPVHAGSPSNsTSNFMGDDVR	1.46e-06	5416.76	TcCLB.507083.109	hypothetical protein; conserved (fragment)	TcChr25-S:344674-359217(+)	4848	7.78e-11	26562.3	36801	1.38546	0.00883011	0.470361	TcCLB.507083.109	37	S	CAMK/MAPKAPK/MNK/MNK2	HAGSPSNSTSNFMGD	9.344
nAVPCSLPSIKPLPQSGVLSPPIAVITPVHAGSPSNsTSNFMGDDVR	1.46e-06	5416.76	TcCLB.507083.109	hypothetical protein; conserved (fragment)	TcChr25-S:344674-359217(+)	4848	7.78e-11	26562.3	36801	1.38546	0.00883011	0.470361	TcCLB.507083.109	37	S	Other/PLK/PLK2/PLK2	HAGSPSNSTSNFMGD	6.272
lFALLERPIEGTDESDVYYyPGTPADEMQR	1.97e-07	3783.75	TcCLB.511363.4	hypothetical protein; conserved	TcChr40-S:176639-177388(-)	250	5.77e-12	16298.8	22518.7	1.38161	0.043633	0.466355	TcCLB.511363.4	20	Y	TK/Syk	DESDVYYYPGTPADE	1.813
lFALLERPIEGTDESDVYYyPGTPADEMQR	1.97e-07	3783.75	TcCLB.511363.4	hypothetical protein; conserved	TcChr40-S:176639-177388(-)	250	5.77e-12	16298.8	22518.7	1.38161	0.043633	0.466355	TcCLB.511363.4	20	Y	TK/Axl/MER	DESDVYYYPGTPADE	13.6
fASSSIsPPILNK	0.421533	1898.03	TcCLB.510773.100	hypothetical protein; conserved	TcChr31-S:634115-639040(+)	1641	6.98e-05	49215.6	67590.1	1.37335	0.0129433	0.457696	TcCLB.510773.100	7	S	CMGC/MAPK/JNK/JNK2	*FASSSISPPILNK*	31.509
fASSSIsPPILNK	0.421533	1898.03	TcCLB.510773.100	hypothetical protein; conserved	TcChr31-S:634115-639040(+)	1641	6.98e-05	49215.6	67590.1	1.37335	0.0129433	0.457696	TcCLB.510773.100	7	S	STE/STE20/MST/MST1	*FASSSISPPILNK*	9.234
fASSSIsPPILNK	0.421533	1898.03	TcCLB.510773.100	hypothetical protein; conserved	TcChr31-S:634115-639040(+)	1641	6.98e-05	49215.6	67590.1	1.37335	0.0129433	0.457696	TcCLB.510773.100	7	S	AGC/GRK/BARK/BARK1	*FASSSISPPILNK*	5.269
fASSSIsPPILNK	0.421533	1898.03	TcCLB.510773.100	hypothetical protein; conserved	TcChr31-S:634115-639040(+)	1641	6.98e-05	49215.6	67590.1	1.37335	0.0129433	0.457696	TcCLB.510773.100	7	S	CMGC/MAPK/ERK/Erk2	*FASSSISPPILNK*	10.451
fASSSIsPPILNK	0.421533	1898.03	TcCLB.510773.100	hypothetical protein; conserved	TcChr31-S:634115-639040(+)	1641	6.98e-05	49215.6	67590.1	1.37335	0.0129433	0.457696	TcCLB.510773.100	7	S	CMGC/CDK/CDK2/CDK2	*FASSSISPPILNK*	12.788
fASSSIsPPILNK	0.421533	1898.03	TcCLB.510773.100	hypothetical protein; conserved	TcChr31-S:634115-639040(+)	1641	6.98e-05	49215.6	67590.1	1.37335	0.0129433	0.457696	TcCLB.510773.100	7	S	Other/PLK	*FASSSISPPILNK*	10.591
fASSSIsPPILNK	0.421533	1898.03	TcCLB.510773.100	hypothetical protein; conserved	TcChr31-S:634115-639040(+)	1641	6.98e-05	49215.6	67590.1	1.37335	0.0129433	0.457696	TcCLB.510773.100	7	S	CK1/VRK/VRK2	*FASSSISPPILNK*	5.225
fASSSIsPPILNK	0.421533	1898.03	TcCLB.510773.100	hypothetical protein; conserved	TcChr31-S:634115-639040(+)	1641	6.98e-05	49215.6	67590.1	1.37335	0.0129433	0.457696	TcCLB.510773.100	7	S	CMGC/CDK/CDK2/CDC28	*FASSSISPPILNK*	13.343
fASSSIsPPILNK	0.421533	1898.03	TcCLB.510773.100	hypothetical protein; conserved	TcChr31-S:634115-639040(+)	1641	6.98e-05	49215.6	67590.1	1.37335	0.0129433	0.457696	TcCLB.510773.100	7	S	CMGC/MAPK/p38/HOG1	*FASSSISPPILNK*	10.45
fASSSIsPPILNK	0.421533	1898.03	TcCLB.510773.100	hypothetical protein; conserved	TcChr31-S:634115-639040(+)	1641	6.98e-05	49215.6	67590.1	1.37335	0.0129433	0.457696	TcCLB.510773.100	7	S	Atypical/PIKK/FRAP	*FASSSISPPILNK*	11.395
fASSSIsPPILNK	0.421533	1898.03	TcCLB.510773.100	hypothetical protein; conserved	TcChr31-S:634115-639040(+)	1641	6.98e-05	49215.6	67590.1	1.37335	0.0129433	0.457696	TcCLB.510773.100	7	S	CMGC/MAPK	*FASSSISPPILNK*	9.723
fASSSIsPPILNK	0.421533	1898.03	TcCLB.510773.100	hypothetical protein; conserved	TcChr31-S:634115-639040(+)	1641	6.98e-05	49215.6	67590.1	1.37335	0.0129433	0.457696	TcCLB.510773.100	7	S	AGC/GRK	*FASSSISPPILNK*	7.991
fASSSIsPPILNK	0.421533	1898.03	TcCLB.510773.100	hypothetical protein; conserved	TcChr31-S:634115-639040(+)	1641	6.98e-05	49215.6	67590.1	1.37335	0.0129433	0.457696	TcCLB.510773.100	7	S	CK1/TTBK/TTBK1	*FASSSISPPILNK*	9.433
fASSSIsPPILNK	0.421533	1898.03	TcCLB.510773.100	hypothetical protein; conserved	TcChr31-S:634115-639040(+)	1641	6.98e-05	49215.6	67590.1	1.37335	0.0129433	0.457696	TcCLB.510773.100	7	S	CAMK/MAPKAPK/MK5	*FASSSISPPILNK*	9.696
fASSSIsPPILNK	0.421533	1898.03	TcCLB.510773.100	hypothetical protein; conserved	TcChr31-S:634115-639040(+)	1641	6.98e-05	49215.6	67590.1	1.37335	0.0129433	0.457696	TcCLB.510773.100	7	S	CAMK/MAPKAPK/MK5/MAPKAPK5	*FASSSISPPILNK*	9.696
fASSSIsPPILNK	0.421533	1898.03	TcCLB.510773.100	hypothetical protein; conserved	TcChr31-S:634115-639040(+)	1641	6.98e-05	49215.6	67590.1	1.37335	0.0129433	0.457696	TcCLB.510773.100	7	S	AGC/PKC/PKCa/PRKCA	*FASSSISPPILNK*	7.372
fASSSIsPPILNK	0.421533	1898.03	TcCLB.510773.100	hypothetical protein; conserved	TcChr31-S:634115-639040(+)	1641	6.98e-05	49215.6	67590.1	1.37335	0.0129433	0.457696	TcCLB.510773.100	7	S	CMGC/DYRK/HIPK	*FASSSISPPILNK*	2.013
fASSSIsPPILNK	0.421533	1898.03	TcCLB.510773.100	hypothetical protein; conserved	TcChr31-S:634115-639040(+)	1641	6.98e-05	49215.6	67590.1	1.37335	0.0129433	0.457696	TcCLB.510773.100	7	S	CMGC/CDK/CDC2	*FASSSISPPILNK*	8.778
fASSSIsPPILNK	0.421533	1898.03	TcCLB.510773.100	hypothetical protein; conserved	TcChr31-S:634115-639040(+)	1641	6.98e-05	49215.6	67590.1	1.37335	0.0129433	0.457696	TcCLB.510773.100	7	S	AGC/GRK/BARK	*FASSSISPPILNK*	4.78
fASSSIsPPILNK	0.421533	1898.03	TcCLB.510773.100	hypothetical protein; conserved	TcChr31-S:634115-639040(+)	1641	6.98e-05	49215.6	67590.1	1.37335	0.0129433	0.457696	TcCLB.510773.100	7	S	CMGC/MAPK/p38	*FASSSISPPILNK*	7.633
fASSSIsPPILNK	0.421533	1898.03	TcCLB.510773.100	hypothetical protein; conserved	TcChr31-S:634115-639040(+)	1641	6.98e-05	49215.6	67590.1	1.37335	0.0129433	0.457696	TcCLB.510773.100	7	S	CMGC/DYRK/DYRK1/DYRK1B	*FASSSISPPILNK*	7.575
fASSSIsPPILNK	0.421533	1898.03	TcCLB.510773.100	hypothetical protein; conserved	TcChr31-S:634115-639040(+)	1641	6.98e-05	49215.6	67590.1	1.37335	0.0129433	0.457696	TcCLB.510773.100	7	S	CK1/CK1	*FASSSISPPILNK*	3.998
fASSSIsPPILNK	0.421533	1898.03	TcCLB.510773.100	hypothetical protein; conserved	TcChr31-S:634115-639040(+)	1641	6.98e-05	49215.6	67590.1	1.37335	0.0129433	0.457696	TcCLB.510773.100	7	S	CK1	*FASSSISPPILNK*	7.074
fASSSIsPPILNK	0.421533	1898.03	TcCLB.510773.100	hypothetical protein; conserved	TcChr31-S:634115-639040(+)	1641	6.98e-05	49215.6	67590.1	1.37335	0.0129433	0.457696	TcCLB.510773.100	7	S	CMGC/MAPK/p38/MAPK11	*FASSSISPPILNK*	8.192
fASSSIsPPILNK	0.421533	1898.03	TcCLB.510773.100	hypothetical protein; conserved	TcChr31-S:634115-639040(+)	1641	6.98e-05	49215.6	67590.1	1.37335	0.0129433	0.457696	TcCLB.510773.100	7	S	AGC/PKA/PKACB	*FASSSISPPILNK*	6.283
fASSSIsPPILNK	0.421533	1898.03	TcCLB.510773.100	hypothetical protein; conserved	TcChr31-S:634115-639040(+)	1641	6.98e-05	49215.6	67590.1	1.37335	0.0129433	0.457696	TcCLB.510773.100	7	S	Other/PEK	*FASSSISPPILNK*	4.722
fASSSIsPPILNK	0.421533	1898.03	TcCLB.510773.100	hypothetical protein; conserved	TcChr31-S:634115-639040(+)	1641	6.98e-05	49215.6	67590.1	1.37335	0.0129433	0.457696	TcCLB.510773.100	7	S	CMGC/MAPK/p38/MAPK12	*FASSSISPPILNK*	6.293
fASSSIsPPILNK	0.421533	1898.03	TcCLB.510773.100	hypothetical protein; conserved	TcChr31-S:634115-639040(+)	1641	6.98e-05	49215.6	67590.1	1.37335	0.0129433	0.457696	TcCLB.510773.100	7	S	TKL	*FASSSISPPILNK*	4.148
fASSSIsPPILNK	0.421533	1898.03	TcCLB.510773.100	hypothetical protein; conserved	TcChr31-S:634115-639040(+)	1641	6.98e-05	49215.6	67590.1	1.37335	0.0129433	0.457696	TcCLB.510773.100	7	S	CMGC/MAPK/nmo/NLK	*FASSSISPPILNK*	3.509
fASSSIsPPILNK	0.421533	1898.03	TcCLB.510773.100	hypothetical protein; conserved	TcChr31-S:634115-639040(+)	1641	6.98e-05	49215.6	67590.1	1.37335	0.0129433	0.457696	TcCLB.510773.100	7	S	CMGC/MAPK/p38/MAPK13	*FASSSISPPILNK*	4.706
fASSSIsPPILNK	0.421533	1898.03	TcCLB.510773.100	hypothetical protein; conserved	TcChr31-S:634115-639040(+)	1641	6.98e-05	49215.6	67590.1	1.37335	0.0129433	0.457696	TcCLB.510773.100	7	S	AGC/PDK1	*FASSSISPPILNK*	2.39
fASSSIsPPILNK	0.421533	1898.03	TcCLB.510773.100	hypothetical protein; conserved	TcChr31-S:634115-639040(+)	1641	6.98e-05	49215.6	67590.1	1.37335	0.0129433	0.457696	TcCLB.510773.100	7	S	CMGC/MAPK/nmo	*FASSSISPPILNK*	3.141
fASSSIsPPILNK	0.421533	1898.03	TcCLB.510773.100	hypothetical protein; conserved	TcChr31-S:634115-639040(+)	1641	6.98e-05	49215.6	67590.1	1.37335	0.0129433	0.457696	TcCLB.510773.100	7	S	CAMK/PHK	*FASSSISPPILNK*	3.785
fASSSIsPPILNK	0.421533	1898.03	TcCLB.510773.100	hypothetical protein; conserved	TcChr31-S:634115-639040(+)	1641	6.98e-05	49215.6	67590.1	1.37335	0.0129433	0.457696	TcCLB.510773.100	7	S	CMGC/MAPK/JNK/JNK1	*FASSSISPPILNK*	3.02
fASSSIsPPILNK	0.421533	1898.03	TcCLB.510773.100	hypothetical protein; conserved	TcChr31-S:634115-639040(+)	1641	6.98e-05	49215.6	67590.1	1.37335	0.0129433	0.457696	TcCLB.510773.100	7	S	CAMK/CAMKL/QIK/SIK1	*FASSSISPPILNK*	4.074
[truncated: 12,970 more rows]
