# Supplementary material for: Reprogramming of Trypanosoma cruzi metabolism triggered by parasite interaction with the host cell extracellular matrix
Source: PLoS Negl Trop Dis. 2019 Feb 6;13(2):e0007103. doi: 10.1371/journal.pntd.0007103 (PMC6380580; doi:10.1371/journal.pntd.0007103)
Supplement: S5 Table — (XLSX) [file pntd.0007103.s009.xlsx]

## Sheet: Folha1
Table S5. Identified metabolites using metabolomics analysis by GC-MS for the comparison of T. cruzi trypomastigotes.
Metabolite	Formula	m/z - ID	Retention Time (min)	MTy1	MTy2	MTy3	MTy4	MTy5	Ty1	Ty2	Ty3	Ty4	Ty5	Aver. MTy	Aver. Ty	Ratio MTy/Ty	p-value	VIP score	Chemical Class
pyruvic acid	C3H4O3	174	6.17	NI	NI	2578.06	2898.68	2214.71	13199.1	12898.6	13188.9	12996.3	10392.8	2563.82	12535.1	0.20453	1.21669e-05		Keto acids and derivatives
lactic acid	C3H6O3	73	6.34	8153.9	8720.57	9705.82	9776.28	10999.9	27747.2	27475.9	29288.9	28798.9	29023	9471.29	28466.8	0.332714	4.31187e-09	1.27	Hydroxy acids and derivatives
leucine	C6H13NO2	86	7.71	14610.2	14607.6	14672.5	14665	14725.1	10720.1	11707.2	12290.1	12570.8	10177.2	14656.1	11493.1	1.27521	0.00225309		Amino acids, peptides, and analogues
isoleucine	C6H13NO2	86	8.02	40189.8	40005.6	41808.2	40125.7	40348.2	27992.9	27626.4	29453.3	28895.7	29092.3	40495.5	28612.1	1.41533	7.5747e-09	1.02	Amino acids, peptides, and analogues
malonic acid	C3H4O4	147	8.45	14845.8	14848.9	1544.23	1871.08	14916.9	12513.9	12594.1	12978.1	12879.8	10337.8	9605.39	12260.7	0.783428			Carboxylic acids and derivatives
benzoic acid	C7H6O2	179	9.01	NI	14960.3	15083.5	19003	15007.1	13333.1	38744.9	13221.4	20967.3	10403.5	16013.5	19334	0.828253			Benzene and substituted derivatives
glycerol	C3H8O3	147	9.5	8358.09	8929.74	9942.62	9920.29	11276	28671.1	28056.6	29936.8	29126.2	29249.7	9685.35	29008.1	0.333884	1.14388e-08	1.28	Carbohydrates and carbohydrate conjugates
phosphoric acid	H3PO4	299	9.51	NI	15204.5	15208.2	15191.2	15207.9	15184.8	13848.8	13852.7	13377	10559.5	15203	13364.6	1.13756			Non-metal oxoanionic compounds
glycine	C2H5NO2	174	9.93	40323.2	40152.9	41941.3	40266.9	40476.5	28943.9	28220.5	30094.3	29218.2	29309.7	40632.2	29157.3	1.39355	6.58244e-09		Amino acids, peptides, and analogues
succinic acid	C4H6O4	147	9.96	40287.4	40112.6	41904.7	40228.2	40441.1	30672.3	28058.7	30937.7	29527	29251.3	40594.8	29689.4	1.36732	6.1805e-07	1.02	Carboxylic acids and derivatives
glyceric acid	C3H6O4	75	10.28	8164.85	8751.01	9737.32	9796.57	11020	53182.3	47199.1	40584.9	37790.3	36880.6	9493.95	43127.4	0.220137	0.000329026	1.68	Carbohydrates and carbohydrate conjugates
fumaric acid	C4H4O4	245	10.39	15124.8	15115.4	15131.4	15115.3	15139.1	14572.6	13546.4	13646.7	13250.1	10510.6	15125.2	13105.3	1.15413	0.0420825		Carboxylic acids and derivatives
malic acid	C4H6O5	147	12.33	14847.9	14851.8	14886.4	14881.5	14919.4	12523	12604.3	12982.9	12887	10339.3	14877.4	12267.3	1.21277	0.00594071		Hydroxy acids and derivatives
glutamic acid	C5H9NO4	156	12.71	40302.3	40130.3	41923	40247.5	40459.2	28794.6	28133.4	30011.7	29172.6	29283.2	40612.5	29079.1	1.39662	6.53326e-09	1.01	Amino acids, peptides, and analogues
phenylalanine	C9H11NO2	174	13.13	14940.9	14945.8	14966.9	14960.9	14994.8	13211.3	12902.7	23974.2	12993.1	15734.9	14961.8	15763.2	0.94916			Amino acids, peptides, and analogues
myristic acid	C14H28O2	285	16.24	15205.5	15189	9194.51	15176.5	15194.8	15075.1	13793.7	13805.8	13351	10551.1	13992.1	13315.3	1.05082			Fatty acids and conjugates
glucose/galactose*	C6H12O6	73	16.85	14531.7	14536.8	14605.7	14593.4	14662	10126.2	11413	11935.3	12453.3	15545.3	14585.9	12294.6	1.18637			Carbohydrates and carbohydrate conjugates
tyrosine	C9H11NO3	179	16.94	40326.2	40159.8	41945.4	40271.7	40483.2	28996.8	28251.2	30118.4	29235	29320.6	40637.3	29184.4	1.39243	6.59876e-09	1.01	Amino acids, peptides, and analogues
palmitic acid	C16H32O2	117	18.18	40232.6	40053.7	41848.8	40172.1	40388.4	28325.6	27818	29707.1	29006.2	29172.6	40539.1	28805.9	1.40732	6.95168e-09	1.03	Fatty acids and conjugates
myo-inositol	C6H12O6	305	18.94	NI	NI	17140.3	20092	20969.6	15270	13885.6	13876.8	13389.5	10566.4	19400.6	13397.7	1.44806	0.0139781		Organooxygen compounds
linoleic acid	C18H32O2	75	19.71	14550.3	14552.3	1366.86	14609.8	14675.1	10257.2	11494.7	12110.6	12488.6	10135.9	11950.9	11297.4	1.05784			Fatty acids and conjugates
NI means metabolite not detected in the sample, based on signal-to-noise cutoff of 1.5 used in the XCMS data processing.
m/z ID - highest m/z found in the MS spectra used to characterize the metabolite.
MTy - T. cruzi trypomastigotes incubated with extracellular matrix (5 replicates), and Ty - T. cruzi trypomastigotes (controls samples - 5 replicates).
Ratio MTy/Ty - fold change calculated by the ratio of average intensities MTy/ average intensities Ty.
Ratio MTy/Ty > 1 means increased in Mty group, and ratio MTy/Ty < 1 means increased in Ty group.
VIP score - variable importance projection used to find metabolites that discriminate compared groups (VIP > 1 cutoff).
*glucose/galactose are indistinguishable in m/z spectra and retention time by GC-MS
